# Supplementary material for: jouvence, a new human snoRNA involved in the control of cell proliferation
Source: BMC Genomics. 2020 Nov 23;21:817. doi: 10.1186/s12864-020-07197-3 (PMC7682050; doi:10.1186/s12864-020-07197-3)
Supplement: Supplementary file 2 — Additional file 2: Table S1. HCT-jou-overexpression_DEG upregulated genes. [file 12864_2020_7197_MOESM2_ESM.xlsx]

## Sheet: Title
Table S1: HCT-jou-overexpression_DEG upregulated genes
jouvence, a new human H/ACA snoRNA involves in the control of cell proliferation
Authors: Flaria El-Khoury1†, Jérôme Bignon2†, and Jean-René Martin1*
(1) Equipe: Imagerie Cérébrale Fonctionnelle et Comportements (ICFC),
Institut des Neurosciences Paris-Saclay (Neuro-PSI)
UMR-9197, CNRS/Université Paris-Saclay,
1 Avenue de la Terrasse (Bat. 32/33)
91198, Gif-sur-Yvette,
France
Tel: (33) 01.69.82.41.80 / Fax: (33) 01.69.82.34.47
(1*) corresponding author: Jean-René Martin: e-mail: jean-rene.martin@cnrs.fr
† = equal first authors (these authors contribute equally to this work)
(2) Institut de Chimie des Substances Naturelles,
CNRS, Université Paris-Saclay,
Gif-sur-Yvette, France

## Sheet: HCT_snovsHCT_vec.DEG_up
Gene_id	Fold Change	padj	Gene Name	Description
ENSG00000124766	2.82373	1.8563e-273	SOX4	SRY (sex determining region Y)-box 4
ENSG00000128564	3.4295	1.9274e-264	VGF	VGF nerve growth factor inducible
ENSG00000049130	2.53696	2.3269e-219	KITLG	KIT ligand
ENSG00000175745	6.80408	1.6404e-203	NR2F1	nuclear receptor subfamily 2, group F, member 1
ENSG00000158710	2.47118	6.781e-200	TAGLN2	transgelin 2
ENSG00000089472	9.34892	6.1662e-197	HEPH	hephaestin
ENSG00000077274	10.3173	7.3472e-192	CAPN6	calpain 6
ENSG00000079215	5.14974	2.6333e-159	SLC1A3	solute carrier family 1 (glial high affinity glutamate transporter)
ENSG00000127528	2.46195	7.8907e-150	KLF2	Kruppel-like factor 2 (lung)
ENSG00000146376	2.89287	3.1926e-148	ARHGAP18	Rho GTPase activating protein 18
ENSG00000165949	6.46253	9.8215e-145	IFI27	interferon, alpha-inducible protein 27
ENSG00000138434	1.98172	1.366e-117	SSFA2	sperm specific antigen 2
ENSG00000120738	2.61462	3.234e-115	EGR1	early growth response 1
ENSG00000204574	2.24389	3.3606e-110	ABCF1	ATP-binding cassette, sub-family F (GCN20), member 1
ENSG00000091136	2.05937	4.0374e-105	LAMB1	laminin, beta 1
ENSG00000179094	2.24669	5.3726e-105	PER1	period circadian clock 1
ENSG00000140450	2.13288	8.3763e-105	ARRDC4	arrestin domain containing 4
ENSG00000115457	2.52888	1.1202e-101	IGFBP2	insulin-like growth factor binding protein 2, 36kDa
ENSG00000105373	1.93756	4.0228e-98	GLTSCR2	glioma tumor suppressor candidate region gene 2
ENSG00000235750	2.00806	1.6064e-91	KIAA0040	KIAA0040 [Source:HGNC Symbol;Acc:28950]
ENSG00000142875	3.34244	4.714e-91	PRKACB	protein kinase, cAMP-dependent, catalytic, beta [Source:HGNC Symbol;Acc:9381]
ENSG00000148180	1.84049	5.0326e-91	GSN	gelsolin [Source:HGNC Symbol;Acc:4620]
ENSG00000103145	2.11638	2.4416e-85	HCFC1R1	host cell factor C1 regulator 1 (XPO1 dependent) [Source:HGNC Symbol;Acc:21198]
ENSG00000100814	2.03637	5.9812e-85	CCNB1IP1	cyclin B1 interacting protein 1, E3 ubiquitin protein ligase [Source:HGNC Symbol;Acc:19437]
ENSG00000136997	1.75231	1.0052e-83	MYC	v-myc myelocytomatosis viral oncogene homolog (avian) [Source:HGNC Symbol;Acc:7553]
ENSG00000105974	2.18889	7.0743e-81	CAV1	caveolin 1, caveolae protein, 22kDa [Source:HGNC Symbol;Acc:1527]
ENSG00000187514	1.61996	1.1323e-80	PTMA	prothymosin, alpha [Source:HGNC Symbol;Acc:9623]
ENSG00000090006	1.76368	1.182e-80	LTBP4	latent transforming growth factor beta binding protein 4 [Source:HGNC Symbol;Acc:6717]
ENSG00000204394	1.9846	4.1602e-79	VARS	valyl-tRNA synthetase [Source:HGNC Symbol;Acc:12651]
ENSG00000149294	5.93233	8.9146e-78	NCAM1	neural cell adhesion molecule 1 [Source:HGNC Symbol;Acc:7656]
ENSG00000185885	14.3254	4.9396e-76	IFITM1	interferon induced transmembrane protein 1 [Source:HGNC Symbol;Acc:5412]
ENSG00000137962	1.79396	9.3376e-75	ARHGAP29	Rho GTPase activating protein 29 [Source:HGNC Symbol;Acc:30207]
ENSG00000145349	2.0701	1.4512e-74	CAMK2D	calcium/calmodulin-dependent protein kinase II delta [Source:HGNC Symbol;Acc:1462]
ENSG00000169851	3.06482	1.4914e-74	PCDH7	protocadherin 7 [Source:HGNC Symbol;Acc:8659]
ENSG00000144827	1.85066	3.0383e-74	ABHD10	abhydrolase domain containing 10 [Source:HGNC Symbol;Acc:25656]
ENSG00000177954	1.61685	1.3198e-72	RPS27	ribosomal protein S27 [Source:HGNC Symbol;Acc:10416]
ENSG00000111144	1.88537	1.2615e-71	LTA4H	leukotriene A4 hydrolase [Source:HGNC Symbol;Acc:6710]
ENSG00000130175	1.61717	2.8511e-71	PRKCSH	protein kinase C substrate 80K-H [Source:HGNC Symbol;Acc:9411]
ENSG00000166012	2.04231	3.9441e-71	TAF1D	TATA box binding protein (TBP)-associated factor, RNA polymerase I, D, 41kDa [Source:HGNC Symbol;Acc:28759]
ENSG00000118523	5.2115	4.3379e-71	CTGF	connective tissue growth factor [Source:HGNC Symbol;Acc:2500]
ENSG00000182871	1.65685	1.0555e-69	COL18A1	collagen, type XVIII, alpha 1 [Source:HGNC Symbol;Acc:2195]
ENSG00000137154	1.5631	1.7839e-69	RPS6	ribosomal protein S6 [Source:HGNC Symbol;Acc:10429]
ENSG00000107984	1.86501	4.9163e-69	DKK1	dickkopf 1 homolog (Xenopus laevis) [Source:HGNC Symbol;Acc:2891]
ENSG00000184428	2.01908	4.9163e-69	TOP1MT	topoisomerase (DNA) I, mitochondrial [Source:HGNC Symbol;Acc:29787]
ENSG00000164587	1.64315	5.6311e-69	RPS14	ribosomal protein S14 [Source:HGNC Symbol;Acc:10387]
ENSG00000105193	1.56745	5.8348e-69	RPS16	ribosomal protein S16 [Source:HGNC Symbol;Acc:10396]
ENSG00000164949	2.41195	6.4118e-68	GEM	GTP binding protein overexpressed in skeletal muscle [Source:HGNC Symbol;Acc:4234]
ENSG00000189143	1.60689	6.5873e-67	CLDN4	claudin 4 [Source:HGNC Symbol;Acc:2046]
ENSG00000165175	1.66969	1.8381e-65	MID1IP1	MID1 interacting protein 1 [Source:HGNC Symbol;Acc:20715]
ENSG00000144724	2.67326	5.4687e-64	PTPRG	protein tyrosine phosphatase, receptor type, G [Source:HGNC Symbol;Acc:9671]
ENSG00000118181	1.62606	5.7859e-64	RPS25	ribosomal protein S25 [Source:HGNC Symbol;Acc:10413]
ENSG00000077150	1.64895	8.2783e-64	NFKB2	nuclear factor of kappa light polypeptide gene enhancer in B-cells 2 (p49/p100) [Source:HGNC Symbol;Acc:7795]
ENSG00000125691	1.55771	4.8327e-63	RPL23	ribosomal protein L23 [Source:HGNC Symbol;Acc:10316]
ENSG00000166295	1.82703	2.7947e-62	ANAPC16	anaphase promoting complex subunit 16 [Source:HGNC Symbol;Acc:26976]
ENSG00000063046	1.55345	6.7656e-62	EIF4B	eukaryotic translation initiation factor 4B [Source:HGNC Symbol;Acc:3285]
ENSG00000185745	4.67511	1.0098e-61	IFIT1	interferon-induced protein with tetratricopeptide repeats 1 [Source:HGNC Symbol;Acc:5407]
ENSG00000142089	2.42284	1.857e-60	IFITM3	interferon induced transmembrane protein 3 [Source:HGNC Symbol;Acc:5414]
ENSG00000065135	2.05096	9.029e-60	GNAI3	guanine nucleotide binding protein (G protein), alpha inhibiting activity polypeptide 3 [Source:HGNC Symbol;Acc:4387]
ENSG00000164951	1.56363	1.7215e-59	PDP1	pyruvate dehyrogenase phosphatase catalytic subunit 1 [Source:HGNC Symbol;Acc:9279]
ENSG00000146072	1.62252	5.3954e-59	TNFRSF21	tumor necrosis factor receptor superfamily, member 21 [Source:HGNC Symbol;Acc:13469]
ENSG00000165215	2.09522	2.0604e-58	CLDN3	claudin 3 [Source:HGNC Symbol;Acc:2045]
ENSG00000152518	1.91383	6.37e-58	ZFP36L2	ZFP36 ring finger protein-like 2 [Source:HGNC Symbol;Acc:1108]
ENSG00000108840	1.90001	6.8126e-58	HDAC5	histone deacetylase 5 [Source:HGNC Symbol;Acc:14068]
ENSG00000118263	2.55071	1.511e-57	KLF7	Kruppel-like factor 7 (ubiquitous) [Source:HGNC Symbol;Acc:6350]
ENSG00000142937	1.51213	4.3714e-57	RPS8	ribosomal protein S8 [Source:HGNC Symbol;Acc:10441]
ENSG00000026508	1.54524	5.9161e-57	CD44	CD44 molecule (Indian blood group) [Source:HGNC Symbol;Acc:1681]
ENSG00000119655	1.97532	7.8451e-57	NPC2	Niemann-Pick disease, type C2 [Source:HGNC Symbol;Acc:14537]
ENSG00000154310	1.89771	1.1148e-56	TNIK	TRAF2 and NCK interacting kinase [Source:HGNC Symbol;Acc:30765]
ENSG00000116741	2.8251	1.9158e-56	RGS2	regulator of G-protein signaling 2, 24kDa [Source:HGNC Symbol;Acc:9998]
ENSG00000242265	2.13969	4.3348e-56	PEG10	paternally expressed 10 [Source:HGNC Symbol;Acc:14005]
ENSG00000145730	1.68273	1.5349e-55	PAM	peptidylglycine alpha-amidating monooxygenase [Source:HGNC Symbol;Acc:8596]
ENSG00000111885	1.6484	1.6363e-55	MAN1A1	mannosidase, alpha, class 1A, member 1 [Source:HGNC Symbol;Acc:6821]
ENSG00000164733	1.50584	2.1478e-55	CTSB	cathepsin B [Source:HGNC Symbol;Acc:2527]
ENSG00000205542	1.93611	2.5e-55	TMSB4X	thymosin beta 4, X-linked [Source:HGNC Symbol;Acc:11881]
ENSG00000109452	2.54118	2.7197e-55	INPP4B	inositol polyphosphate-4-phosphatase, type II, 105kDa [Source:HGNC Symbol;Acc:6075]
ENSG00000173334	1.56883	4.0757e-55	TRIB1	tribbles homolog 1 (Drosophila) [Source:HGNC Symbol;Acc:16891]
ENSG00000147604	1.48402	9.7382e-55	RPL7	ribosomal protein L7 [Source:HGNC Symbol;Acc:10363]
ENSG00000168209	1.65308	1.1601e-54	DDIT4	DNA-damage-inducible transcript 4 [Source:HGNC Symbol;Acc:24944]
ENSG00000171517	2.17966	1.4451e-54	LPAR3	lysophosphatidic acid receptor 3 [Source:HGNC Symbol;Acc:14298]
ENSG00000150054	2.09144	1.6399e-53	MPP7	membrane protein, palmitoylated 7 (MAGUK p55 subfamily member 7) [Source:HGNC Symbol;Acc:26542]
ENSG00000139318	1.64309	1.816e-53	DUSP6	dual specificity phosphatase 6 [Source:HGNC Symbol;Acc:3072]
ENSG00000174748	1.50649	1.3166e-52	RPL15	ribosomal protein L15 [Source:HGNC Symbol;Acc:10306]
ENSG00000081189	2.40861	2.4436e-52	MEF2C	myocyte enhancer factor 2C [Source:HGNC Symbol;Acc:6996]
ENSG00000105516	1.89267	3.4907e-52	DBP	D site of albumin promoter (albumin D-box) binding protein [Source:HGNC Symbol;Acc:2697]
ENSG00000104967	2.35479	5.6347e-52	NOVA2	neuro-oncological ventral antigen 2 [Source:HGNC Symbol;Acc:7887]
ENSG00000109107	2.03581	7.2694e-51	ALDOC	aldolase C, fructose-bisphosphate [Source:HGNC Symbol;Acc:418]
ENSG00000138166	1.72003	2.8295e-50	DUSP5	dual specificity phosphatase 5 [Source:HGNC Symbol;Acc:3071]
ENSG00000198959	1.6368	2.8295e-50	TGM2	transglutaminase 2 (C polypeptide, protein-glutamine-gamma-glutamyltransferase) [Source:HGNC Symbol;Acc:11778]
ENSG00000168461	1.81267	6.4667e-50	RAB31	RAB31, member RAS oncogene family [Source:HGNC Symbol;Acc:9771]
ENSG00000197746	1.4687	9.6762e-50	PSAP	prosaposin [Source:HGNC Symbol;Acc:9498]
ENSG00000150347	2.90633	3.8559e-49	ARID5B	AT rich interactive domain 5B (MRF1-like) [Source:HGNC Symbol;Acc:17362]
ENSG00000063177	1.59486	8.5385e-49	RPL18	ribosomal protein L18 [Source:HGNC Symbol;Acc:10310]
ENSG00000108298	1.46268	1.4308e-48	RPL19	ribosomal protein L19 [Source:HGNC Symbol;Acc:10312]
ENSG00000224032	1.88982	1.5529e-48	EPB41L4A-AS1	EPB41L4A antisense RNA 1 [Source:HGNC Symbol;Acc:30749]
ENSG00000174444	1.64907	1.8965e-48	RPL4	ribosomal protein L4 [Source:HGNC Symbol;Acc:10353]
ENSG00000117399	1.58823	1.9021e-48	CDC20	cell division cycle 20 [Source:HGNC Symbol;Acc:1723]
ENSG00000100227	1.67335	2.0414e-48	POLDIP3	polymerase (DNA-directed), delta interacting protein 3 [Source:HGNC Symbol;Acc:23782]
ENSG00000104852	1.53769	5.5109e-48	SNRNP70	small nuclear ribonucleoprotein 70kDa (U1) [Source:HGNC Symbol;Acc:11150]
ENSG00000153292	2.21161	8.2529e-48	ADGRF1	G protein-coupled receptor 110 [Source:HGNC Symbol;Acc:18990]
ENSG00000072310	1.65164	8.7708e-48	SREBF1	sterol regulatory element binding transcription factor 1 [Source:HGNC Symbol;Acc:11289]
ENSG00000213722	1.85149	1.4143e-47	DDAH2	dimethylarginine dimethylaminohydrolase 2 [Source:HGNC Symbol;Acc:2716]
ENSG00000104413	1.6309	3.5374e-47	ESRP1	epithelial splicing regulatory protein 1 [Source:HGNC Symbol;Acc:25966]
ENSG00000167526	1.60687	4.4949e-47	RPL13	ribosomal protein L13 [Source:HGNC Symbol;Acc:10303]
ENSG00000172809	1.46194	1.1175e-46	RPL38	ribosomal protein L38 [Source:HGNC Symbol;Acc:10349]
ENSG00000100316	1.60922	1.5572e-46	RPL3	ribosomal protein L3 [Source:HGNC Symbol;Acc:10332]
ENSG00000067715	1.83144	1.7679e-46	SYT1	synaptotagmin I [Source:HGNC Symbol;Acc:11509]
ENSG00000184897	2.13776	5.0429e-46	H1FX	H1 histone family, member X [Source:HGNC Symbol;Acc:4722]
ENSG00000130255	1.4692	1.6045e-45	RPL36	ribosomal protein L36 [Source:HGNC Symbol;Acc:13631]
ENSG00000136770	1.97683	2.5472e-45	DNAJC1	DnaJ (Hsp40) homolog, subfamily C, member 1 [Source:HGNC Symbol;Acc:20090]
ENSG00000171940	1.95951	2.9661e-45	ZNF217	zinc finger protein 217 [Source:HGNC Symbol;Acc:13009]
ENSG00000231500	1.58209	1.5093e-44	RPS18	ribosomal protein S18 [Source:HGNC Symbol;Acc:10401]
ENSG00000122359	1.60082	2.928e-44	ANXA11	annexin A11 [Source:HGNC Symbol;Acc:535]
ENSG00000185262	1.6027	6.419e-44	UBALD2	UBA-like domain containing 2 [Source:HGNC Symbol;Acc:28438]
ENSG00000159216	2.00903	1.0599e-43	RUNX1	runt-related transcription factor 1 [Source:HGNC Symbol;Acc:10471]
ENSG00000198858	1.59196	1.8486e-43	R3HDM4	R3H domain containing 4 [Source:HGNC Symbol;Acc:28270]
ENSG00000156508	1.54602	2.6123e-43	EEF1A1	eukaryotic translation elongation factor 1 alpha 1 [Source:HGNC Symbol;Acc:3189]
ENSG00000185507	2.22253	3.1365e-43	IRF7	interferon regulatory factor 7 [Source:HGNC Symbol;Acc:6122]
ENSG00000163032	2.69858	4.2933e-43	VSNL1	visinin-like 1 [Source:HGNC Symbol;Acc:12722]
ENSG00000124225	2.73265	6.681e-43	PMEPA1	prostate transmembrane protein, androgen induced 1 [Source:HGNC Symbol;Acc:14107]
ENSG00000156976	1.62178	1.4211e-42	EIF4A2	eukaryotic translation initiation factor 4A2 [Source:HGNC Symbol;Acc:3284]
ENSG00000089009	1.41941	1.9287e-42	RPL6	ribosomal protein L6 [Source:HGNC Symbol;Acc:10362]
ENSG00000104408	1.62079	2.2427e-42	EIF3E	eukaryotic translation initiation factor 3, subunit E [Source:HGNC Symbol;Acc:3277]
ENSG00000171863	1.44707	8.7744e-42	RPS7	ribosomal protein S7 [Source:HGNC Symbol;Acc:10440]
ENSG00000150782	1.79582	1.6341e-41	IL18	interleukin 18 (interferon-gamma-inducing factor) [Source:HGNC Symbol;Acc:5986]
ENSG00000109475	1.62996	2.0993e-41	RPL34	ribosomal protein L34 [Source:HGNC Symbol;Acc:10340]
ENSG00000044574	1.40868	4.5244e-41	HSPA5	heat shock 70kDa protein 5 (glucose-regulated protein, 78kDa) [Source:HGNC Symbol;Acc:5238]
ENSG00000196531	1.55113	7.4345e-41	NACA	nascent polypeptide-associated complex alpha subunit [Source:HGNC Symbol;Acc:7629]
ENSG00000080822	1.67779	1.1623e-40	CLDND1	claudin domain containing 1 [Source:HGNC Symbol;Acc:1322]
ENSG00000130702	1.49919	3.1251e-40	LAMA5	laminin, alpha 5 [Source:HGNC Symbol;Acc:6485]
ENSG00000130304	1.72456	5.7111e-40	SLC27A1	solute carrier family 27 (fatty acid transporter), member 1 [Source:HGNC Symbol;Acc:10995]
ENSG00000101224	1.57487	1.2657e-39	CDC25B	cell division cycle 25B [Source:HGNC Symbol;Acc:1726]
ENSG00000116678	2.91481	2.847e-39	LEPR	leptin receptor [Source:HGNC Symbol;Acc:6554]
ENSG00000166441	1.45446	2.9037e-39	RPL27A	ribosomal protein L27a [Source:HGNC Symbol;Acc:10329]
ENSG00000128309	1.67522	3.6262e-39	MPST	mercaptopyruvate sulfurtransferase [Source:HGNC Symbol;Acc:7223]
ENSG00000175390	1.47996	6.9294e-39	EIF3F	eukaryotic translation initiation factor 3, subunit F [Source:HGNC Symbol;Acc:3275]
ENSG00000137193	1.71495	1.3169e-38	PIM1	pim-1 oncogene [Source:HGNC Symbol;Acc:8986]
ENSG00000148737	1.85356	1.4743e-38	TCF7L2	transcription factor 7-like 2 (T-cell specific, HMG-box) [Source:HGNC Symbol;Acc:11641]
ENSG00000090863	1.42148	1.6964e-38	GLG1	golgi glycoprotein 1 [Source:HGNC Symbol;Acc:4316]
ENSG00000148303	1.53786	3.02e-38	RPL7A	ribosomal protein L7a [Source:HGNC Symbol;Acc:10364]
ENSG00000085552	2.50985	1.1138e-37	IGSF9	immunoglobulin superfamily, member 9 [Source:HGNC Symbol;Acc:18132]
ENSG00000198911	1.5037	1.7771e-37	SREBF2	sterol regulatory element binding transcription factor 2 [Source:HGNC Symbol;Acc:11290]
ENSG00000131242	1.9796	2.0465e-37	RAB11FIP4	RAB11 family interacting protein 4 (class II) [Source:HGNC Symbol;Acc:30267]
ENSG00000175602	1.44854	7.2719e-37	CCDC85B	coiled-coil domain containing 85B [Source:HGNC Symbol;Acc:24926]
ENSG00000177600	1.49513	8.0575e-37	RPLP2	ribosomal protein, large, P2 [Source:HGNC Symbol;Acc:10377]
ENSG00000071082	1.68149	1.049e-36	RPL31	ribosomal protein L31 [Source:HGNC Symbol;Acc:10334]
ENSG00000171858	1.41278	1.3552e-36	RPS21	ribosomal protein S21 [Source:HGNC Symbol;Acc:10409]
ENSG00000122884	1.61243	1.3691e-36	P4HA1	prolyl 4-hydroxylase, alpha polypeptide I [Source:HGNC Symbol;Acc:8546]
ENSG00000165272	2.58722	2.1238e-36	AQP3	aquaporin 3 (Gill blood group) [Source:HGNC Symbol;Acc:636]
ENSG00000136933	1.82187	3.6923e-36	RABEPK	Rab9 effector protein with kelch motifs [Source:HGNC Symbol;Acc:16896]
ENSG00000148908	1.62402	5.9916e-36	RGS10	regulator of G-protein signaling 10 [Source:HGNC Symbol;Acc:9992]
ENSG00000136448	1.66577	6.8434e-36	NMT1	N-myristoyltransferase 1 [Source:HGNC Symbol;Acc:7857]
ENSG00000122406	1.38665	7.6611e-36	RPL5	ribosomal protein L5 [Source:HGNC Symbol;Acc:10360]
ENSG00000123505	1.55419	8.3891e-36	AMD1	adenosylmethionine decarboxylase 1 [Source:HGNC Symbol;Acc:457]
ENSG00000187109	1.73033	9.539e-36	NAP1L1	nucleosome assembly protein 1-like 1 [Source:HGNC Symbol;Acc:7637]
ENSG00000185201	2.01782	9.5566e-36	IFITM2	interferon induced transmembrane protein 2 [Source:HGNC Symbol;Acc:5413]
ENSG00000175061	1.56633	1.0486e-35	LRRC75A-AS1	C17orf76 antisense RNA 1 [Source:HGNC Symbol;Acc:28619]
ENSG00000254531	2.40111	1.1165e-35	FLJ20021	Uncharacterized protein [Source:UniProtKB/TrEMBL;Acc:E9PRG9]
ENSG00000142676	1.50332	1.3385e-35	RPL11	ribosomal protein L11 [Source:HGNC Symbol;Acc:10301]
ENSG00000204628	1.52769	1.6701e-35	GNB2L1	guanine nucleotide binding protein (G protein), beta polypeptide 2-like 1 [Source:HGNC Symbol;Acc:4399]
ENSG00000163435	1.86295	1.7836e-35	ELF3	E74-like factor 3 (ets domain transcription factor, epithelial-specific ) [Source:HGNC Symbol;Acc:3318]
ENSG00000197958	1.46562	5.7008e-35	RPL12	ribosomal protein L12 [Source:HGNC Symbol;Acc:10302]
ENSG00000255248	2.46212	6.5671e-35	RP11-166D19.1	-
ENSG00000147677	1.42083	8.6842e-35	EIF3H	eukaryotic translation initiation factor 3, subunit H [Source:HGNC Symbol;Acc:3273]
ENSG00000177380	1.88118	1.1005e-34	PPFIA3	protein tyrosine phosphatase, receptor type, f polypeptide (PTPRF), interacting protein (liprin), alpha 3 [Source:HGNC Symbol;Acc:9247]
ENSG00000088992	2.42167	1.2662e-34	TESC	tescalcin [Source:HGNC Symbol;Acc:26065]
ENSG00000197872	2.49234	1.3447e-34	FAM49A	family with sequence similarity 49, member A [Source:HGNC Symbol;Acc:25373]
ENSG00000135549	1.99575	1.6626e-34	PKIB	protein kinase (cAMP-dependent, catalytic) inhibitor beta [Source:HGNC Symbol;Acc:9018]
ENSG00000234741	1.40385	1.8897e-34	GAS5	growth arrest-specific 5 (non-protein coding) [Source:HGNC Symbol;Acc:16355]
ENSG00000170345	4.09056	7.308e-34	FOS	FBJ murine osteosarcoma viral oncogene homolog [Source:HGNC Symbol;Acc:3796]
ENSG00000153234	2.85383	7.8037e-34	NR4A2	nuclear receptor subfamily 4, group A, member 2 [Source:HGNC Symbol;Acc:7981]
ENSG00000196781	1.6624	7.8037e-34	TLE1	transducin-like enhancer of split 1 (E(sp1) homolog, Drosophila) [Source:HGNC Symbol;Acc:11837]
ENSG00000170889	1.6084	9.8243e-34	RPS9	ribosomal protein S9 [Source:HGNC Symbol;Acc:10442]
ENSG00000080819	1.7293	1.0936e-33	CPOX	coproporphyrinogen oxidase [Source:HGNC Symbol;Acc:2321]
ENSG00000112245	1.46853	1.9878e-33	PTP4A1	protein tyrosine phosphatase type IVA, member 1 [Source:HGNC Symbol;Acc:9634]
ENSG00000142541	1.64197	2.0903e-33	RPL13A	ribosomal protein L13a [Source:HGNC Symbol;Acc:10304]
ENSG00000141480	1.6044	2.8879e-33	ARRB2	arrestin, beta 2 [Source:HGNC Symbol;Acc:712]
ENSG00000188290	1.61061	3.7862e-33	HES4	hairy and enhancer of split 4 (Drosophila) [Source:HGNC Symbol;Acc:24149]
ENSG00000104976	1.61155	4.1325e-33	SNAPC2	small nuclear RNA activating complex, polypeptide 2, 45kDa [Source:HGNC Symbol;Acc:11135]
ENSG00000100823	1.50328	5.0981e-33	APEX1	APEX nuclease (multifunctional DNA repair enzyme) 1 [Source:HGNC Symbol;Acc:587]
ENSG00000170275	1.46055	6.4412e-33	CRTAP	cartilage associated protein [Source:HGNC Symbol;Acc:2379]
ENSG00000142534	1.5968	9.5532e-33	RPS11	ribosomal protein S11 [Source:HGNC Symbol;Acc:10384]
ENSG00000197183	2.8251	4.8393e-32	NOL4L	chromosome 20 open reading frame 112 [Source:HGNC Symbol;Acc:16106]
ENSG00000107798	1.5936	8.7912e-32	LIPA	lipase A, lysosomal acid, cholesterol esterase [Source:HGNC Symbol;Acc:6617]
ENSG00000008988	1.47942	9.1368e-32	RPS20	ribosomal protein S20 [Source:HGNC Symbol;Acc:10405]
ENSG00000172893	1.54019	1.1787e-31	DHCR7	7-dehydrocholesterol reductase [Source:HGNC Symbol;Acc:2860]
ENSG00000196352	1.51852	1.255e-31	CD55	CD55 molecule, decay accelerating factor for complement (Cromer blood group) [Source:HGNC Symbol;Acc:2665]
ENSG00000249992	1.756	1.3166e-31	TMEM158	transmembrane protein 158 (gene/pseudogene) [Source:HGNC Symbol;Acc:30293]
ENSG00000107960	1.60706	2.2158e-31	OBFC1	oligonucleotide/oligosaccharide-binding fold containing 1 [Source:HGNC Symbol;Acc:26200]
ENSG00000172053	1.57923	2.2743e-31	QARS	glutaminyl-tRNA synthetase [Source:HGNC Symbol;Acc:9751]
ENSG00000110013	1.54076	2.6222e-31	SIAE	sialic acid acetylesterase [Source:HGNC Symbol;Acc:18187]
ENSG00000142949	1.3709	2.683e-31	PTPRF	protein tyrosine phosphatase, receptor type, F [Source:HGNC Symbol;Acc:9670]
ENSG00000225663	1.60277	2.7434e-31	FAM195B	family with sequence similarity 195, member B [Source:HGNC Symbol;Acc:28007]
ENSG00000167797	1.5396	2.8419e-31	CDK2AP2	cyclin-dependent kinase 2 associated protein 2 [Source:HGNC Symbol;Acc:30833]
ENSG00000112514	1.55064	3.2548e-31	CUTA	cutA divalent cation tolerance homolog (E. coli) [Source:HGNC Symbol;Acc:21101]
ENSG00000135486	1.41689	3.5673e-31	HNRNPA1	heterogeneous nuclear ribonucleoprotein A1 [Source:HGNC Symbol;Acc:5031]
ENSG00000128016	1.78857	3.614e-31	ZFP36	ZFP36 ring finger protein [Source:HGNC Symbol;Acc:12862]
ENSG00000174469	2.75471	3.7682e-31	CNTNAP2	contactin associated protein-like 2 [Source:HGNC Symbol;Acc:13830]
ENSG00000105409	1.84068	4.7844e-31	ATP1A3	ATPase, Na+/K+ transporting, alpha 3 polypeptide [Source:HGNC Symbol;Acc:801]
ENSG00000116062	1.6936	1.6972e-30	MSH6	mutS homolog 6 (E. coli) [Source:HGNC Symbol;Acc:7329]
ENSG00000152056	1.54242	1.9165e-30	AP1S3	adaptor-related protein complex 1, sigma 3 subunit [Source:HGNC Symbol;Acc:18971]
ENSG00000137161	1.57164	2.0299e-30	CNPY3	canopy 3 homolog (zebrafish) [Source:HGNC Symbol;Acc:11968]
ENSG00000101474	1.44703	2.1145e-30	APMAP	adipocyte plasma membrane associated protein [Source:HGNC Symbol;Acc:13238]
ENSG00000184007	1.4298	3.1385e-30	PTP4A2	protein tyrosine phosphatase type IVA, member 2 [Source:HGNC Symbol;Acc:9635]
ENSG00000120802	1.77023	3.2538e-30	TMPO	thymopoietin [Source:HGNC Symbol;Acc:11875]
ENSG00000054598	1.53879	4.7591e-30	FOXC1	forkhead box C1 [Source:HGNC Symbol;Acc:3800]
ENSG00000233927	1.59361	4.926e-30	RPS28	ribosomal protein S28 [Source:HGNC Symbol;Acc:10418]
ENSG00000107731	1.44796	6.796e-30	UNC5B	unc-5 homolog B (C. elegans) [Source:HGNC Symbol;Acc:12568]
ENSG00000104805	1.54205	6.8765e-30	NUCB1	nucleobindin 1 [Source:HGNC Symbol;Acc:8043]
ENSG00000142599	1.66169	8.3605e-30	RERE	arginine-glutamic acid dipeptide (RE) repeats [Source:HGNC Symbol;Acc:9965]
ENSG00000181929	2.05452	9.4725e-30	PRKAG1	protein kinase, AMP-activated, gamma 1 non-catalytic subunit [Source:HGNC Symbol;Acc:9385]
ENSG00000070756	1.39159	9.7776e-30	PABPC1	poly(A) binding protein, cytoplasmic 1 [Source:HGNC Symbol;Acc:8554]
ENSG00000204308	1.54096	1.4221e-29	RNF5	ring finger protein 5, E3 ubiquitin protein ligase [Source:HGNC Symbol;Acc:10068]
ENSG00000254986	1.93918	2.44e-29	DPP3	dipeptidyl-peptidase 3 [Source:HGNC Symbol;Acc:3008]
ENSG00000198951	1.74694	2.8175e-29	NAGA	N-acetylgalactosaminidase, alpha- [Source:HGNC Symbol;Acc:7631]
ENSG00000108107	1.7051	3.483e-29	RPL28	ribosomal protein L28 [Source:HGNC Symbol;Acc:10330]
ENSG00000187608	1.511	3.9638e-29	ISG15	ISG15 ubiquitin-like modifier [Source:HGNC Symbol;Acc:4053]
ENSG00000105767	1.55214	4.4412e-29	CADM4	cell adhesion molecule 4 [Source:HGNC Symbol;Acc:30825]
ENSG00000068650	1.51351	8.2314e-29	ATP11A	ATPase, class VI, type 11A [Source:HGNC Symbol;Acc:13552]
ENSG00000114391	1.41571	1.4415e-28	RPL24	ribosomal protein L24 [Source:HGNC Symbol;Acc:10325]
ENSG00000147403	1.52722	1.5541e-28	RPL10	ribosomal protein L10 [Source:HGNC Symbol;Acc:10298]
ENSG00000130522	1.93986	1.6398e-28	JUND	jun D proto-oncogene [Source:HGNC Symbol;Acc:6206]
ENSG00000099822	2.10176	3.376e-28	HCN2	hyperpolarization activated cyclic nucleotide-gated potassium channel 2 [Source:HGNC Symbol;Acc:4846]
ENSG00000012660	1.49874	6.4618e-28	ELOVL5	ELOVL fatty acid elongase 5 [Source:HGNC Symbol;Acc:21308]
ENSG00000178105	1.58867	7.7983e-28	DDX10	DEAD (Asp-Glu-Ala-Asp) box polypeptide 10 [Source:HGNC Symbol;Acc:2735]
ENSG00000171617	2.11682	8.0493e-28	ENC1	ectodermal-neural cortex 1 (with BTB domain) [Source:HGNC Symbol;Acc:3345]
ENSG00000163050	1.599	9.3252e-28	ADCK3	aarF domain containing kinase 3 [Source:HGNC Symbol;Acc:16812]
ENSG00000144713	1.48958	1.1837e-27	RPL32	ribosomal protein L32 [Source:HGNC Symbol;Acc:10336]
ENSG00000162191	1.52035	1.4728e-27	UBXN1	UBX domain protein 1 [Source:HGNC Symbol;Acc:18402]
ENSG00000135519	1.75574	2.1505e-27	KCNH3	potassium voltage-gated channel, subfamily H (eag-related), member 3 [Source:HGNC Symbol;Acc:6252]
ENSG00000143545	1.50263	2.6488e-27	RAB13	RAB13, member RAS oncogene family [Source:HGNC Symbol;Acc:9762]
ENSG00000188243	1.66123	3.0403e-27	COMMD6	COMM domain containing 6 [Source:HGNC Symbol;Acc:24015]
ENSG00000151176	1.50516	3.0612e-27	PLBD2	phospholipase B domain containing 2 [Source:HGNC Symbol;Acc:27283]
ENSG00000179388	3.2353	3.8012e-27	EGR3	early growth response 3 [Source:HGNC Symbol;Acc:3240]
ENSG00000110841	1.5383	5.5975e-27	PPFIBP1	PTPRF interacting protein, binding protein 1 (liprin beta 1) [Source:HGNC Symbol;Acc:9249]
ENSG00000127955	1.56289	6.7054e-27	GNAI1	guanine nucleotide binding protein (G protein), alpha inhibiting activity polypeptide 1 [Source:HGNC Symbol;Acc:4384]
ENSG00000165271	1.57045	7.812e-27	NOL6	nucleolar protein 6 (RNA-associated) [Source:HGNC Symbol;Acc:19910]
ENSG00000169100	1.51361	8.5735e-27	SLC25A6	solute carrier family 25 (mitochondrial carrier; adenine nucleotide translocator), member 6 [Source:HGNC Symbol;Acc:10992]
ENSG00000145425	1.34318	9.0608e-27	RPS3A	ribosomal protein S3A [Source:HGNC Symbol;Acc:10421]
ENSG00000105223	1.36212	9.5502e-27	PLD3	phospholipase D family, member 3 [Source:HGNC Symbol;Acc:17158]
ENSG00000204592	1.37446	1.3202e-26	HLA-E	major histocompatibility complex, class I, E [Source:HGNC Symbol;Acc:4962]
ENSG00000120885	1.52431	1.3686e-26	CLU	clusterin [Source:HGNC Symbol;Acc:2095]
ENSG00000104960	2.07412	2.2408e-26	PTOV1	prostate tumor overexpressed 1 [Source:HGNC Symbol;Acc:9632]
ENSG00000106948	1.57914	2.7581e-26	AKNA	AT-hook transcription factor [Source:HGNC Symbol;Acc:24108]
ENSG00000125648	1.58295	3.0214e-26	SLC25A23	solute carrier family 25 (mitochondrial carrier; phosphate carrier), member 23 [Source:HGNC Symbol;Acc:19375]
ENSG00000100353	1.35119	4.3848e-26	EIF3D	eukaryotic translation initiation factor 3, subunit D [Source:HGNC Symbol;Acc:3278]
ENSG00000116251	1.46499	6.0493e-26	RPL22	ribosomal protein L22 [Source:HGNC Symbol;Acc:10315]
ENSG00000143256	1.38793	6.4171e-26	PFDN2	prefoldin subunit 2 [Source:HGNC Symbol;Acc:8867]
ENSG00000173726	1.44781	6.7984e-26	TOMM20	translocase of outer mitochondrial membrane 20 homolog (yeast) [Source:HGNC Symbol;Acc:20947]
ENSG00000197256	1.61131	7.764e-26	KANK2	KN motif and ankyrin repeat domains 2 [Source:HGNC Symbol;Acc:29300]
ENSG00000229117	1.35602	8.6763e-26	RPL41	ribosomal protein L41 [Source:HGNC Symbol;Acc:10354]
ENSG00000145741	1.42834	8.8663e-26	BTF3	basic transcription factor 3 [Source:HGNC Symbol;Acc:1125]
ENSG00000006118	1.35664	8.8898e-26	TMEM132A	transmembrane protein 132A [Source:HGNC Symbol;Acc:31092]
ENSG00000221983	1.45564	8.9891e-26	UBA52	ubiquitin A-52 residue ribosomal protein fusion product 1 [Source:HGNC Symbol;Acc:12458]
ENSG00000204387	1.33069	9.3457e-26	C6orf48	chromosome 6 open reading frame 48 [Source:HGNC Symbol;Acc:19078]
ENSG00000113719	1.40125	9.8337e-26	ERGIC1	endoplasmic reticulum-golgi intermediate compartment (ERGIC) 1 [Source:HGNC Symbol;Acc:29205]
Novel00081	58.1981	1.069e-25	--
ENSG00000225151	1.51738	1.0916e-25	GOLGA2P7	-
ENSG00000213931	1.56496	1.3055e-25	HBE1	hemoglobin, epsilon 1 [Source:HGNC Symbol;Acc:4830]
ENSG00000004455	1.38723	1.5345e-25	AK2	adenylate kinase 2 [Source:HGNC Symbol;Acc:362]
ENSG00000128245	1.4261	1.6897e-25	YWHAH	tyrosine 3-monooxygenase/tryptophan 5-monooxygenase activation protein, eta polypeptide [Source:HGNC Symbol;Acc:12853]
ENSG00000174021	1.51969	2.7901e-25	GNG5	guanine nucleotide binding protein (G protein), gamma 5 [Source:HGNC Symbol;Acc:4408]
ENSG00000135390	1.42472	2.9649e-25	ATP5G2	ATP synthase, H+ transporting, mitochondrial Fo complex, subunit C2 (subunit 9) [Source:HGNC Symbol;Acc:842]
ENSG00000158813	1.95731	3.0622e-25	EDA	ectodysplasin A [Source:HGNC Symbol;Acc:3157]
ENSG00000100242	1.56621	3.4961e-25	SUN2	Sad1 and UNC84 domain containing 2 [Source:HGNC Symbol;Acc:14210]
ENSG00000130202	1.47367	3.8234e-25	PVRL2	poliovirus receptor-related 2 (herpesvirus entry mediator B) [Source:HGNC Symbol;Acc:9707]
ENSG00000185950	1.49331	4.1037e-25	IRS2	insulin receptor substrate 2 [Source:HGNC Symbol;Acc:6126]
ENSG00000105202	1.57785	4.1883e-25	FBL	fibrillarin [Source:HGNC Symbol;Acc:3599]
ENSG00000099821	1.40588	5.0048e-25	POLRMT	polymerase (RNA) mitochondrial (DNA directed) [Source:HGNC Symbol;Acc:9200]
ENSG00000165030	1.74546	5.3571e-25	NFIL3	nuclear factor, interleukin 3 regulated [Source:HGNC Symbol;Acc:7787]
ENSG00000125743	1.43002	5.5067e-25	SNRPD2	small nuclear ribonucleoprotein D2 polypeptide 16.5kDa [Source:HGNC Symbol;Acc:11159]
ENSG00000117152	14.8738	5.8357e-25	RGS4	regulator of G-protein signaling 4 [Source:HGNC Symbol;Acc:10000]
ENSG00000105640	1.51961	5.9658e-25	RPL18A	ribosomal protein L18a [Source:HGNC Symbol;Acc:10311]
ENSG00000104626	1.59457	6.7872e-25	ERI1	exoribonuclease 1 [Source:HGNC Symbol;Acc:23994]
ENSG00000052749	1.70755	8.3062e-25	RRP12	ribosomal RNA processing 12 homolog (S. cerevisiae) [Source:HGNC Symbol;Acc:29100]
ENSG00000188846	1.53408	1.0366e-24	RPL14	ribosomal protein L14 [Source:HGNC Symbol;Acc:10305]
ENSG00000069399	1.70417	1.5419e-24	BCL3	B-cell CLL/lymphoma 3 [Source:HGNC Symbol;Acc:998]
ENSG00000198755	1.40074	1.6854e-24	RPL10A	ribosomal protein L10a [Source:HGNC Symbol;Acc:10299]
ENSG00000198420	1.47289	2.0741e-24	TCAF1	family with sequence similarity 115, member A [Source:HGNC Symbol;Acc:22201]
ENSG00000125740	4.34122	2.2904e-24	FOSB	FBJ murine osteosarcoma viral oncogene homolog B [Source:HGNC Symbol;Acc:3797]
ENSG00000149273	1.43859	3.3246e-24	RPS3	ribosomal protein S3 [Source:HGNC Symbol;Acc:10420]
ENSG00000165802	1.41998	4.824e-24	NSMF	NMDA receptor synaptonuclear signaling and neuronal migration factor [Source:HGNC Symbol;Acc:29843]
ENSG00000125864	2.3923	5.3364e-24	BFSP1	beaded filament structural protein 1, filensin [Source:HGNC Symbol;Acc:1040]
ENSG00000139793	1.52394	1.0453e-23	MBNL2	muscleblind-like splicing regulator 2 [Source:HGNC Symbol;Acc:16746]
ENSG00000100982	1.57613	1.3596e-23	PCIF1	PDX1 C-terminal inhibiting factor 1 [Source:HGNC Symbol;Acc:16200]
ENSG00000099804	1.48061	2.0761e-23	CDC34	cell division cycle 34 [Source:HGNC Symbol;Acc:1734]
ENSG00000279145	6.30196	2.2018e-23	RP11-547D13.1	-
ENSG00000159335	1.66209	4.1241e-23	PTMS	parathymosin [Source:HGNC Symbol;Acc:9629]
ENSG00000158716	1.63604	4.3107e-23	DUSP23	dual specificity phosphatase 23 [Source:HGNC Symbol;Acc:21480]
Novel00059	4.73676	6.4271e-23	--
ENSG00000139182	1.57657	6.7926e-23	CLSTN3	calsyntenin 3 [Source:HGNC Symbol;Acc:18371]
ENSG00000171223	1.41867	7.9083e-23	JUNB	jun B proto-oncogene [Source:HGNC Symbol;Acc:6205]
ENSG00000184584	1.76146	1.0114e-22	TMEM173	transmembrane protein 173 [Source:HGNC Symbol;Acc:27962]
ENSG00000140743	1.52082	1.1352e-22	CDR2	cerebellar degeneration-related protein 2, 62kDa [Source:HGNC Symbol;Acc:1799]
ENSG00000133243	1.40635	1.2005e-22	BTBD2	BTB (POZ) domain containing 2 [Source:HGNC Symbol;Acc:15504]
ENSG00000185650	1.33094	1.4251e-22	ZFP36L1	ZFP36 ring finger protein-like 1 [Source:HGNC Symbol;Acc:1107]
ENSG00000170745	1.85799	1.9368e-22	KCNS3	potassium voltage-gated channel, delayed-rectifier, subfamily S, member 3 [Source:HGNC Symbol;Acc:6302]
ENSG00000152465	1.69425	2.0444e-22	NMT2	N-myristoyltransferase 2 [Source:HGNC Symbol;Acc:7858]
ENSG00000034510	1.28905	2.2684e-22	TMSB10	thymosin beta 10 [Source:HGNC Symbol;Acc:11879]
ENSG00000054179	1.76248	2.6558e-22	ENTPD2	ectonucleoside triphosphate diphosphohydrolase 2 [Source:HGNC Symbol;Acc:3364]
ENSG00000278540	1.43044	2.7405e-22	ACACA	-
ENSG00000179981	2.40494	4.1246e-22	TSHZ1	teashirt zinc finger homeobox 1 [Source:HGNC Symbol;Acc:10669]
ENSG00000099194	1.3228	5.0539e-22	SCD	stearoyl-CoA desaturase (delta-9-desaturase) [Source:HGNC Symbol;Acc:10571]
ENSG00000186480	2.17377	5.1047e-22	INSIG1	insulin induced gene 1 [Source:HGNC Symbol;Acc:6083]
ENSG00000167700	1.54641	5.487e-22	MFSD3	major facilitator superfamily domain containing 3 [Source:HGNC Symbol;Acc:25157]
ENSG00000132510	1.4609	5.8581e-22	KDM6B	lysine (K)-specific demethylase 6B [Source:HGNC Symbol;Acc:29012]
ENSG00000117614	1.54985	5.9599e-22	SYF2	SYF2 homolog, RNA splicing factor (S. cerevisiae) [Source:HGNC Symbol;Acc:19824]
ENSG00000169992	1.40102	6.7373e-22	NLGN2	neuroligin 2 [Source:HGNC Symbol;Acc:14290]
ENSG00000182866	7.30103	7.7456e-22	LCK	lymphocyte-specific protein tyrosine kinase [Source:HGNC Symbol;Acc:6524]
ENSG00000119669	1.37441	8.1785e-22	IRF2BPL	interferon regulatory factor 2 binding protein-like [Source:HGNC Symbol;Acc:14282]
ENSG00000089006	1.49221	8.7069e-22	SNX5	sorting nexin 5 [Source:HGNC Symbol;Acc:14969]
ENSG00000163682	1.34329	9.0649e-22	RPL9	ribosomal protein L9 [Source:HGNC Symbol;Acc:10369]
ENSG00000156467	1.38673	9.9282e-22	UQCRB	ubiquinol-cytochrome c reductase binding protein [Source:HGNC Symbol;Acc:12582]
ENSG00000006016	1.57199	1.2211e-21	CRLF1	cytokine receptor-like factor 1 [Source:HGNC Symbol;Acc:2364]
ENSG00000245910	1.7265	1.2457e-21	SNHG6	small nucleolar RNA host gene 6 (non-protein coding) [Source:HGNC Symbol;Acc:32965]
ENSG00000099219	1.48219	1.6412e-21	ERMP1	endoplasmic reticulum metallopeptidase 1 [Source:HGNC Symbol;Acc:23703]
ENSG00000046651	6.65851	1.8229e-21	OFD1	oral-facial-digital syndrome 1 [Source:HGNC Symbol;Acc:2567]
ENSG00000176438	1.94847	1.9157e-21	SYNE3	spectrin repeat containing, nuclear envelope family member 3 [Source:HGNC Symbol;Acc:19861]
ENSG00000084092	1.54536	1.9214e-21	NOA1	nitric oxide associated 1 [Source:HGNC Symbol;Acc:28473]
ENSG00000188343	1.61644	1.9743e-21	FAM92A1	family with sequence similarity 92, member A1 [Source:HGNC Symbol;Acc:30452]
ENSG00000205339	1.35053	2.2354e-21	IPO7	importin 7 [Source:HGNC Symbol;Acc:9852]
ENSG00000185187	1.60571	3.4408e-21	SIGIRR	single immunoglobulin and toll-interleukin 1 receptor (TIR) domain [Source:HGNC Symbol;Acc:30575]
ENSG00000099904	1.5909	3.5731e-21	ZDHHC8	zinc finger, DHHC-type containing 8 [Source:HGNC Symbol;Acc:18474]
ENSG00000188483	1.34518	5.1772e-21	IER5L	immediate early response 5-like [Source:HGNC Symbol;Acc:23679]
ENSG00000111752	1.72454	5.3085e-21	PHC1	polyhomeotic homolog 1 (Drosophila) [Source:HGNC Symbol;Acc:3182]
ENSG00000184557	1.51425	6.5128e-21	SOCS3	suppressor of cytokine signaling 3 [Source:HGNC Symbol;Acc:19391]
ENSG00000197728	1.3027	1.3955e-20	RPS26	ribosomal protein S26 [Source:HGNC Symbol;Acc:10414]
ENSG00000198355	1.34351	2.0549e-20	PIM3	pim-3 oncogene [Source:HGNC Symbol;Acc:19310]
ENSG00000115268	1.5649	2.2088e-20	RPS15	ribosomal protein S15 [Source:HGNC Symbol;Acc:10388]
ENSG00000233016	1.58874	2.8621e-20	SNHG7	small nucleolar RNA host gene 7 (non-protein coding) [Source:HGNC Symbol;Acc:28254]
ENSG00000242247	1.62309	3.0685e-20	ARFGAP3	ADP-ribosylation factor GTPase activating protein 3 [Source:HGNC Symbol;Acc:661]
ENSG00000076924	1.37682	3.7249e-20	XAB2	XPA binding protein 2 [Source:HGNC Symbol;Acc:14089]
ENSG00000107902	1.37366	3.8385e-20	LHPP	phospholysine phosphohistidine inorganic pyrophosphate phosphatase [Source:HGNC Symbol;Acc:30042]
ENSG00000105696	1.40309	3.9163e-20	TMEM59L	transmembrane protein 59-like [Source:HGNC Symbol;Acc:13237]
ENSG00000132475	1.2803	4.84e-20	H3F3B	H3 histone, family 3B (H3.3B) [Source:HGNC Symbol;Acc:4765]
ENSG00000107485	2.57987	5.8014e-20	GATA3	GATA binding protein 3 [Source:HGNC Symbol;Acc:4172]
ENSG00000119950	1.41945	6.1884e-20	MXI1	MAX interactor 1, dimerization protein [Source:HGNC Symbol;Acc:7534]
ENSG00000090924	1.97063	7.9932e-20	PLEKHG2	pleckstrin homology domain containing, family G (with RhoGef domain) member 2 [Source:HGNC Symbol;Acc:29515]
ENSG00000110700	1.40558	9.5373e-20	RPS13	ribosomal protein S13 [Source:HGNC Symbol;Acc:10386]
ENSG00000105372	1.34616	9.6026e-20	RPS19	ribosomal protein S19 [Source:HGNC Symbol;Acc:10402]
ENSG00000141068	2.22901	9.6026e-20	KSR1	kinase suppressor of ras 1 [Source:HGNC Symbol;Acc:6465]
ENSG00000198435	1.95343	9.9064e-20	NRARP	NOTCH-regulated ankyrin repeat protein [Source:HGNC Symbol;Acc:33843]
ENSG00000197976	1.67089	1.1543e-19	AKAP17A	A kinase (PRKA) anchor protein 17A [Source:HGNC Symbol;Acc:18783]
ENSG00000218336	1.81913	1.1844e-19	TENM3	teneurin transmembrane protein 3 [Source:HGNC Symbol;Acc:29944]
ENSG00000166949	1.33413	1.218e-19	SMAD3	SMAD family member 3 [Source:HGNC Symbol;Acc:6769]
ENSG00000197724	1.84002	1.3406e-19	PHF2	PHD finger protein 2 [Source:HGNC Symbol;Acc:8920]
ENSG00000141101	1.42341	1.6821e-19	NOB1	NIN1/RPN12 binding protein 1 homolog (S. cerevisiae) [Source:HGNC Symbol;Acc:29540]
ENSG00000204178	1.69793	1.8137e-19	TMEM57	transmembrane protein 57 [Source:HGNC Symbol;Acc:25572]
ENSG00000089289	1.55435	2.2387e-19	IGBP1	immunoglobulin (CD79A) binding protein 1 [Source:HGNC Symbol;Acc:5461]
ENSG00000087116	2.21883	2.3563e-19	ADAMTS2	ADAM metallopeptidase with thrombospondin type 1 motif, 2 [Source:HGNC Symbol;Acc:218]
ENSG00000101266	1.30715	3.0492e-19	CSNK2A1	casein kinase 2, alpha 1 polypeptide [Source:HGNC Symbol;Acc:2457]
ENSG00000144824	1.49665	3.4557e-19	PHLDB2	pleckstrin homology-like domain, family B, member 2 [Source:HGNC Symbol;Acc:29573]
ENSG00000113716	1.44747	4.4636e-19	HMGXB3	HMG box domain containing 3 [Source:HGNC Symbol;Acc:28982]
ENSG00000153162	2.21729	5.6741e-19	BMP6	bone morphogenetic protein 6 [Source:HGNC Symbol;Acc:1073]
ENSG00000122642	1.37591	6.1112e-19	FKBP9	FK506 binding protein 9, 63 kDa [Source:HGNC Symbol;Acc:3725]
ENSG00000186577	1.61102	7.1291e-19	C6orf1	chromosome 6 open reading frame 1 [Source:HGNC Symbol;Acc:1340]
ENSG00000133112	1.30149	7.8105e-19	TPT1	tumor protein, translationally-controlled 1 [Source:HGNC Symbol;Acc:12022]
ENSG00000159111	1.55504	7.8105e-19	MRPL10	mitochondrial ribosomal protein L10 [Source:HGNC Symbol;Acc:14055]
ENSG00000089220	1.38768	8.2292e-19	PEBP1	phosphatidylethanolamine binding protein 1 [Source:HGNC Symbol;Acc:8630]
ENSG00000089351	1.43446	8.3368e-19	GRAMD1A	GRAM domain containing 1A [Source:HGNC Symbol;Acc:29305]
ENSG00000130956	1.62773	9.1878e-19	HABP4	hyaluronan binding protein 4 [Source:HGNC Symbol;Acc:17062]
ENSG00000168243	2.0043	9.3224e-19	GNG4	guanine nucleotide binding protein (G protein), gamma 4 [Source:HGNC Symbol;Acc:4407]
ENSG00000151743	1.79007	9.6438e-19	AMN1	antagonist of mitotic exit network 1 homolog (S. cerevisiae) [Source:HGNC Symbol;Acc:27281]
ENSG00000166197	1.29833	9.8118e-19	NOLC1	nucleolar and coiled-body phosphoprotein 1 [Source:HGNC Symbol;Acc:15608]
ENSG00000183283	1.36878	1.1069e-18	DAZAP2	DAZ associated protein 2 [Source:HGNC Symbol;Acc:2684]
ENSG00000049759	1.44875	1.2752e-18	NEDD4L	neural precursor cell expressed, developmentally down-regulated 4-like, E3 ubiquitin protein ligase [Source:HGNC Symbol;Acc:7728]
ENSG00000074800	1.39584	1.3444e-18	ENO1	enolase 1, (alpha) [Source:HGNC Symbol;Acc:3350]
ENSG00000173465	1.58569	1.3502e-18	SSSCA1	Sjogren syndrome/scleroderma autoantigen 1 [Source:HGNC Symbol;Acc:11328]
ENSG00000103275	1.36768	1.3753e-18	UBE2I	ubiquitin-conjugating enzyme E2I [Source:HGNC Symbol;Acc:12485]
ENSG00000187535	1.56439	1.3962e-18	IFT140	intraflagellar transport 140 homolog (Chlamydomonas) [Source:HGNC Symbol;Acc:29077]
ENSG00000117543	1.60778	1.8526e-18	DPH5	DPH5 homolog (S. cerevisiae) [Source:HGNC Symbol;Acc:24270]
ENSG00000114796	2.05082	1.8627e-18	KLHL24	kelch-like family member 24 [Source:HGNC Symbol;Acc:25947]
ENSG00000167552	1.66748	2.1712e-18	TUBA1A	tubulin, alpha 1a [Source:HGNC Symbol;Acc:20766]
ENSG00000269893	1.41215	2.1832e-18	SNHG8	small nucleolar RNA host gene 8 (non-protein coding) [Source:HGNC Symbol;Acc:33098]
ENSG00000099330	1.60286	2.2112e-18	OCEL1	occludin/ELL domain containing 1 [Source:HGNC Symbol;Acc:26221]
ENSG00000178035	1.47894	2.2971e-18	IMPDH2	IMP (inosine 5'-monophosphate) dehydrogenase 2 [Source:HGNC Symbol;Acc:6053]
ENSG00000261236	1.34216	2.4203e-18	BOP1	block of proliferation 1 [Source:HGNC Symbol;Acc:15519]
ENSG00000132376	1.55901	2.8037e-18	INPP5K	inositol polyphosphate-5-phosphatase K [Source:HGNC Symbol;Acc:33882]
ENSG00000109445	1.48031	3.293e-18	ZNF330	zinc finger protein 330 [Source:HGNC Symbol;Acc:15462]
ENSG00000182899	1.45478	3.9417e-18	RPL35A	ribosomal protein L35a [Source:HGNC Symbol;Acc:10345]
ENSG00000002587	1.45419	4.3379e-18	HS3ST1	heparan sulfate (glucosamine) 3-O-sulfotransferase 1 [Source:HGNC Symbol;Acc:5194]
ENSG00000171425	1.725	4.5627e-18	ZNF581	zinc finger protein 581 [Source:HGNC Symbol;Acc:25017]
ENSG00000131759	1.41694	5.6464e-18	RARA	retinoic acid receptor, alpha [Source:HGNC Symbol;Acc:9864]
ENSG00000129911	1.40419	5.968e-18	KLF16	Kruppel-like factor 16 [Source:HGNC Symbol;Acc:16857]
ENSG00000140044	1.49182	6.0102e-18	JDP2	Jun dimerization protein 2 [Source:HGNC Symbol;Acc:17546]
ENSG00000228705	3.39262	6.374e-18	LINC00659	long intergenic non-protein coding RNA 659 [Source:HGNC Symbol;Acc:44316]
ENSG00000137876	1.31015	6.9965e-18	RSL24D1	ribosomal L24 domain containing 1 [Source:HGNC Symbol;Acc:18479]
ENSG00000118873	1.84942	7.1892e-18	RAB3GAP2	RAB3 GTPase activating protein subunit 2 (non-catalytic) [Source:HGNC Symbol;Acc:17168]
ENSG00000177000	1.91729	8.7645e-18	MTHFR	methylenetetrahydrofolate reductase (NAD(P)H) [Source:HGNC Symbol;Acc:7436]
ENSG00000114446	1.59165	9.0869e-18	IFT57	intraflagellar transport 57 homolog (Chlamydomonas) [Source:HGNC Symbol;Acc:17367]
ENSG00000124006	2.44392	1.2155e-17	OBSL1	obscurin-like 1 [Source:HGNC Symbol;Acc:29092]
ENSG00000163322	1.8523	1.2887e-17	FAM175A	family with sequence similarity 175, member A [Source:HGNC Symbol;Acc:25829]
ENSG00000138326	1.38764	1.2892e-17	RPS24	ribosomal protein S24 [Source:HGNC Symbol;Acc:10411]
ENSG00000084774	1.44178	1.4118e-17	CAD	carbamoyl-phosphate synthetase 2, aspartate transcarbamylase, and dihydroorotase [Source:HGNC Symbol;Acc:1424]
ENSG00000062485	1.52713	1.4201e-17	CS	citrate synthase [Source:HGNC Symbol;Acc:2422]
ENSG00000135924	1.5022	1.484e-17	DNAJB2	DnaJ (Hsp40) homolog, subfamily B, member 2 [Source:HGNC Symbol;Acc:5228]
ENSG00000176658	1.34282	1.5039e-17	MYO1D	myosin ID [Source:HGNC Symbol;Acc:7598]
ENSG00000155906	1.68567	2.0214e-17	RMND1	required for meiotic nuclear division 1 homolog (S. cerevisiae) [Source:HGNC Symbol;Acc:21176]
ENSG00000118898	1.34051	2.1766e-17	PPL	periplakin [Source:HGNC Symbol;Acc:9273]
ENSG00000198909	1.58227	2.1766e-17	MAP3K3	mitogen-activated protein kinase kinase kinase 3 [Source:HGNC Symbol;Acc:6855]
ENSG00000002586	1.34292	2.3999e-17	CD99	CD99 molecule [Source:HGNC Symbol;Acc:7082]
ENSG00000105699	1.27505	2.3999e-17	LSR	lipolysis stimulated lipoprotein receptor [Source:HGNC Symbol;Acc:29572]
ENSG00000113272	1.56536	2.6193e-17	THG1L	tRNA-histidine guanylyltransferase 1-like (S. cerevisiae) [Source:HGNC Symbol;Acc:26053]
ENSG00000142273	1.48098	2.7734e-17	CBLC	Cbl proto-oncogene, E3 ubiquitin protein ligase C [Source:HGNC Symbol;Acc:15961]
ENSG00000215021	1.28765	2.9225e-17	PHB2	prohibitin 2 [Source:HGNC Symbol;Acc:30306]
ENSG00000178927	1.48466	2.9673e-17	C17orf62	chromosome 17 open reading frame 62 [Source:HGNC Symbol;Acc:28672]
ENSG00000133083	4.86453	3.2515e-17	DCLK1	doublecortin-like kinase 1 [Source:HGNC Symbol;Acc:2700]
ENSG00000075618	1.27158	3.2724e-17	FSCN1	fascin homolog 1, actin-bundling protein (Strongylocentrotus purpuratus) [Source:HGNC Symbol;Acc:11148]
ENSG00000074071	1.37509	4.5002e-17	MRPS34	mitochondrial ribosomal protein S34 [Source:HGNC Symbol;Acc:16618]
ENSG00000179588	1.60569	4.5807e-17	ZFPM1	zinc finger protein, FOG family member 1 [Source:HGNC Symbol;Acc:19762]
ENSG00000134186	1.48121	5.4691e-17	PRPF38B	PRP38 pre-mRNA processing factor 38 (yeast) domain containing B [Source:HGNC Symbol;Acc:25512]
ENSG00000099991	1.38248	5.6935e-17	CABIN1	calcineurin binding protein 1 [Source:HGNC Symbol;Acc:24187]
ENSG00000150938	1.54963	6.3142e-17	CRIM1	cysteine rich transmembrane BMP regulator 1 (chordin-like) [Source:HGNC Symbol;Acc:2359]
ENSG00000174938	1.37927	6.5957e-17	SEZ6L2	seizure related 6 homolog (mouse)-like 2 [Source:HGNC Symbol;Acc:30844]
ENSG00000168118	1.55531	7.4103e-17	RAB4A	RAB4A, member RAS oncogene family [Source:HGNC Symbol;Acc:9781]
ENSG00000187730	1.91409	9.072e-17	GABRD	gamma-aminobutyric acid (GABA) A receptor, delta [Source:HGNC Symbol;Acc:4084]
ENSG00000204054	1.41539	9.1321e-17	LINC00963	-
ENSG00000103254	1.53076	9.8942e-17	FAM173A	family with sequence similarity 173, member A [Source:HGNC Symbol;Acc:14152]
ENSG00000206195	7.66826	9.9221e-17	DUXAP8	-
ENSG00000140988	1.40559	1.1002e-16	RPS2	ribosomal protein S2 [Source:HGNC Symbol;Acc:10404]
ENSG00000141295	1.50891	1.1518e-16	SCRN2	secernin 2 [Source:HGNC Symbol;Acc:30381]
ENSG00000164615	1.94191	1.3864e-16	CAMLG	calcium modulating ligand [Source:HGNC Symbol;Acc:1471]
ENSG00000112655	1.2967	1.4262e-16	PTK7	protein tyrosine kinase 7 [Source:HGNC Symbol;Acc:9618]
ENSG00000088448	1.51048	1.5988e-16	ANKRD10	ankyrin repeat domain 10 [Source:HGNC Symbol;Acc:20265]
ENSG00000156795	1.63858	1.6178e-16	WDYHV1	WDYHV motif containing 1 [Source:HGNC Symbol;Acc:25490]
ENSG00000120337	25.5757	1.8461e-16	TNFSF18	tumor necrosis factor (ligand) superfamily, member 18 [Source:HGNC Symbol;Acc:11932]
ENSG00000181274	1.98789	1.9654e-16	FRAT2	frequently rearranged in advanced T-cell lymphomas 2 [Source:HGNC Symbol;Acc:16048]
ENSG00000174177	1.56126	1.9868e-16	CTU2	cytosolic thiouridylase subunit 2 homolog (S. pombe) [Source:HGNC Symbol;Acc:28005]
ENSG00000181163	1.33766	2.3673e-16	NPM1	nucleophosmin (nucleolar phosphoprotein B23, numatrin) [Source:HGNC Symbol;Acc:7910]
ENSG00000104897	1.43766	2.5439e-16	SF3A2	splicing factor 3a, subunit 2, 66kDa [Source:HGNC Symbol;Acc:10766]
ENSG00000169093	1.50199	2.5934e-16	ASMTL	acetylserotonin O-methyltransferase-like [Source:HGNC Symbol;Acc:751]
ENSG00000167658	1.50207	2.7106e-16	EEF2	eukaryotic translation elongation factor 2 [Source:HGNC Symbol;Acc:3214]
ENSG00000139746	1.57161	2.8049e-16	RBM26	RNA binding motif protein 26 [Source:HGNC Symbol;Acc:20327]
ENSG00000237550	1.39919	2.9899e-16	UBE2Q2P6	ribosomal protein L9 pseudogene 9 [Source:HGNC Symbol;Acc:17251]
ENSG00000141627	1.54665	3.0524e-16	DYM	dymeclin [Source:HGNC Symbol;Acc:21317]
ENSG00000127418	1.49593	3.3775e-16	FGFRL1	fibroblast growth factor receptor-like 1 [Source:HGNC Symbol;Acc:3693]
ENSG00000104969	1.3046	3.7669e-16	SGTA	small glutamine-rich tetratricopeptide repeat (TPR)-containing, alpha [Source:HGNC Symbol;Acc:10819]
ENSG00000135269	1.3438	3.8621e-16	TES	testis derived transcript (3 LIM domains) [Source:HGNC Symbol;Acc:14620]
ENSG00000178149	1.54796	4.0075e-16	DALRD3	DALR anticodon binding domain containing 3 [Source:HGNC Symbol;Acc:25536]
ENSG00000139637	1.55272	4.1859e-16	C12orf10	chromosome 12 open reading frame 10 [Source:HGNC Symbol;Acc:17590]
ENSG00000141522	1.2778	4.229e-16	ARHGDIA	Rho GDP dissociation inhibitor (GDI) alpha [Source:HGNC Symbol;Acc:678]
ENSG00000050426	1.49236	5.1445e-16	LETMD1	LETM1 domain containing 1 [Source:HGNC Symbol;Acc:24241]
ENSG00000261087	3.84744	5.5922e-16	KB-1460A1.5	-
ENSG00000141858	1.47818	5.6379e-16	SAMD1	sterile alpha motif domain containing 1 [Source:HGNC Symbol;Acc:17958]
Novel00007	1.2367	6.0413e-16	--
ENSG00000135424	1.6005	6.4135e-16	ITGA7	integrin, alpha 7 [Source:HGNC Symbol;Acc:6143]
ENSG00000198189	1.72803	7.1134e-16	HSD17B11	hydroxysteroid (17-beta) dehydrogenase 11 [Source:HGNC Symbol;Acc:22960]
ENSG00000141404	1.81921	7.3333e-16	GNAL	guanine nucleotide binding protein (G protein), alpha activating activity polypeptide, olfactory type [Source:HGNC Symbol;Acc:4388]
ENSG00000125652	1.60207	7.9161e-16	ALKBH7	alkB, alkylation repair homolog 7 (E. coli) [Source:HGNC Symbol;Acc:21306]
ENSG00000120129	2.87468	7.9769e-16	DUSP1	dual specificity phosphatase 1 [Source:HGNC Symbol;Acc:3064]
Novel00087	#VALUE!	9.1865e-16	--
ENSG00000146700	2.59836	9.437e-16	SSC4D	scavenger receptor cysteine rich domain containing, group B (4 domains) [Source:HGNC Symbol;Acc:14461]
ENSG00000119335	1.24924	9.5546e-16	SET	SET nuclear oncogene [Source:HGNC Symbol;Acc:10760]
ENSG00000173812	1.2522	9.5901e-16	EIF1	eukaryotic translation initiation factor 1 [Source:HGNC Symbol;Acc:3249]
ENSG00000115415	1.32436	1.031e-15	STAT1	signal transducer and activator of transcription 1, 91kDa [Source:HGNC Symbol;Acc:11362]
ENSG00000113916	1.52628	1.1235e-15	BCL6	B-cell CLL/lymphoma 6 [Source:HGNC Symbol;Acc:1001]
ENSG00000095739	1.69411	1.1428e-15	BAMBI	BMP and activin membrane-bound inhibitor homolog (Xenopus laevis) [Source:HGNC Symbol;Acc:30251]
ENSG00000100380	1.26888	1.1547e-15	ST13	suppression of tumorigenicity 13 (colon carcinoma) (Hsp70 interacting protein) [Source:HGNC Symbol;Acc:11343]
ENSG00000281649	1.46903	1.1859e-15	EBLN3	-
ENSG00000141971	1.34347	1.434e-15	MVB12A	multivesicular body subunit 12A [Source:HGNC Symbol;Acc:25153]
ENSG00000025293	1.40906	1.4595e-15	PHF20	PHD finger protein 20 [Source:HGNC Symbol;Acc:16098]
ENSG00000069275	1.2787	1.5171e-15	NUCKS1	nuclear casein kinase and cyclin-dependent kinase substrate 1 [Source:HGNC Symbol;Acc:29923]
ENSG00000261949	2.05566	1.5284e-15	GFY	Homo sapiens uncharacterized LOC100507003 (LOC100507003), mRNA. [Source:RefSeq mRNA;Acc:NM_001195256]
ENSG00000125821	1.42696	1.591e-15	DTD1	D-tyrosyl-tRNA deacylase 1 [Source:HGNC Symbol;Acc:16219]
ENSG00000157992	1.51709	1.601e-15	KRTCAP3	keratinocyte associated protein 3 [Source:HGNC Symbol;Acc:28943]
ENSG00000148842	1.41587	1.8656e-15	CNNM2	cyclin M2 [Source:HGNC Symbol;Acc:103]
ENSG00000146278	1.55142	1.9391e-15	PNRC1	proline-rich nuclear receptor coactivator 1 [Source:HGNC Symbol;Acc:17278]
ENSG00000011304	1.25257	1.9709e-15	PTBP1	polypyrimidine tract binding protein 1 [Source:HGNC Symbol;Acc:9583]
ENSG00000160867	1.32772	2.016e-15	FGFR4	fibroblast growth factor receptor 4 [Source:HGNC Symbol;Acc:3691]
ENSG00000155463	1.33205	2.1671e-15	OXA1L	oxidase (cytochrome c) assembly 1-like [Source:HGNC Symbol;Acc:8526]
ENSG00000164574	1.40157	2.2008e-15	GALNT10	UDP-N-acetyl-alpha-D-galactosamine:polypeptide N-acetylgalactosaminyltransferase 10 (GalNAc-T10) [Source:HGNC Symbol;Acc:19873]
ENSG00000180447	5.30885	2.2593e-15	GAS1	growth arrest-specific 1 [Source:HGNC Symbol;Acc:4165]
ENSG00000104081	3.36989	2.2973e-15	BMF	Bcl2 modifying factor [Source:HGNC Symbol;Acc:24132]
ENSG00000079462	1.60985	2.3604e-15	PAFAH1B3	platelet-activating factor acetylhydrolase 1b, catalytic subunit 3 (29kDa) [Source:HGNC Symbol;Acc:8576]
ENSG00000158623	1.44916	2.4193e-15	COPG2	coatomer protein complex, subunit gamma 2 [Source:HGNC Symbol;Acc:2237]
ENSG00000007944	1.85089	2.5106e-15	MYLIP	myosin regulatory light chain interacting protein [Source:HGNC Symbol;Acc:21155]
ENSG00000105971	1.42658	2.5459e-15	CAV2	caveolin 2 [Source:HGNC Symbol;Acc:1528]
ENSG00000165502	1.33379	2.6923e-15	RPL36AL	ribosomal protein L36a-like [Source:HGNC Symbol;Acc:10346]
ENSG00000271601	1.81684	2.9114e-15	LIX1L	-
ENSG00000108312	1.47202	3.1815e-15	UBTF	upstream binding transcription factor, RNA polymerase I [Source:HGNC Symbol;Acc:12511]
ENSG00000129757	1.57152	3.198e-15	CDKN1C	cyclin-dependent kinase inhibitor 1C (p57, Kip2) [Source:HGNC Symbol;Acc:1786]
ENSG00000131469	1.35172	3.198e-15	RPL27	ribosomal protein L27 [Source:HGNC Symbol;Acc:10328]
ENSG00000257923	1.27998	3.2313e-15	CUX1	cut-like homeobox 1 [Source:HGNC Symbol;Acc:2557]
ENSG00000184117	1.29926	3.3249e-15	NIPSNAP1	nipsnap homolog 1 (C. elegans) [Source:HGNC Symbol;Acc:7827]
ENSG00000154553	1.53943	3.4293e-15	PDLIM3	PDZ and LIM domain 3 [Source:HGNC Symbol;Acc:20767]
ENSG00000070081	1.41795	3.8378e-15	NUCB2	nucleobindin 2 [Source:HGNC Symbol;Acc:8044]
ENSG00000136811	1.47088	3.8466e-15	ODF2	outer dense fiber of sperm tails 2 [Source:HGNC Symbol;Acc:8114]
ENSG00000125746	1.28054	3.8827e-15	EML2	echinoderm microtubule associated protein like 2 [Source:HGNC Symbol;Acc:18035]
ENSG00000123213	1.4126	3.9629e-15	NLN	neurolysin (metallopeptidase M3 family) [Source:HGNC Symbol;Acc:16058]
ENSG00000117020	2.1601	4.7601e-15	AKT3	v-akt murine thymoma viral oncogene homolog 3 (protein kinase B, gamma) [Source:HGNC Symbol;Acc:393]
ENSG00000051108	1.35297	5.2118e-15	HERPUD1	homocysteine-inducible, endoplasmic reticulum stress-inducible, ubiquitin-like domain member 1 [Source:HGNC Symbol;Acc:13744]
ENSG00000071894	1.29071	5.2207e-15	CPSF1	cleavage and polyadenylation specific factor 1, 160kDa [Source:HGNC Symbol;Acc:2324]
ENSG00000129968	1.42082	5.5484e-15	ABHD17A	abhydrolase domain containing 17A [Source:HGNC Symbol;Acc:28756]
ENSG00000092199	1.23317	5.6621e-15	HNRNPC	heterogeneous nuclear ribonucleoprotein C (C1/C2) [Source:HGNC Symbol;Acc:5035]
ENSG00000119138	1.62403	5.6899e-15	KLF9	Kruppel-like factor 9 [Source:HGNC Symbol;Acc:1123]
ENSG00000108406	1.41206	5.7058e-15	DHX40	DEAH (Asp-Glu-Ala-His) box polypeptide 40 [Source:HGNC Symbol;Acc:18018]
ENSG00000158122	1.92821	5.7754e-15	AAED1	AhpC/TSA antioxidant enzyme domain containing 1 [Source:HGNC Symbol;Acc:16881]
ENSG00000168916	2.58991	5.9396e-15	ZNF608	zinc finger protein 608 [Source:HGNC Symbol;Acc:29238]
ENSG00000205189	1.40172	6.2524e-15	ZBTB10	zinc finger and BTB domain containing 10 [Source:HGNC Symbol;Acc:30953]
ENSG00000107438	1.33816	6.3234e-15	PDLIM1	PDZ and LIM domain 1 [Source:HGNC Symbol;Acc:2067]
ENSG00000135916	1.25687	6.4201e-15	ITM2C	integral membrane protein 2C [Source:HGNC Symbol;Acc:6175]
ENSG00000135506	1.29734	6.5411e-15	OS9	osteosarcoma amplified 9, endoplasmic reticulum lectin [Source:HGNC Symbol;Acc:16994]
ENSG00000104973	1.39051	6.6373e-15	MED25	mediator complex subunit 25 [Source:HGNC Symbol;Acc:28845]
ENSG00000121104	1.81185	6.6657e-15	FAM117A	family with sequence similarity 117, member A [Source:HGNC Symbol;Acc:24179]
ENSG00000187244	1.35777	9.1708e-15	BCAM	basal cell adhesion molecule (Lutheran blood group) [Source:HGNC Symbol;Acc:6722]
ENSG00000164484	1.54832	1.0028e-14	TMEM200A	transmembrane protein 200A [Source:HGNC Symbol;Acc:21075]
ENSG00000107833	1.31693	1.0589e-14	NPM3	nucleophosmin/nucleoplasmin 3 [Source:HGNC Symbol;Acc:7931]
ENSG00000129680	1.53555	1.1377e-14	MAP7D3	MAP7 domain containing 3 [Source:HGNC Symbol;Acc:25742]
ENSG00000160256	1.45297	1.1468e-14	FAM207A	family with sequence similarity 207, member A [Source:HGNC Symbol;Acc:15811]
ENSG00000204673	1.37205	1.1637e-14	AKT1S1	AKT1 substrate 1 (proline-rich) [Source:HGNC Symbol;Acc:28426]
ENSG00000187446	1.30921	1.1729e-14	CHP1	calcineurin-like EF-hand protein 1 [Source:HGNC Symbol;Acc:17433]
ENSG00000181104	1.45066	1.2609e-14	F2R	coagulation factor II (thrombin) receptor [Source:HGNC Symbol;Acc:3537]
ENSG00000123815	1.65044	1.3256e-14	ADCK4	aarF domain containing kinase 4 [Source:HGNC Symbol;Acc:19041]
ENSG00000187867	1.7956	1.3303e-14	PALM3	paralemmin 3 [Source:HGNC Symbol;Acc:33274]
ENSG00000145220	1.3756	1.3617e-14	LYAR	Ly1 antibody reactive [Source:HGNC Symbol;Acc:26021]
ENSG00000136942	1.36147	1.3753e-14	RPL35	ribosomal protein L35 [Source:HGNC Symbol;Acc:10344]
ENSG00000134697	1.35632	1.4305e-14	GNL2	guanine nucleotide binding protein-like 2 (nucleolar) [Source:HGNC Symbol;Acc:29925]
ENSG00000099812	1.38721	1.4974e-14	MISP	chromosome 19 open reading frame 21 [Source:HGNC Symbol;Acc:27000]
ENSG00000141562	1.41975	1.498e-14	NARF	nuclear prelamin A recognition factor [Source:HGNC Symbol;Acc:29916]
ENSG00000171298	1.33053	1.6104e-14	GAA	glucosidase, alpha; acid [Source:HGNC Symbol;Acc:4065]
ENSG00000110107	1.27926	1.6357e-14	PRPF19	PRP19/PSO4 pre-mRNA processing factor 19 homolog (S. cerevisiae) [Source:HGNC Symbol;Acc:17896]
ENSG00000071994	1.37657	2.0818e-14	PDCD2	programmed cell death 2 [Source:HGNC Symbol;Acc:8762]
ENSG00000060491	1.32267	2.1663e-14	OGFR	opioid growth factor receptor [Source:HGNC Symbol;Acc:15768]
ENSG00000108262	1.3146	2.2635e-14	GIT1	G protein-coupled receptor kinase interacting ArfGAP 1 [Source:HGNC Symbol;Acc:4272]
ENSG00000099810	1.39354	2.2894e-14	MTAP	methylthioadenosine phosphorylase [Source:HGNC Symbol;Acc:7413]
ENSG00000108106	1.32452	2.5548e-14	UBE2S	ubiquitin-conjugating enzyme E2S [Source:HGNC Symbol;Acc:17895]
ENSG00000137818	1.3839	2.6045e-14	RPLP1	ribosomal protein, large, P1 [Source:HGNC Symbol;Acc:10372]
ENSG00000107625	1.45928	3.1342e-14	DDX50	DEAD (Asp-Glu-Ala-Asp) box polypeptide 50 [Source:HGNC Symbol;Acc:17906]
ENSG00000203875	1.3173	3.2527e-14	SNHG5	small nucleolar RNA host gene 5 (non-protein coding) [Source:HGNC Symbol;Acc:21026]
ENSG00000109680	2.41647	3.4704e-14	TBC1D19	TBC1 domain family, member 19 [Source:HGNC Symbol;Acc:25624]
ENSG00000163479	1.30641	3.5582e-14	SSR2	signal sequence receptor, beta (translocon-associated protein beta) [Source:HGNC Symbol;Acc:11324]
Novel00041	2.27821	3.9873e-14	--
ENSG00000171681	1.45719	4.4126e-14	ATF7IP	activating transcription factor 7 interacting protein [Source:HGNC Symbol;Acc:20092]
ENSG00000144895	1.3934	4.5281e-14	EIF2A	eukaryotic translation initiation factor 2A, 65kDa [Source:HGNC Symbol;Acc:3254]
ENSG00000187837	1.58426	4.556e-14	HIST1H1C	histone cluster 1, H1c [Source:HGNC Symbol;Acc:4716]
ENSG00000196405	1.76289	4.9533e-14	EVL	Enah/Vasp-like [Source:HGNC Symbol;Acc:20234]
ENSG00000083845	1.40292	5.0631e-14	RPS5	ribosomal protein S5 [Source:HGNC Symbol;Acc:10426]
ENSG00000085872	1.39356	5.6707e-14	CHERP	calcium homeostasis endoplasmic reticulum protein [Source:HGNC Symbol;Acc:16930]
ENSG00000086102	1.46168	5.8728e-14	NFX1	nuclear transcription factor, X-box binding 1 [Source:HGNC Symbol;Acc:7803]
ENSG00000168566	1.56603	5.8728e-14	SNRNP48	small nuclear ribonucleoprotein 48kDa (U11/U12) [Source:HGNC Symbol;Acc:21368]
ENSG00000021826	1.48572	5.9595e-14	CPS1	carbamoyl-phosphate synthase 1, mitochondrial [Source:HGNC Symbol;Acc:2323]
ENSG00000254726	1.80769	5.9595e-14	MEX3A	mex-3 homolog A (C. elegans) [Source:HGNC Symbol;Acc:33482]
ENSG00000153015	1.72554	6.0817e-14	CWC27	CWC27 spliceosome-associated protein homolog (S. cerevisiae) [Source:HGNC Symbol;Acc:10664]
ENSG00000105419	1.44211	6.6804e-14	MEIS3	Meis homeobox 3 [Source:HGNC Symbol;Acc:29537]
ENSG00000140545	1.29899	7.2275e-14	MFGE8	milk fat globule-EGF factor 8 protein [Source:HGNC Symbol;Acc:7036]
ENSG00000173113	1.27204	7.8865e-14	TRMT112	tRNA methyltransferase 11-2 homolog (S. cerevisiae) [Source:HGNC Symbol;Acc:26940]
ENSG00000249550	1.56351	8.1152e-14	LINC01234	-
ENSG00000117519	1.30474	9.295e-14	CNN3	calponin 3, acidic [Source:HGNC Symbol;Acc:2157]
ENSG00000167770	1.37238	9.6444e-14	OTUB1	OTU domain, ubiquitin aldehyde binding 1 [Source:HGNC Symbol;Acc:23077]
ENSG00000134030	1.40983	1.0062e-13	CTIF	CBP80/20-dependent translation initiation factor [Source:HGNC Symbol;Acc:23925]
ENSG00000177733	1.24689	1.1787e-13	HNRNPA0	heterogeneous nuclear ribonucleoprotein A0 [Source:HGNC Symbol;Acc:5030]
ENSG00000214182	1.59924	1.3617e-13	PTMAP5	prothymosin, alpha pseudogene 5 [Source:HGNC Symbol;Acc:9628]
ENSG00000077312	1.41025	1.3787e-13	SNRPA	small nuclear ribonucleoprotein polypeptide A [Source:HGNC Symbol;Acc:11151]
ENSG00000163399	1.22994	1.4946e-13	ATP1A1	ATPase, Na+/K+ transporting, alpha 1 polypeptide [Source:HGNC Symbol;Acc:799]
ENSG00000132823	1.51517	1.5208e-13	OSER1	chromosome 20 open reading frame 111 [Source:HGNC Symbol;Acc:16105]
ENSG00000169126	2.48768	1.5707e-13	ARMC4	armadillo repeat containing 4 [Source:HGNC Symbol;Acc:25583]
ENSG00000176058	1.532	1.6476e-13	TPRN	taperin [Source:HGNC Symbol;Acc:26894]
ENSG00000179051	1.26385	1.6629e-13	RCC2	regulator of chromosome condensation 2 [Source:HGNC Symbol;Acc:30297]
ENSG00000106366	1.28906	1.9418e-13	SERPINE1	serpin peptidase inhibitor, clade E (nexin, plasminogen activator inhibitor type 1), member 1 [Source:HGNC Symbol;Acc:8583]
ENSG00000162244	1.50941	1.9946e-13	RPL29	ribosomal protein L29 [Source:HGNC Symbol;Acc:10331]
ENSG00000073792	1.28119	2.0137e-13	IGF2BP2	insulin-like growth factor 2 mRNA binding protein 2 [Source:HGNC Symbol;Acc:28867]
ENSG00000163938	1.30002	2.0665e-13	GNL3	guanine nucleotide binding protein-like 3 (nucleolar) [Source:HGNC Symbol;Acc:29931]
ENSG00000136826	1.59746	2.4358e-13	KLF4	Kruppel-like factor 4 (gut) [Source:HGNC Symbol;Acc:6348]
ENSG00000100897	1.42373	2.4609e-13	DCAF11	DDB1 and CUL4 associated factor 11 [Source:HGNC Symbol;Acc:20258]
ENSG00000183496	2.17588	2.6319e-13	MEX3B	mex-3 homolog B (C. elegans) [Source:HGNC Symbol;Acc:25297]
ENSG00000105287	1.43212	2.9034e-13	PRKD2	protein kinase D2 [Source:HGNC Symbol;Acc:17293]
ENSG00000163001	1.51642	2.9369e-13	CFAP36	coiled-coil domain containing 104 [Source:HGNC Symbol;Acc:30540]
ENSG00000117322	2.07527	3.0397e-13	CR2	complement component (3d/Epstein Barr virus) receptor 2 [Source:HGNC Symbol;Acc:2336]
ENSG00000155093	2.11038	3.0749e-13	PTPRN2	protein tyrosine phosphatase, receptor type, N polypeptide 2 [Source:HGNC Symbol;Acc:9677]
ENSG00000163041	1.25594	3.4624e-13	H3F3A	H3 histone, family 3A [Source:HGNC Symbol;Acc:4764]
ENSG00000107815	1.31808	3.7586e-13	C10orf2	chromosome 10 open reading frame 2 [Source:HGNC Symbol;Acc:1160]
ENSG00000114315	1.74627	3.8567e-13	HES1	hairy and enhancer of split 1, (Drosophila) [Source:HGNC Symbol;Acc:5192]
ENSG00000189046	1.44924	3.9101e-13	ALKBH2	alkB, alkylation repair homolog 2 (E. coli) [Source:HGNC Symbol;Acc:32487]
ENSG00000105088	1.33508	4.2299e-13	OLFM2	olfactomedin 2 [Source:HGNC Symbol;Acc:17189]
ENSG00000163623	1.58451	4.3676e-13	NKX6-1	NK6 homeobox 1 [Source:HGNC Symbol;Acc:7839]
ENSG00000117595	1.33009	4.812e-13	IRF6	interferon regulatory factor 6 [Source:HGNC Symbol;Acc:6121]
ENSG00000100802	2.15024	4.9138e-13	C14orf93	chromosome 14 open reading frame 93 [Source:HGNC Symbol;Acc:20162]
ENSG00000139370	1.57196	4.9541e-13	SLC15A4	solute carrier family 15, member 4 [Source:HGNC Symbol;Acc:23090]
ENSG00000171490	1.26385	5.0055e-13	RSL1D1	ribosomal L1 domain containing 1 [Source:HGNC Symbol;Acc:24534]
ENSG00000105327	1.49812	5.3498e-13	BBC3	BCL2 binding component 3 [Source:HGNC Symbol;Acc:17868]
ENSG00000179750	1.56139	5.4082e-13	APOBEC3B	apolipoprotein B mRNA editing enzyme, catalytic polypeptide-like 3B [Source:HGNC Symbol;Acc:17352]
ENSG00000125991	1.46476	5.4104e-13	ERGIC3	ERGIC and golgi 3 [Source:HGNC Symbol;Acc:15927]
ENSG00000071564	1.26605	5.461e-13	TCF3	transcription factor 3 [Source:HGNC Symbol;Acc:11633]
ENSG00000167173	1.43079	5.4677e-13	C15orf39	chromosome 15 open reading frame 39 [Source:HGNC Symbol;Acc:24497]
ENSG00000175567	1.59471	5.8498e-13	UCP2	uncoupling protein 2 (mitochondrial, proton carrier) [Source:HGNC Symbol;Acc:12518]
ENSG00000186591	1.24727	5.8498e-13	UBE2H	ubiquitin-conjugating enzyme E2H [Source:HGNC Symbol;Acc:12484]
ENSG00000105341	1.4405	5.9319e-13	ATP5SL	ATP5S-like [Source:HGNC Symbol;Acc:25496]
ENSG00000132382	1.29513	6.0345e-13	MYBBP1A	MYB binding protein (P160) 1a [Source:HGNC Symbol;Acc:7546]
ENSG00000090861	1.21733	6.046e-13	AARS	alanyl-tRNA synthetase [Source:HGNC Symbol;Acc:20]
ENSG00000159200	1.50684	6.2205e-13	RCAN1	regulator of calcineurin 1 [Source:HGNC Symbol;Acc:3040]
ENSG00000181588	1.43407	6.2767e-13	MEX3D	mex-3 homolog D (C. elegans) [Source:HGNC Symbol;Acc:16734]
ENSG00000105662	1.59281	6.6647e-13	CRTC1	CREB regulated transcription coactivator 1 [Source:HGNC Symbol;Acc:16062]
ENSG00000154914	1.92054	7.3097e-13	USP43	ubiquitin specific peptidase 43 [Source:HGNC Symbol;Acc:20072]
ENSG00000111012	1.80379	7.3179e-13	CYP27B1	cytochrome P450, family 27, subfamily B, polypeptide 1 [Source:HGNC Symbol;Acc:2606]
ENSG00000182979	1.34761	8.1683e-13	MTA1	metastasis associated 1 [Source:HGNC Symbol;Acc:7410]
ENSG00000163216	3.71535	8.8253e-13	SPRR2D	small proline-rich protein 2D [Source:HGNC Symbol;Acc:11264]
ENSG00000133627	1.60542	8.8716e-13	ACTR3B	ARP3 actin-related protein 3 homolog B (yeast) [Source:HGNC Symbol;Acc:17256]
ENSG00000052841	1.48222	9.1802e-13	TTC17	tetratricopeptide repeat domain 17 [Source:HGNC Symbol;Acc:25596]
ENSG00000121060	1.26868	9.4221e-13	TRIM25	tripartite motif containing 25 [Source:HGNC Symbol;Acc:12932]
ENSG00000104368	1.67486	9.8774e-13	PLAT	plasminogen activator, tissue [Source:HGNC Symbol;Acc:9051]
ENSG00000182307	1.33159	1.0056e-12	C8orf33	chromosome 8 open reading frame 33 [Source:HGNC Symbol;Acc:26104]
ENSG00000150990	1.41159	1.0358e-12	DHX37	DEAH (Asp-Glu-Ala-His) box polypeptide 37 [Source:HGNC Symbol;Acc:17210]
ENSG00000113763	1.43472	1.1781e-12	UNC5A	unc-5 homolog A (C. elegans) [Source:HGNC Symbol;Acc:12567]
ENSG00000100129	1.49805	1.2256e-12	EIF3L	eukaryotic translation initiation factor 3, subunit L [Source:HGNC Symbol;Acc:18138]
ENSG00000125970	1.31584	1.2263e-12	RALY	RNA binding protein, autoantigenic (hnRNP-associated with lethal yellow homolog (mouse)) [Source:HGNC Symbol;Acc:15921]
ENSG00000167608	1.34601	1.2263e-12	TMC4	transmembrane channel-like 4 [Source:HGNC Symbol;Acc:22998]
ENSG00000165507	2.10687	1.2857e-12	C10orf10	chromosome 10 open reading frame 10 [Source:HGNC Symbol;Acc:23355]
ENSG00000118046	1.36072	1.3287e-12	STK11	serine/threonine kinase 11 [Source:HGNC Symbol;Acc:11389]
ENSG00000104549	1.47897	1.3734e-12	SQLE	squalene epoxidase [Source:HGNC Symbol;Acc:11279]
ENSG00000100938	1.35786	1.5275e-12	GMPR2	guanosine monophosphate reductase 2 [Source:HGNC Symbol;Acc:4377]
Novel00030	1.62786	1.556e-12	--
ENSG00000167645	1.31088	1.5985e-12	YIF1B	Yip1 interacting factor homolog B (S. cerevisiae) [Source:HGNC Symbol;Acc:30511]
ENSG00000095059	1.35285	1.6212e-12	DHPS	deoxyhypusine synthase [Source:HGNC Symbol;Acc:2869]
ENSG00000156504	1.36194	1.6218e-12	FAM122B	family with sequence similarity 122B [Source:HGNC Symbol;Acc:30490]
ENSG00000089157	1.30122	1.6611e-12	RPLP0	ribosomal protein, large, P0 [Source:HGNC Symbol;Acc:10371]
ENSG00000074855	1.55695	1.7214e-12	ANO8	anoctamin 8 [Source:HGNC Symbol;Acc:29329]
ENSG00000099797	1.36199	1.7354e-12	TECR	trans-2,3-enoyl-CoA reductase [Source:HGNC Symbol;Acc:4551]
ENSG00000159658	1.35114	2.2024e-12	EFCAB14	EF-hand calcium binding domain 14 [Source:HGNC Symbol;Acc:29051]
ENSG00000121671	1.73045	2.2462e-12	CRY2	cryptochrome 2 (photolyase-like) [Source:HGNC Symbol;Acc:2385]
ENSG00000143878	1.56371	2.3514e-12	RHOB	ras homolog family member B [Source:HGNC Symbol;Acc:668]
ENSG00000106665	1.27847	2.4223e-12	CLIP2	CAP-GLY domain containing linker protein 2 [Source:HGNC Symbol;Acc:2586]
ENSG00000131263	1.3973	2.4282e-12	RLIM	ring finger protein, LIM domain interacting [Source:HGNC Symbol;Acc:13429]
ENSG00000158161	1.45008	2.5613e-12	EYA3	eyes absent homolog 3 (Drosophila) [Source:HGNC Symbol;Acc:3521]
ENSG00000186868	1.29905	2.671e-12	MAPT	microtubule-associated protein tau [Source:HGNC Symbol;Acc:6893]
ENSG00000146592	2.20809	2.6756e-12	CREB5	cAMP responsive element binding protein 5 [Source:HGNC Symbol;Acc:16844]
ENSG00000196586	1.28574	2.8729e-12	MYO6	myosin VI [Source:HGNC Symbol;Acc:7605]
ENSG00000175832	1.46311	3.4125e-12	ETV4	ets variant 4 [Source:HGNC Symbol;Acc:3493]
ENSG00000167657	1.33906	3.4273e-12	DAPK3	death-associated protein kinase 3 [Source:HGNC Symbol;Acc:2676]
ENSG00000143761	1.22061	3.4406e-12	ARF1	ADP-ribosylation factor 1 [Source:HGNC Symbol;Acc:652]
ENSG00000186187	1.40416	3.4708e-12	ZNRF1	zinc and ring finger 1, E3 ubiquitin protein ligase [Source:HGNC Symbol;Acc:18452]
ENSG00000116729	1.35336	3.4971e-12	WLS	wntless homolog (Drosophila) [Source:HGNC Symbol;Acc:30238]
ENSG00000062716	1.28227	3.8353e-12	VMP1	vacuole membrane protein 1 [Source:HGNC Symbol;Acc:29559]
ENSG00000167617	2.82843	3.8758e-12	CDC42EP5	CDC42 effector protein (Rho GTPase binding) 5 [Source:HGNC Symbol;Acc:17408]
ENSG00000105255	1.50359	4.0841e-12	FSD1	fibronectin type III and SPRY domain containing 1 [Source:HGNC Symbol;Acc:13745]
ENSG00000196776	1.40792	4.2544e-12	CD47	CD47 molecule [Source:HGNC Symbol;Acc:1682]
ENSG00000139146	1.29323	4.2574e-12	FAM60A	family with sequence similarity 60, member A [Source:HGNC Symbol;Acc:30702]
ENSG00000273079	2.66567	4.3124e-12	GRIN2B	-
ENSG00000131408	1.4033	4.527e-12	NR1H2	nuclear receptor subfamily 1, group H, member 2 [Source:HGNC Symbol;Acc:7965]
ENSG00000170231	1.60858	4.7129e-12	FABP6	fatty acid binding protein 6, ileal [Source:HGNC Symbol;Acc:3561]
ENSG00000175467	1.3027	5.0581e-12	SART1	squamous cell carcinoma antigen recognized by T cells [Source:HGNC Symbol;Acc:10538]
ENSG00000103257	1.21748	5.5927e-12	SLC7A5	solute carrier family 7 (amino acid transporter light chain, L system), member 5 [Source:HGNC Symbol;Acc:11063]
ENSG00000147905	1.42073	5.6587e-12	ZCCHC7	zinc finger, CCHC domain containing 7 [Source:HGNC Symbol;Acc:26209]
ENSG00000161016	1.34924	5.8727e-12	RPL8	ribosomal protein L8 [Source:HGNC Symbol;Acc:10368]
ENSG00000031698	1.29614	6.2163e-12	SARS	seryl-tRNA synthetase [Source:HGNC Symbol;Acc:10537]
ENSG00000099204	1.27335	6.4176e-12	ABLIM1	actin binding LIM protein 1 [Source:HGNC Symbol;Acc:78]
ENSG00000158246	1.68379	6.4554e-12	FAM46B	family with sequence similarity 46, member B [Source:HGNC Symbol;Acc:28273]
ENSG00000143375	1.51802	6.7338e-12	CGN	cingulin [Source:HGNC Symbol;Acc:17429]
ENSG00000184545	1.47539	7.0826e-12	DUSP8	dual specificity phosphatase 8 [Source:HGNC Symbol;Acc:3074]
ENSG00000141456	1.29626	7.1668e-12	PELP1	proline, glutamate and leucine rich protein 1 [Source:HGNC Symbol;Acc:30134]
ENSG00000111481	1.25174	8.2572e-12	COPZ1	coatomer protein complex, subunit zeta 1 [Source:HGNC Symbol;Acc:2243]
ENSG00000198918	1.46926	8.6645e-12	RPL39	ribosomal protein L39 [Source:HGNC Symbol;Acc:10350]
ENSG00000006007	1.30129	8.7819e-12	GDE1	glycerophosphodiester phosphodiesterase 1 [Source:HGNC Symbol;Acc:29644]
ENSG00000138443	1.37216	9.1286e-12	ABI2	abl-interactor 2 [Source:HGNC Symbol;Acc:24011]
ENSG00000157020	1.2835	9.2664e-12	SEC13	SEC13 homolog (S. cerevisiae) [Source:HGNC Symbol;Acc:10697]
ENSG00000126457	1.22558	9.4377e-12	PRMT1	protein arginine methyltransferase 1 [Source:HGNC Symbol;Acc:5187]
ENSG00000120656	1.39865	1.0151e-11	TAF12	TAF12 RNA polymerase II, TATA box binding protein (TBP)-associated factor, 20kDa [Source:HGNC Symbol;Acc:11545]
ENSG00000180198	1.2876	1.0525e-11	RCC1	regulator of chromosome condensation 1 [Source:HGNC Symbol;Acc:1913]
ENSG00000137822	1.95765	1.0636e-11	TUBGCP4	tubulin, gamma complex associated protein 4 [Source:HGNC Symbol;Acc:16691]
ENSG00000118816	1.46828	1.1067e-11	CCNI	cyclin I [Source:HGNC Symbol;Acc:1595]
ENSG00000105976	1.24924	1.1407e-11	MET	met proto-oncogene (hepatocyte growth factor receptor) [Source:HGNC Symbol;Acc:7029]
ENSG00000130733	1.31771	1.3136e-11	YIPF2	Yip1 domain family, member 2 [Source:HGNC Symbol;Acc:28476]
ENSG00000143947	1.29997	1.4325e-11	RPS27A	ribosomal protein S27a [Source:HGNC Symbol;Acc:10417]
ENSG00000141577	1.43581	1.4681e-11	CEP131	5-azacytidine induced 1 [Source:HGNC Symbol;Acc:29511]
ENSG00000102226	1.31761	1.5936e-11	USP11	ubiquitin specific peptidase 11 [Source:HGNC Symbol;Acc:12609]
ENSG00000149806	1.39606	1.5936e-11	FAU	Finkel-Biskis-Reilly murine sarcoma virus (FBR-MuSV) ubiquitously expressed [Source:HGNC Symbol;Acc:3597]
ENSG00000234608	1.56156	1.597e-11	MAPKAPK5-AS1	MAPKAPK5 antisense RNA 1 [Source:HGNC Symbol;Acc:24091]
ENSG00000204060	1.54723	1.7052e-11	FOXO6	forkhead box O6 [Source:HGNC Symbol;Acc:24814]
ENSG00000196526	1.3397	1.7215e-11	AFAP1	actin filament associated protein 1 [Source:HGNC Symbol;Acc:24017]
ENSG00000163584	1.33042	1.7866e-11	RPL22L1	ribosomal protein L22-like 1 [Source:HGNC Symbol;Acc:27610]
ENSG00000115414	1.33003	1.821e-11	FN1	fibronectin 1 [Source:HGNC Symbol;Acc:3778]
ENSG00000170293	1.57041	1.8942e-11	CMTM8	CKLF-like MARVEL transmembrane domain containing 8 [Source:HGNC Symbol;Acc:19179]
ENSG00000165637	1.2331	1.9884e-11	VDAC2	voltage-dependent anion channel 2 [Source:HGNC Symbol;Acc:12672]
ENSG00000131171	1.41336	2.0522e-11	SH3BGRL	SH3 domain binding glutamic acid-rich protein like [Source:HGNC Symbol;Acc:10823]
ENSG00000069702	2.04627	2.1687e-11	TGFBR3	transforming growth factor, beta receptor III [Source:HGNC Symbol;Acc:11774]
ENSG00000184500	1.5899	2.228e-11	PROS1	protein S (alpha) [Source:HGNC Symbol;Acc:9456]
ENSG00000164684	1.36672	2.2677e-11	ZNF704	zinc finger protein 704 [Source:HGNC Symbol;Acc:32291]
ENSG00000155438	1.45585	2.2738e-11	NIFK	MKI67 (FHA domain) interacting nucleolar phosphoprotein [Source:HGNC Symbol;Acc:17838]
ENSG00000198034	1.42699	2.3821e-11	RPS4X	ribosomal protein S4, X-linked [Source:HGNC Symbol;Acc:10424]
ENSG00000204252	4.43674	2.444e-11	HLA-DOA	major histocompatibility complex, class II, DO alpha [Source:HGNC Symbol;Acc:4936]
ENSG00000128683	2.118	2.5063e-11	GAD1	glutamate decarboxylase 1 (brain, 67kDa) [Source:HGNC Symbol;Acc:4092]
ENSG00000164237	1.31807	2.5107e-11	CMBL	carboxymethylenebutenolidase homolog (Pseudomonas) [Source:HGNC Symbol;Acc:25090]
ENSG00000184005	2.18859	2.7879e-11	ST6GALNAC3	ST6 (alpha-N-acetyl-neuraminyl-2,3-beta-galactosyl-1,3)-N-acetylgalactosaminide alpha-2,6-sialyltransferase 3 [Source:HGNC Symbol;Acc:19343]
ENSG00000126458	1.25577	2.98e-11	RRAS	related RAS viral (r-ras) oncogene homolog [Source:HGNC Symbol;Acc:10447]
ENSG00000174705	1.29836	3.0247e-11	SH3PXD2B	SH3 and PX domains 2B [Source:HGNC Symbol;Acc:29242]
ENSG00000179222	1.29881	3.2502e-11	MAGED1	melanoma antigen family D, 1 [Source:HGNC Symbol;Acc:6813]
ENSG00000153395	1.28393	3.2686e-11	LPCAT1	lysophosphatidylcholine acyltransferase 1 [Source:HGNC Symbol;Acc:25718]
ENSG00000185838	1.74342	3.3198e-11	GNB1L	guanine nucleotide binding protein (G protein), beta polypeptide 1-like [Source:HGNC Symbol;Acc:4397]
ENSG00000277258	1.36912	3.3797e-11	PCGF2	-
ENSG00000142871	3.42974	3.4498e-11	CYR61	cysteine-rich, angiogenic inducer, 61 [Source:HGNC Symbol;Acc:2654]
ENSG00000144730	1.44973	3.6292e-11	IL17RD	interleukin 17 receptor D [Source:HGNC Symbol;Acc:17616]
ENSG00000126777	1.30964	3.9923e-11	KTN1	kinectin 1 (kinesin receptor) [Source:HGNC Symbol;Acc:6467]
ENSG00000186466	3.54258	4.0256e-11	AQP7P1	aquaporin 7 pseudogene 1 [Source:HGNC Symbol;Acc:32048]
ENSG00000079432	1.28063	4.0875e-11	CIC	capicua transcriptional repressor [Source:HGNC Symbol;Acc:14214]
ENSG00000155621	1.74734	4.1373e-11	C9orf85	chromosome 9 open reading frame 85 [Source:HGNC Symbol;Acc:28784]
ENSG00000135452	1.52479	4.4468e-11	TSPAN31	tetraspanin 31 [Source:HGNC Symbol;Acc:10539]
ENSG00000149577	1.49864	5.3205e-11	SIDT2	SID1 transmembrane family, member 2 [Source:HGNC Symbol;Acc:24272]
ENSG00000185669	1.98255	5.3498e-11	SNAI3	snail homolog 3 (Drosophila) [Source:HGNC Symbol;Acc:18411]
ENSG00000273604	1.32792	5.5129e-11	C17orf96	-
ENSG00000101773	1.39387	5.6649e-11	RBBP8	retinoblastoma binding protein 8 [Source:HGNC Symbol;Acc:9891]
ENSG00000114416	1.24412	5.7044e-11	FXR1	fragile X mental retardation, autosomal homolog 1 [Source:HGNC Symbol;Acc:4023]
ENSG00000145819	1.44664	6.3183e-11	ARHGAP26	Rho GTPase activating protein 26 [Source:HGNC Symbol;Acc:17073]
ENSG00000148339	1.53224	6.4011e-11	SLC25A25	solute carrier family 25 (mitochondrial carrier; phosphate carrier), member 25 [Source:HGNC Symbol;Acc:20663]
ENSG00000107581	1.20127	6.4802e-11	EIF3A	eukaryotic translation initiation factor 3, subunit A [Source:HGNC Symbol;Acc:3271]
ENSG00000145592	1.43677	6.7601e-11	RPL37	ribosomal protein L37 [Source:HGNC Symbol;Acc:10347]
ENSG00000185049	1.35463	6.9997e-11	NELFA	negative elongation factor complex member A [Source:HGNC Symbol;Acc:12768]
ENSG00000077348	1.37569	7.5529e-11	EXOSC5	exosome component 5 [Source:HGNC Symbol;Acc:24662]
ENSG00000140332	1.27171	7.7607e-11	TLE3	transducin-like enhancer of split 3 (E(sp1) homolog, Drosophila) [Source:HGNC Symbol;Acc:11839]
ENSG00000141568	1.25947	7.9826e-11	FOXK2	forkhead box K2 [Source:HGNC Symbol;Acc:6036]
ENSG00000170145	1.4013	8.0478e-11	SIK2	salt-inducible kinase 2 [Source:HGNC Symbol;Acc:21680]
ENSG00000147257	2.4693	8.2041e-11	GPC3	glypican 3 [Source:HGNC Symbol;Acc:4451]
ENSG00000070423	1.26954	8.4409e-11	RNF126	ring finger protein 126 [Source:HGNC Symbol;Acc:21151]
ENSG00000107372	1.23832	8.4663e-11	ZFAND5	zinc finger, AN1-type domain 5 [Source:HGNC Symbol;Acc:13008]
ENSG00000164068	1.33939	8.4743e-11	RNF123	ring finger protein 123 [Source:HGNC Symbol;Acc:21148]
ENSG00000213445	1.2607	9.2752e-11	SIPA1	signal-induced proliferation-associated 1 [Source:HGNC Symbol;Acc:10885]
ENSG00000117862	1.25449	9.7224e-11	TXNDC12	thioredoxin domain containing 12 (endoplasmic reticulum) [Source:HGNC Symbol;Acc:24626]
ENSG00000174460	2.10672	1.0071e-10	ZCCHC12	zinc finger, CCHC domain containing 12 [Source:HGNC Symbol;Acc:27273]
ENSG00000183255	1.23634	1.0566e-10	PTTG1IP	pituitary tumor-transforming 1 interacting protein [Source:HGNC Symbol;Acc:13524]
ENSG00000100138	1.24381	1.0704e-10	SNU13	NHP2 non-histone chromosome protein 2-like 1 (S. cerevisiae) [Source:HGNC Symbol;Acc:7819]
ENSG00000064607	1.45477	1.1408e-10	SUGP2	SURP and G patch domain containing 2 [Source:HGNC Symbol;Acc:18641]
ENSG00000116679	1.31933	1.1531e-10	IVNS1ABP	influenza virus NS1A binding protein [Source:HGNC Symbol;Acc:16951]
ENSG00000105323	1.3092	1.1851e-10	HNRNPUL1	heterogeneous nuclear ribonucleoprotein U-like 1 [Source:HGNC Symbol;Acc:17011]
ENSG00000104324	2.06094	1.1958e-10	CPQ	carboxypeptidase Q [Source:HGNC Symbol;Acc:16910]
ENSG00000117682	1.36879	1.259e-10	DHDDS	dehydrodolichyl diphosphate synthase [Source:HGNC Symbol;Acc:20603]
ENSG00000164649	1.34088	1.2882e-10	CDCA7L	cell division cycle associated 7-like [Source:HGNC Symbol;Acc:30777]
ENSG00000205277	2.62424	1.3502e-10	MUC12	mucin 12, cell surface associated [Source:HGNC Symbol;Acc:7510]
ENSG00000205133	1.43428	1.4355e-10	TRIQK	triple QxxK/R motif containing [Source:HGNC Symbol;Acc:27828]
ENSG00000183049	1.39304	1.4571e-10	CAMK1D	calcium/calmodulin-dependent protein kinase ID [Source:HGNC Symbol;Acc:19341]
ENSG00000162714	1.35205	1.4795e-10	ZNF496	zinc finger protein 496 [Source:HGNC Symbol;Acc:23713]
ENSG00000177192	1.40015	1.5856e-10	PUS1	pseudouridylate synthase 1 [Source:HGNC Symbol;Acc:15508]
ENSG00000179941	1.52717	1.6243e-10	BBS10	Bardet-Biedl syndrome 10 [Source:HGNC Symbol;Acc:26291]
ENSG00000134954	1.29282	1.6876e-10	ETS1	v-ets erythroblastosis virus E26 oncogene homolog 1 (avian) [Source:HGNC Symbol;Acc:3488]
ENSG00000185112	1.62677	1.6876e-10	FAM43A	family with sequence similarity 43, member A [Source:HGNC Symbol;Acc:26888]
ENSG00000007392	1.96976	1.8548e-10	LUC7L	LUC7-like (S. cerevisiae) [Source:HGNC Symbol;Acc:6723]
ENSG00000151276	1.33165	1.8951e-10	MAGI1	membrane associated guanylate kinase, WW and PDZ domain containing 1 [Source:HGNC Symbol;Acc:946]
ENSG00000146555	8.07073	1.9058e-10	SDK1	sidekick cell adhesion molecule 1 [Source:HGNC Symbol;Acc:19307]
ENSG00000182154	1.26185	2.0023e-10	MRPL41	mitochondrial ribosomal protein L41 [Source:HGNC Symbol;Acc:14492]
ENSG00000142546	1.26037	2.0379e-10	NOSIP	nitric oxide synthase interacting protein [Source:HGNC Symbol;Acc:17946]
ENSG00000091527	1.23916	2.0809e-10	CDV3	CDV3 homolog (mouse) [Source:HGNC Symbol;Acc:26928]
ENSG00000062282	1.8424	2.1168e-10	DGAT2	diacylglycerol O-acyltransferase 2 [Source:HGNC Symbol;Acc:16940]
ENSG00000142784	1.27536	2.1482e-10	WDTC1	WD and tetratricopeptide repeats 1 [Source:HGNC Symbol;Acc:29175]
ENSG00000114503	1.28096	2.1831e-10	NCBP2	nuclear cap binding protein subunit 2, 20kDa [Source:HGNC Symbol;Acc:7659]
ENSG00000116691	1.41818	2.2673e-10	MIIP	migration and invasion inhibitory protein [Source:HGNC Symbol;Acc:25715]
ENSG00000160799	1.40647	2.2676e-10	CCDC12	coiled-coil domain containing 12 [Source:HGNC Symbol;Acc:28332]
ENSG00000014164	1.34213	2.3612e-10	ZC3H3	zinc finger CCCH-type containing 3 [Source:HGNC Symbol;Acc:28972]
ENSG00000105357	1.22561	2.3638e-10	MYH14	myosin, heavy chain 14, non-muscle [Source:HGNC Symbol;Acc:23212]
ENSG00000266028	1.33896	2.3662e-10	SRGAP2	SLIT-ROBO Rho GTPase activating protein 2 [Source:HGNC Symbol;Acc:19751]
ENSG00000276170	8.13758	2.4961e-10	AC124789.1	-
ENSG00000160961	1.9645	2.6372e-10	ZNF333	zinc finger protein 333 [Source:HGNC Symbol;Acc:15624]
ENSG00000173210	1.41719	2.757e-10	ABLIM3	actin binding LIM protein family, member 3 [Source:HGNC Symbol;Acc:29132]
ENSG00000041982	4.83595	2.8131e-10	TNC	tenascin C [Source:HGNC Symbol;Acc:5318]
ENSG00000164346	1.29888	2.849e-10	NSA2	NSA2 ribosome biogenesis homolog (S. cerevisiae) [Source:HGNC Symbol;Acc:30728]
ENSG00000130270	1.79732	3.2183e-10	ATP8B3	ATPase, aminophospholipid transporter, class I, type 8B, member 3 [Source:HGNC Symbol;Acc:13535]
ENSG00000166340	1.29415	3.2291e-10	TPP1	tripeptidyl peptidase I [Source:HGNC Symbol;Acc:2073]
ENSG00000148498	1.32531	3.2357e-10	PARD3	par-3 partitioning defective 3 homolog (C. elegans) [Source:HGNC Symbol;Acc:16051]
ENSG00000156299	1.31933	3.3105e-10	TIAM1	T-cell lymphoma invasion and metastasis 1 [Source:HGNC Symbol;Acc:11805]
ENSG00000117597	1.50088	3.5246e-10	DIEXF	digestive organ expansion factor homolog (zebrafish) [Source:HGNC Symbol;Acc:28440]
ENSG00000179241	1.38366	3.8275e-10	LDLRAD3	low density lipoprotein receptor class A domain containing 3 [Source:HGNC Symbol;Acc:27046]
ENSG00000182774	1.35964	3.8428e-10	RPS17	ribosomal protein S17-like [Source:HGNC Symbol;Acc:40029]
ENSG00000139112	1.30631	4.1763e-10	GABARAPL1	GABA(A) receptor-associated protein like 1 [Source:HGNC Symbol;Acc:4068]
ENSG00000123975	1.34735	4.6544e-10	CKS2	CDC28 protein kinase regulatory subunit 2 [Source:HGNC Symbol;Acc:2000]
ENSG00000149100	1.23248	4.7691e-10	EIF3M	eukaryotic translation initiation factor 3, subunit M [Source:HGNC Symbol;Acc:24460]
ENSG00000076555	1.65802	4.7757e-10	ACACB	acetyl-CoA carboxylase beta [Source:HGNC Symbol;Acc:85]
ENSG00000237512	2.37726	4.8474e-10	UNC5B-AS1	UNC5B antisense RNA 1 [Source:HGNC Symbol;Acc:45096]
ENSG00000213347	1.88169	4.8944e-10	MXD3	MAX dimerization protein 3 [Source:HGNC Symbol;Acc:14008]
ENSG00000214756	3.03501	5.0759e-10	METTL12	methyltransferase like 12 [Source:HGNC Symbol;Acc:33113]
ENSG00000106351	1.63743	5.0814e-10	AGFG2	ArfGAP with FG repeats 2 [Source:HGNC Symbol;Acc:5177]
ENSG00000005187	1.73234	5.209e-10	ACSM3	acyl-CoA synthetase medium-chain family member 3 [Source:HGNC Symbol;Acc:10522]
ENSG00000126267	1.26725	5.9342e-10	COX6B1	cytochrome c oxidase subunit VIb polypeptide 1 (ubiquitous) [Source:HGNC Symbol;Acc:2280]
ENSG00000187609	1.68056	5.9375e-10	EXD3	exonuclease 3'-5' domain containing 3 [Source:HGNC Symbol;Acc:26023]
ENSG00000166924	1.67337	5.961e-10	NYAP1	neuronal tyrosine-phosphorylated phosphoinositide-3-kinase adaptor 1 [Source:HGNC Symbol;Acc:22009]
ENSG00000138768	1.23479	6.1479e-10	USO1	USO1 vesicle transport factor [Source:HGNC Symbol;Acc:30904]
ENSG00000104518	1.3341	6.4568e-10	GSDMD	gasdermin D [Source:HGNC Symbol;Acc:25697]
ENSG00000153179	1.30768	6.6336e-10	RASSF3	Ras association (RalGDS/AF-6) domain family member 3 [Source:HGNC Symbol;Acc:14271]
ENSG00000131067	1.60384	6.7317e-10	GGT7	gamma-glutamyltransferase 7 [Source:HGNC Symbol;Acc:4259]
ENSG00000027697	1.39482	6.8778e-10	IFNGR1	interferon gamma receptor 1 [Source:HGNC Symbol;Acc:5439]
ENSG00000136854	1.33495	8.1576e-10	STXBP1	syntaxin binding protein 1 [Source:HGNC Symbol;Acc:11444]
ENSG00000186522	1.27567	8.5406e-10	2010-09-01	septin 10 [Source:HGNC Symbol;Acc:14349]
ENSG00000167775	1.29708	8.5829e-10	CD320	CD320 molecule [Source:HGNC Symbol;Acc:16692]
ENSG00000169375	1.30489	9.4124e-10	SIN3A	SIN3 transcription regulator homolog A (yeast) [Source:HGNC Symbol;Acc:19353]
ENSG00000183207	1.27789	9.4271e-10	RUVBL2	RuvB-like 2 (E. coli) [Source:HGNC Symbol;Acc:10475]
ENSG00000185842	1.7787	9.432e-10	DNAH14	dynein, axonemal, heavy chain 14 [Source:HGNC Symbol;Acc:2945]
ENSG00000154639	1.36844	9.965e-10	CXADR	coxsackie virus and adenovirus receptor [Source:HGNC Symbol;Acc:2559]
ENSG00000141458	1.30597	1.0178e-09	NPC1	Niemann-Pick disease, type C1 [Source:HGNC Symbol;Acc:7897]
ENSG00000110002	1.38242	1.2394e-09	VWA5A	von Willebrand factor A domain containing 5A [Source:HGNC Symbol;Acc:6658]
Novel00143	1.65103	1.2467e-09	--
ENSG00000175203	1.26603	1.2838e-09	DCTN2	dynactin 2 (p50) [Source:HGNC Symbol;Acc:2712]
ENSG00000137207	1.26784	1.342e-09	YIPF3	Yip1 domain family, member 3 [Source:HGNC Symbol;Acc:21023]
ENSG00000032444	1.27944	1.372e-09	PNPLA6	patatin-like phospholipase domain containing 6 [Source:HGNC Symbol;Acc:16268]
ENSG00000187957	1.5948	1.3738e-09	DNER	delta/notch-like EGF repeat containing [Source:HGNC Symbol;Acc:24456]
ENSG00000139289	1.33652	1.4113e-09	PHLDA1	pleckstrin homology-like domain, family A, member 1 [Source:HGNC Symbol;Acc:8933]
ENSG00000141968	1.50345	1.4143e-09	VAV1	vav 1 guanine nucleotide exchange factor [Source:HGNC Symbol;Acc:12657]
ENSG00000136807	1.28494	1.4267e-09	CDK9	cyclin-dependent kinase 9 [Source:HGNC Symbol;Acc:1780]
ENSG00000113649	1.33193	1.4411e-09	TCERG1	transcription elongation regulator 1 [Source:HGNC Symbol;Acc:15630]
ENSG00000179456	1.53876	1.5496e-09	ZBTB18	zinc finger and BTB domain containing 18 [Source:HGNC Symbol;Acc:13030]
ENSG00000133606	1.25517	1.6092e-09	MKRN1	makorin ring finger protein 1 [Source:HGNC Symbol;Acc:7112]
ENSG00000075043	1.27823	1.646e-09	KCNQ2	potassium voltage-gated channel, KQT-like subfamily, member 2 [Source:HGNC Symbol;Acc:6296]
ENSG00000147419	1.31798	1.6701e-09	CCDC25	coiled-coil domain containing 25 [Source:HGNC Symbol;Acc:25591]
ENSG00000100097	1.32094	1.6706e-09	LGALS1	lectin, galactoside-binding, soluble, 1 [Source:HGNC Symbol;Acc:6561]
ENSG00000183751	1.2762	1.6776e-09	TBL3	transducin (beta)-like 3 [Source:HGNC Symbol;Acc:11587]
ENSG00000131471	2.57006	1.6822e-09	AOC3	amine oxidase, copper containing 3 (vascular adhesion protein 1) [Source:HGNC Symbol;Acc:550]
ENSG00000130477	1.35739	1.7507e-09	UNC13A	unc-13 homolog A (C. elegans) [Source:HGNC Symbol;Acc:23150]
ENSG00000132604	1.31312	1.762e-09	TERF2	telomeric repeat binding factor 2 [Source:HGNC Symbol;Acc:11729]
ENSG00000155096	1.21366	1.7735e-09	AZIN1	antizyme inhibitor 1 [Source:HGNC Symbol;Acc:16432]
ENSG00000065675	2.43361	1.9736e-09	PRKCQ	protein kinase C, theta [Source:HGNC Symbol;Acc:9410]
ENSG00000131149	1.26178	2.013e-09	GSE1	Gse1 coiled-coil protein [Source:HGNC Symbol;Acc:28979]
ENSG00000177108	16.5058	2.015e-09	ZDHHC22	zinc finger, DHHC-type containing 22 [Source:HGNC Symbol;Acc:20106]
ENSG00000213390	1.54038	2.0409e-09	ARHGAP19	Rho GTPase activating protein 19 [Source:HGNC Symbol;Acc:23724]
ENSG00000116128	1.35482	2.1334e-09	BCL9	B-cell CLL/lymphoma 9 [Source:HGNC Symbol;Acc:1008]
ENSG00000177830	1.28228	2.2349e-09	CHID1	chitinase domain containing 1 [Source:HGNC Symbol;Acc:28474]
ENSG00000006744	1.30386	2.2858e-09	ELAC2	elaC homolog 2 (E. coli) [Source:HGNC Symbol;Acc:14198]
ENSG00000182459	3.19807	2.3252e-09	TEX19	testis expressed 19 [Source:HGNC Symbol;Acc:33802]
ENSG00000197136	1.29006	2.3252e-09	PCNXL3	pecanex-like 3 (Drosophila) [Source:HGNC Symbol;Acc:18760]
ENSG00000134294	1.31683	2.3974e-09	SLC38A2	solute carrier family 38, member 2 [Source:HGNC Symbol;Acc:13448]
ENSG00000183258	1.26167	2.4081e-09	DDX41	DEAD (Asp-Glu-Ala-Asp) box polypeptide 41 [Source:HGNC Symbol;Acc:18674]
ENSG00000125651	1.35363	2.4432e-09	GTF2F1	general transcription factor IIF, polypeptide 1, 74kDa [Source:HGNC Symbol;Acc:4652]
ENSG00000165775	1.46768	2.4781e-09	FUNDC2	FUN14 domain containing 2 [Source:HGNC Symbol;Acc:24925]
ENSG00000198839	1.57237	2.531e-09	ZNF277	zinc finger protein 277 [Source:HGNC Symbol;Acc:13070]
ENSG00000126368	1.28876	2.5757e-09	NR1D1	nuclear receptor subfamily 1, group D, member 1 [Source:HGNC Symbol;Acc:7962]
ENSG00000155366	1.3655	2.6251e-09	RHOC	ras homolog family member C [Source:HGNC Symbol;Acc:669]
ENSG00000168159	1.23449	2.6504e-09	RNF187	ring finger protein 187 [Source:HGNC Symbol;Acc:27146]
ENSG00000204463	1.23675	2.7203e-09	BAG6	BCL2-associated athanogene 6 [Source:HGNC Symbol;Acc:13919]
ENSG00000114942	1.21649	2.7615e-09	EEF1B2	eukaryotic translation elongation factor 1 beta 2 [Source:HGNC Symbol;Acc:3208]
ENSG00000182197	1.29593	2.9516e-09	EXT1	exostosin glycosyltransferase 1 [Source:HGNC Symbol;Acc:3512]
ENSG00000070444	1.47394	2.9692e-09	MNT	MNT, MAX dimerization protein [Source:HGNC Symbol;Acc:7188]
ENSG00000104884	1.39782	2.9999e-09	ERCC2	excision repair cross-complementing rodent repair deficiency, complementation group 2 [Source:HGNC Symbol;Acc:3434]
ENSG00000176101	1.3494	3.2625e-09	SSNA1	Sjogren syndrome nuclear autoantigen 1 [Source:HGNC Symbol;Acc:11321]
ENSG00000007047	1.24526	3.2955e-09	MARK4	MAP/microtubule affinity-regulating kinase 4 [Source:HGNC Symbol;Acc:13538]
ENSG00000159399	1.29532	3.3984e-09	HK2	hexokinase 2 [Source:HGNC Symbol;Acc:4923]
ENSG00000186815	1.41137	3.5402e-09	TPCN1	two pore segment channel 1 [Source:HGNC Symbol;Acc:18182]
ENSG00000124788	1.54975	3.5531e-09	ATXN1	ataxin 1 [Source:HGNC Symbol;Acc:10548]
ENSG00000111859	2.38568	3.5789e-09	NEDD9	neural precursor cell expressed, developmentally down-regulated 9 [Source:HGNC Symbol;Acc:7733]
ENSG00000178445	1.8747	3.6461e-09	GLDC	glycine dehydrogenase (decarboxylating) [Source:HGNC Symbol;Acc:4313]
ENSG00000151612	1.60475	3.6651e-09	ZNF827	zinc finger protein 827 [Source:HGNC Symbol;Acc:27193]
ENSG00000243279	1.70226	3.6654e-09	PRAF2	PRA1 domain family, member 2 [Source:HGNC Symbol;Acc:28911]
ENSG00000274211	1.37048	3.6724e-09	SOCS7	-
ENSG00000153714	1.50469	3.6799e-09	LURAP1L	leucine rich adaptor protein 1-like [Source:HGNC Symbol;Acc:31452]
ENSG00000070961	1.27813	3.9359e-09	ATP2B1	ATPase, Ca++ transporting, plasma membrane 1 [Source:HGNC Symbol;Acc:814]
ENSG00000182670	1.25592	4.064e-09	TTC3	tetratricopeptide repeat domain 3 [Source:HGNC Symbol;Acc:12393]
ENSG00000100348	1.42527	4.171e-09	TXN2	thioredoxin 2 [Source:HGNC Symbol;Acc:17772]
ENSG00000138303	1.41351	4.2089e-09	ASCC1	activating signal cointegrator 1 complex subunit 1 [Source:HGNC Symbol;Acc:24268]
ENSG00000203727	2.24591	4.2468e-09	SAMD5	sterile alpha motif domain containing 5 [Source:HGNC Symbol;Acc:21180]
ENSG00000138430	1.30626	4.3186e-09	OLA1	Obg-like ATPase 1 [Source:HGNC Symbol;Acc:28833]
ENSG00000137571	2.65903	4.435e-09	SLCO5A1	solute carrier organic anion transporter family, member 5A1 [Source:HGNC Symbol;Acc:19046]
ENSG00000188786	1.41155	4.6679e-09	MTF1	metal-regulatory transcription factor 1 [Source:HGNC Symbol;Acc:7428]
ENSG00000132002	1.19018	4.7635e-09	DNAJB1	DnaJ (Hsp40) homolog, subfamily B, member 1 [Source:HGNC Symbol;Acc:5270]
ENSG00000116350	1.2879	4.9489e-09	SRSF4	serine/arginine-rich splicing factor 4 [Source:HGNC Symbol;Acc:10786]
ENSG00000205593	1.98062	5.0824e-09	DENND6B	DENN/MADD domain containing 6B [Source:HGNC Symbol;Acc:32690]
ENSG00000179627	1.52437	5.107e-09	ZBTB42	zinc finger and BTB domain containing 42 [Source:HGNC Symbol;Acc:32550]
ENSG00000226539	9.08949	5.1087e-09	AC012512.1	-
ENSG00000180817	1.35411	5.1244e-09	PPA1	pyrophosphatase (inorganic) 1 [Source:HGNC Symbol;Acc:9226]
ENSG00000117448	1.22748	5.4269e-09	AKR1A1	aldo-keto reductase family 1, member A1 (aldehyde reductase) [Source:HGNC Symbol;Acc:380]
ENSG00000044090	1.27538	5.4402e-09	CUL7	cullin 7 [Source:HGNC Symbol;Acc:21024]
ENSG00000162552	1.65404	5.5112e-09	WNT4	wingless-type MMTV integration site family, member 4 [Source:HGNC Symbol;Acc:12783]
ENSG00000101444	1.29451	5.7446e-09	AHCY	adenosylhomocysteinase [Source:HGNC Symbol;Acc:343]
ENSG00000140497	1.2699	5.8093e-09	SCAMP2	secretory carrier membrane protein 2 [Source:HGNC Symbol;Acc:10564]
ENSG00000177728	1.30103	5.9663e-09	KIAA0195	KIAA0195 [Source:HGNC Symbol;Acc:28983]
ENSG00000067560	1.27095	6.0367e-09	RHOA	ras homolog family member A [Source:HGNC Symbol;Acc:667]
ENSG00000010292	1.2143	6.2483e-09	NCAPD2	non-SMC condensin I complex, subunit D2 [Source:HGNC Symbol;Acc:24305]
ENSG00000175581	1.6223	6.2583e-09	MRPL48	mitochondrial ribosomal protein L48 [Source:HGNC Symbol;Acc:16653]
ENSG00000128872	1.46839	6.7658e-09	TMOD2	tropomodulin 2 (neuronal) [Source:HGNC Symbol;Acc:11872]
ENSG00000169738	1.25242	6.9187e-09	DCXR	dicarbonyl/L-xylulose reductase [Source:HGNC Symbol;Acc:18985]
ENSG00000154165	63.4479	7.1047e-09	GPR15	G protein-coupled receptor 15 [Source:HGNC Symbol;Acc:4469]
ENSG00000135447	1.51662	7.3661e-09	PPP1R1A	protein phosphatase 1, regulatory (inhibitor) subunit 1A [Source:HGNC Symbol;Acc:9286]
Novel00214	1.92729	7.3689e-09	--
ENSG00000062524	1.78825	7.4545e-09	LTK	leukocyte receptor tyrosine kinase [Source:HGNC Symbol;Acc:6721]
ENSG00000127526	1.29432	7.808e-09	SLC35E1	solute carrier family 35, member E1 [Source:HGNC Symbol;Acc:20803]
ENSG00000198363	1.1841	7.8263e-09	ASPH	aspartate beta-hydroxylase [Source:HGNC Symbol;Acc:757]
ENSG00000139946	1.62867	7.8449e-09	PELI2	pellino E3 ubiquitin protein ligase family member 2 [Source:HGNC Symbol;Acc:8828]
ENSG00000125534	1.19779	7.8466e-09	PPDPF	pancreatic progenitor cell differentiation and proliferation factor homolog (zebrafish) [Source:HGNC Symbol;Acc:16142]
ENSG00000099381	1.31974	8.1765e-09	SETD1A	SET domain containing 1A [Source:HGNC Symbol;Acc:29010]
ENSG00000144847	3.75965	8.245e-09	IGSF11	immunoglobulin superfamily, member 11 [Source:HGNC Symbol;Acc:16669]
ENSG00000131653	1.20316	8.3686e-09	TRAF7	TNF receptor-associated factor 7, E3 ubiquitin protein ligase [Source:HGNC Symbol;Acc:20456]
ENSG00000213676	1.39618	8.3792e-09	ATF6B	activating transcription factor 6 beta [Source:HGNC Symbol;Acc:2349]
ENSG00000123352	1.25814	9.1117e-09	SPATS2	spermatogenesis associated, serine-rich 2 [Source:HGNC Symbol;Acc:18650]
ENSG00000143363	1.44341	9.17e-09	PRUNE	prune exopolyphosphatase [Source:HGNC Symbol;Acc:13420]
ENSG00000150995	1.57284	9.1704e-09	ITPR1	inositol 1,4,5-trisphosphate receptor, type 1 [Source:HGNC Symbol;Acc:6180]
ENSG00000160208	1.33328	9.3988e-09	RRP1B	ribosomal RNA processing 1 homolog B (S. cerevisiae) [Source:HGNC Symbol;Acc:23818]
ENSG00000143537	1.27353	9.6356e-09	ADAM15	ADAM metallopeptidase domain 15 [Source:HGNC Symbol;Acc:193]
ENSG00000130589	1.35959	9.9337e-09	HELZ2	helicase with zinc finger 2, transcriptional coactivator [Source:HGNC Symbol;Acc:30021]
ENSG00000163898	1.50513	1.0071e-08	LIPH	lipase, member H [Source:HGNC Symbol;Acc:18483]
ENSG00000120533	1.29536	1.0279e-08	ENY2	enhancer of yellow 2 homolog (Drosophila) [Source:HGNC Symbol;Acc:24449]
ENSG00000260257	2.48733	1.0338e-08	RP5-1085F17.3	-
ENSG00000166783	1.32292	1.0351e-08	KIAA0430	KIAA0430 [Source:HGNC Symbol;Acc:29562]
ENSG00000197562	1.4558	1.0519e-08	RAB40C	RAB40C, member RAS oncogene family [Source:HGNC Symbol;Acc:18285]
ENSG00000102007	1.21738	1.1455e-08	PLP2	proteolipid protein 2 (colonic epithelium-enriched) [Source:HGNC Symbol;Acc:9087]
ENSG00000177606	1.96354	1.2046e-08	JUN	jun proto-oncogene [Source:HGNC Symbol;Acc:6204]
ENSG00000128266	1.36582	1.2112e-08	GNAZ	guanine nucleotide binding protein (G protein), alpha z polypeptide [Source:HGNC Symbol;Acc:4395]
ENSG00000078018	1.3264	1.2202e-08	MAP2	microtubule-associated protein 2 [Source:HGNC Symbol;Acc:6839]
ENSG00000183011	1.33008	1.2249e-08	NAA38	LSM domain containing 1 [Source:HGNC Symbol;Acc:28212]
ENSG00000197043	1.28332	1.2471e-08	ANXA6	annexin A6 [Source:HGNC Symbol;Acc:544]
ENSG00000030582	1.25358	1.2729e-08	GRN	granulin [Source:HGNC Symbol;Acc:4601]
ENSG00000169504	1.21975	1.3127e-08	CLIC4	chloride intracellular channel 4 [Source:HGNC Symbol;Acc:13518]
ENSG00000144821	1.64148	1.3854e-08	MYH15	myosin, heavy chain 15 [Source:HGNC Symbol;Acc:31073]
ENSG00000131389	1.4261	1.4016e-08	SLC6A6	solute carrier family 6 (neurotransmitter transporter, taurine), member 6 [Source:HGNC Symbol;Acc:11052]
ENSG00000169714	1.25499	1.4126e-08	CNBP	CCHC-type zinc finger, nucleic acid binding protein [Source:HGNC Symbol;Acc:13164]
ENSG00000106261	1.26968	1.4382e-08	ZKSCAN1	zinc finger with KRAB and SCAN domains 1 [Source:HGNC Symbol;Acc:13101]
ENSG00000129219	1.34643	1.453e-08	PLD2	phospholipase D2 [Source:HGNC Symbol;Acc:9068]
ENSG00000169750	1.26216	1.453e-08	RAC3	ras-related C3 botulinum toxin substrate 3 (rho family, small GTP binding protein Rac3) [Source:HGNC Symbol;Acc:9803]
ENSG00000011260	1.26043	1.4626e-08	UTP18	UTP18 small subunit (SSU) processome component homolog (yeast) [Source:HGNC Symbol;Acc:24274]
ENSG00000136875	1.25433	1.5132e-08	PRPF4	PRP4 pre-mRNA processing factor 4 homolog (yeast) [Source:HGNC Symbol;Acc:17349]
ENSG00000105613	1.40605	1.5281e-08	MAST1	microtubule associated serine/threonine kinase 1 [Source:HGNC Symbol;Acc:19034]
ENSG00000074201	1.26444	1.5362e-08	CLNS1A	chloride channel, nucleotide-sensitive, 1A [Source:HGNC Symbol;Acc:2080]
ENSG00000073331	1.55475	1.6246e-08	ALPK1	alpha-kinase 1 [Source:HGNC Symbol;Acc:20917]
ENSG00000123349	1.33067	1.6806e-08	PFDN5	prefoldin subunit 5 [Source:HGNC Symbol;Acc:8869]
ENSG00000069998	1.31513	1.6972e-08	CECR5	cat eye syndrome chromosome region, candidate 5 [Source:HGNC Symbol;Acc:1843]
ENSG00000167972	1.32191	1.6982e-08	ABCA3	ATP-binding cassette, sub-family A (ABC1), member 3 [Source:HGNC Symbol;Acc:33]
ENSG00000065882	1.23036	1.8383e-08	TBC1D1	TBC1 (tre-2/USP6, BUB2, cdc16) domain family, member 1 [Source:HGNC Symbol;Acc:11578]
ENSG00000105254	1.31907	1.8548e-08	TBCB	tubulin folding cofactor B [Source:HGNC Symbol;Acc:1989]
ENSG00000100243	1.24221	1.8563e-08	CYB5R3	cytochrome b5 reductase 3 [Source:HGNC Symbol;Acc:2873]
ENSG00000105732	1.49382	1.8812e-08	ZNF574	zinc finger protein 574 [Source:HGNC Symbol;Acc:26166]
ENSG00000213741	1.3911	1.8973e-08	RPS29	ribosomal protein S29 [Source:HGNC Symbol;Acc:10419]
ENSG00000257704	1.49985	1.8973e-08	INAFM1	proline rich 24 [Source:HGNC Symbol;Acc:27406]
ENSG00000112306	1.30529	1.9553e-08	RPS12	ribosomal protein S12 [Source:HGNC Symbol;Acc:10385]
ENSG00000272888	1.58286	2.1413e-08	LINC01578	-
ENSG00000066027	1.296	2.2202e-08	PPP2R5A	protein phosphatase 2, regulatory subunit B', alpha [Source:HGNC Symbol;Acc:9309]
ENSG00000025039	1.3532	2.2391e-08	RRAGD	Ras-related GTP binding D [Source:HGNC Symbol;Acc:19903]
ENSG00000139364	2.35039	2.2824e-08	TMEM132B	transmembrane protein 132B [Source:HGNC Symbol;Acc:29397]
ENSG00000071243	1.75394	2.3552e-08	ING3	inhibitor of growth family, member 3 [Source:HGNC Symbol;Acc:14587]
ENSG00000127415	1.69356	2.3617e-08	IDUA	iduronidase, alpha-L- [Source:HGNC Symbol;Acc:5391]
ENSG00000105607	1.5048	2.3838e-08	GCDH	glutaryl-CoA dehydrogenase [Source:HGNC Symbol;Acc:4189]
ENSG00000188612	1.27554	2.4099e-08	SUMO2	SMT3 suppressor of mif two 3 homolog 2 (S. cerevisiae) [Source:HGNC Symbol;Acc:11125]
ENSG00000140319	1.2175	2.6835e-08	SRP14	signal recognition particle 14kDa (homologous Alu RNA binding protein) [Source:HGNC Symbol;Acc:11299]
ENSG00000111011	1.29891	2.7232e-08	RSRC2	arginine/serine-rich coiled-coil 2 [Source:HGNC Symbol;Acc:30559]
ENSG00000188313	1.39141	2.762e-08	PLSCR1	phospholipid scramblase 1 [Source:HGNC Symbol;Acc:9092]
ENSG00000172183	1.68347	2.7784e-08	ISG20	interferon stimulated exonuclease gene 20kDa [Source:HGNC Symbol;Acc:6130]
ENSG00000001167	1.38492	2.8177e-08	NFYA	nuclear transcription factor Y, alpha [Source:HGNC Symbol;Acc:7804]
ENSG00000168216	1.4675	2.8337e-08	LMBRD1	LMBR1 domain containing 1 [Source:HGNC Symbol;Acc:23038]
ENSG00000175221	1.31758	2.9e-08	MED16	mediator complex subunit 16 [Source:HGNC Symbol;Acc:17556]
ENSG00000118298	2.6491	2.9223e-08	CA14	carbonic anhydrase XIV [Source:HGNC Symbol;Acc:1372]
ENSG00000166171	1.37314	2.9914e-08	DPCD	deleted in primary ciliary dyskinesia homolog (mouse) [Source:HGNC Symbol;Acc:24542]
ENSG00000088280	1.45533	3.0967e-08	ASAP3	ArfGAP with SH3 domain, ankyrin repeat and PH domain 3 [Source:HGNC Symbol;Acc:14987]
ENSG00000186298	1.20731	3.1607e-08	PPP1CC	protein phosphatase 1, catalytic subunit, gamma isozyme [Source:HGNC Symbol;Acc:9283]
ENSG00000138439	1.50252	3.2494e-08	FAM117B	family with sequence similarity 117, member B [Source:HGNC Symbol;Acc:14440]
ENSG00000186575	1.22303	3.2918e-08	NF2	neurofibromin 2 (merlin) [Source:HGNC Symbol;Acc:7773]
ENSG00000231789	1.65029	3.2918e-08	PIK3CD-AS2	-
ENSG00000176533	1.3196	3.3581e-08	GNG7	guanine nucleotide binding protein (G protein), gamma 7 [Source:HGNC Symbol;Acc:4410]
ENSG00000143797	1.34979	3.3638e-08	MBOAT2	membrane bound O-acyltransferase domain containing 2 [Source:HGNC Symbol;Acc:25193]
ENSG00000080189	1.35536	3.4144e-08	SLC35C2	solute carrier family 35, member C2 [Source:HGNC Symbol;Acc:17117]
ENSG00000164683	3.37573	3.4147e-08	HEY1	hairy/enhancer-of-split related with YRPW motif 1 [Source:HGNC Symbol;Acc:4880]
ENSG00000126351	1.28919	3.4506e-08	THRA	thyroid hormone receptor, alpha [Source:HGNC Symbol;Acc:11796]
ENSG00000141570	1.45503	3.4506e-08	CBX8	chromobox homolog 8 [Source:HGNC Symbol;Acc:15962]
ENSG00000109606	1.23608	3.5869e-08	DHX15	DEAH (Asp-Glu-Ala-His) box polypeptide 15 [Source:HGNC Symbol;Acc:2738]
ENSG00000163516	1.40097	3.7113e-08	ANKZF1	ankyrin repeat and zinc finger domain containing 1 [Source:HGNC Symbol;Acc:25527]
ENSG00000013441	1.86099	3.7252e-08	CLK1	CDC-like kinase 1 [Source:HGNC Symbol;Acc:2068]
ENSG00000152127	1.23405	3.8254e-08	MGAT5	mannosyl (alpha-1,6-)-glycoprotein beta-1,6-N-acetyl-glucosaminyltransferase [Source:HGNC Symbol;Acc:7049]
ENSG00000069966	1.41184	3.8873e-08	GNB5	guanine nucleotide binding protein (G protein), beta 5 [Source:HGNC Symbol;Acc:4401]
ENSG00000188976	1.18511	3.9105e-08	NOC2L	nucleolar complex associated 2 homolog (S. cerevisiae) [Source:HGNC Symbol;Acc:24517]
ENSG00000186448	1.46579	3.9162e-08	ZNF197	zinc finger protein 197 [Source:HGNC Symbol;Acc:12988]
ENSG00000090487	1.32147	3.989e-08	SPG21	spastic paraplegia 21 (autosomal recessive, Mast syndrome) [Source:HGNC Symbol;Acc:20373]
ENSG00000100422	1.24346	4.0168e-08	CERK	ceramide kinase [Source:HGNC Symbol;Acc:19256]
ENSG00000173276	1.35471	4.1461e-08	ZBTB21	zinc finger and BTB domain containing 21 [Source:HGNC Symbol;Acc:13083]
ENSG00000136378	1.2908	4.2395e-08	ADAMTS7	ADAM metallopeptidase with thrombospondin type 1 motif, 7 [Source:HGNC Symbol;Acc:223]
ENSG00000011028	1.24568	4.2661e-08	MRC2	mannose receptor, C type 2 [Source:HGNC Symbol;Acc:16875]
ENSG00000179431	1.52604	4.32e-08	FJX1	four jointed box 1 (Drosophila) [Source:HGNC Symbol;Acc:17166]
ENSG00000163995	1.51612	4.4558e-08	ABLIM2	actin binding LIM protein family, member 2 [Source:HGNC Symbol;Acc:19195]
ENSG00000153443	1.29608	4.462e-08	UBALD1	UBA-like domain containing 1 [Source:HGNC Symbol;Acc:29576]
ENSG00000112787	1.2671	4.7998e-08	FBRSL1	fibrosin-like 1 [Source:HGNC Symbol;Acc:29308]
ENSG00000138629	1.39067	5.0057e-08	UBL7	ubiquitin-like 7 (bone marrow stromal cell-derived) [Source:HGNC Symbol;Acc:28221]
ENSG00000156804	1.86656	5.1588e-08	FBXO32	F-box protein 32 [Source:HGNC Symbol;Acc:16731]
ENSG00000119866	2.83943	5.402e-08	BCL11A	B-cell CLL/lymphoma 11A (zinc finger protein) [Source:HGNC Symbol;Acc:13221]
ENSG00000107554	1.26601	5.5279e-08	DNMBP	dynamin binding protein [Source:HGNC Symbol;Acc:30373]
ENSG00000189159	1.1778	5.5317e-08	HN1	hematological and neurological expressed 1 [Source:HGNC Symbol;Acc:14569]
ENSG00000023191	1.22769	5.6266e-08	RNH1	ribonuclease/angiogenin inhibitor 1 [Source:HGNC Symbol;Acc:10074]
ENSG00000010626	1.78872	5.6286e-08	LRRC23	leucine rich repeat containing 23 [Source:HGNC Symbol;Acc:19138]
ENSG00000084710	2.04259	5.794e-08	EFR3B	EFR3 homolog B (S. cerevisiae) [Source:HGNC Symbol;Acc:29155]
ENSG00000104853	1.23419	5.959e-08	CLPTM1	cleft lip and palate associated transmembrane protein 1 [Source:HGNC Symbol;Acc:2087]
ENSG00000125458	1.69983	6.1867e-08	NT5C	5', 3'-nucleotidase, cytosolic [Source:HGNC Symbol;Acc:17144]
ENSG00000100941	1.28904	6.1994e-08	PNN	pinin, desmosome associated protein [Source:HGNC Symbol;Acc:9162]
ENSG00000134014	1.29912	6.2849e-08	ELP3	elongator acetyltransferase complex subunit 3 [Source:HGNC Symbol;Acc:20696]
ENSG00000114739	1.66387	6.3229e-08	ACVR2B	activin A receptor, type IIB [Source:HGNC Symbol;Acc:174]
ENSG00000123144	1.22059	6.3823e-08	C19orf43	chromosome 19 open reading frame 43 [Source:HGNC Symbol;Acc:28424]
ENSG00000164535	1.39941	6.5002e-08	DAGLB	diacylglycerol lipase, beta [Source:HGNC Symbol;Acc:28923]
ENSG00000156381	1.51675	6.5458e-08	ANKRD9	ankyrin repeat domain 9 [Source:HGNC Symbol;Acc:20096]
ENSG00000178982	1.31715	6.6771e-08	EIF3K	eukaryotic translation initiation factor 3, subunit K [Source:HGNC Symbol;Acc:24656]
ENSG00000279453	3.61576	6.6771e-08	RP3-425C14.4	-
ENSG00000007255	1.35704	6.8758e-08	TRAPPC6A	trafficking protein particle complex 6A [Source:HGNC Symbol;Acc:23069]
Novel00120	2.00917	6.9753e-08	--
Novel00121	3.09063	7.0708e-08	--
ENSG00000131899	1.24927	7.1679e-08	LLGL1	lethal giant larvae homolog 1 (Drosophila) [Source:HGNC Symbol;Acc:6628]
ENSG00000143248	2.19299	7.3626e-08	RGS5	regulator of G-protein signaling 5 [Source:HGNC Symbol;Acc:10001]
ENSG00000198945	1.55356	7.3986e-08	L3MBTL3	l(3)mbt-like 3 (Drosophila) [Source:HGNC Symbol;Acc:23035]
ENSG00000181418	1.81079	7.7173e-08	DDN	dendrin [Source:HGNC Symbol;Acc:24458]
ENSG00000143486	1.31166	7.723e-08	EIF2D	eukaryotic translation initiation factor 2D [Source:HGNC Symbol;Acc:6583]
ENSG00000012822	1.35377	7.8545e-08	CALCOCO1	calcium binding and coiled-coil domain 1 [Source:HGNC Symbol;Acc:29306]
ENSG00000103152	1.50103	8.0801e-08	MPG	N-methylpurine-DNA glycosylase [Source:HGNC Symbol;Acc:7211]
ENSG00000100505	1.62803	8.1384e-08	TRIM9	tripartite motif containing 9 [Source:HGNC Symbol;Acc:16288]
ENSG00000119638	1.25123	8.3968e-08	NEK9	NIMA-related kinase 9 [Source:HGNC Symbol;Acc:18591]
ENSG00000187231	1.60927	8.5795e-08	SESTD1	SEC14 and spectrin domains 1 [Source:HGNC Symbol;Acc:18379]
ENSG00000167315	1.61336	8.7833e-08	ACAA2	acetyl-CoA acyltransferase 2 [Source:HGNC Symbol;Acc:83]
ENSG00000100167	1.33154	8.818e-08	2003-09-01	septin 3 [Source:HGNC Symbol;Acc:10750]
ENSG00000165731	1.3929	8.818e-08	RET	ret proto-oncogene [Source:HGNC Symbol;Acc:9967]
ENSG00000167037	1.53629	8.818e-08	SGSM1	small G protein signaling modulator 1 [Source:HGNC Symbol;Acc:29410]
ENSG00000198157	1.60326	8.8591e-08	HMGN5	high mobility group nucleosome binding domain 5 [Source:HGNC Symbol;Acc:8013]
ENSG00000123179	1.32886	8.9043e-08	EBPL	emopamil binding protein-like [Source:HGNC Symbol;Acc:18061]
ENSG00000015133	1.40416	9.3284e-08	CCDC88C	coiled-coil domain containing 88C [Source:HGNC Symbol;Acc:19967]
ENSG00000126603	1.37428	9.421e-08	GLIS2	GLIS family zinc finger 2 [Source:HGNC Symbol;Acc:29450]
ENSG00000103089	1.3709	9.4677e-08	FA2H	fatty acid 2-hydroxylase [Source:HGNC Symbol;Acc:21197]
ENSG00000167771	1.81778	1.0128e-07	RCOR2	REST corepressor 2 [Source:HGNC Symbol;Acc:27455]
ENSG00000100811	1.21968	1.0325e-07	YY1	YY1 transcription factor [Source:HGNC Symbol;Acc:12856]
ENSG00000177842	1.70945	1.064e-07	ZNF620	zinc finger protein 620 [Source:HGNC Symbol;Acc:28742]
ENSG00000142230	1.1823	1.1122e-07	SAE1	SUMO1 activating enzyme subunit 1 [Source:HGNC Symbol;Acc:30660]
ENSG00000196914	1.20789	1.1346e-07	ARHGEF12	Rho guanine nucleotide exchange factor (GEF) 12 [Source:HGNC Symbol;Acc:14193]
ENSG00000275395	1.73436	1.1385e-07	FCGBP	-
ENSG00000197157	1.25906	1.2192e-07	SND1	staphylococcal nuclease and tudor domain containing 1 [Source:HGNC Symbol;Acc:30646]
ENSG00000059573	1.21276	1.2275e-07	ALDH18A1	aldehyde dehydrogenase 18 family, member A1 [Source:HGNC Symbol;Acc:9722]
ENSG00000113048	1.24766	1.2314e-07	MRPS27	mitochondrial ribosomal protein S27 [Source:HGNC Symbol;Acc:14512]
ENSG00000137720	1.51138	1.2663e-07	C11orf1	chromosome 11 open reading frame 1 [Source:HGNC Symbol;Acc:1163]
ENSG00000118217	1.27806	1.2939e-07	ATF6	activating transcription factor 6 [Source:HGNC Symbol;Acc:791]
ENSG00000169918	1.82986	1.2939e-07	OTUD7A	OTU domain containing 7A [Source:HGNC Symbol;Acc:20718]
ENSG00000196083	1.66366	1.348e-07	IL1RAP	interleukin 1 receptor accessory protein [Source:HGNC Symbol;Acc:5995]
ENSG00000091640	1.36214	1.3539e-07	SPAG7	sperm associated antigen 7 [Source:HGNC Symbol;Acc:11216]
ENSG00000160445	1.2983	1.3623e-07	ZER1	zyg-11 related, cell cycle regulator [Source:HGNC Symbol;Acc:30960]
ENSG00000133313	1.2378	1.3792e-07	CNDP2	CNDP dipeptidase 2 (metallopeptidase M20 family) [Source:HGNC Symbol;Acc:24437]
ENSG00000125755	1.21096	1.3863e-07	SYMPK	symplekin [Source:HGNC Symbol;Acc:22935]
ENSG00000125850	3.78502	1.4383e-07	OVOL2	ovo-like 2 (Drosophila) [Source:HGNC Symbol;Acc:15804]
ENSG00000160271	1.24666	1.4406e-07	RALGDS	ral guanine nucleotide dissociation stimulator [Source:HGNC Symbol;Acc:9842]
ENSG00000235172	3.5291	1.4582e-07	LINC01366	-
ENSG00000132670	1.25557	1.4593e-07	PTPRA	protein tyrosine phosphatase, receptor type, A [Source:HGNC Symbol;Acc:9664]
ENSG00000165732	1.18762	1.5524e-07	DDX21	DEAD (Asp-Glu-Ala-Asp) box helicase 21 [Source:HGNC Symbol;Acc:2744]
ENSG00000159692	1.25404	1.5854e-07	CTBP1	C-terminal binding protein 1 [Source:HGNC Symbol;Acc:2494]
ENSG00000178053	1.39452	1.5925e-07	MLF1	myeloid leukemia factor 1 [Source:HGNC Symbol;Acc:7125]
ENSG00000087903	1.49139	1.5995e-07	RFX2	regulatory factor X, 2 (influences HLA class II expression) [Source:HGNC Symbol;Acc:9983]
ENSG00000168883	1.22788	1.6628e-07	USP39	ubiquitin specific peptidase 39 [Source:HGNC Symbol;Acc:20071]
ENSG00000153487	1.39521	1.6678e-07	ING1	inhibitor of growth family, member 1 [Source:HGNC Symbol;Acc:6062]
ENSG00000175772	2.11536	1.6758e-07	LINC01106	-
ENSG00000171055	1.52736	1.679e-07	FEZ2	fasciculation and elongation protein zeta 2 (zygin II) [Source:HGNC Symbol;Acc:3660]
ENSG00000114019	1.2186	1.7172e-07	AMOTL2	angiomotin like 2 [Source:HGNC Symbol;Acc:17812]
ENSG00000163807	1.37185	1.7394e-07	KIAA1143	KIAA1143 [Source:HGNC Symbol;Acc:29198]
ENSG00000230989	1.18996	1.7642e-07	HSBP1	heat shock factor binding protein 1 [Source:HGNC Symbol;Acc:5203]
ENSG00000090539	1.41207	1.8198e-07	CHRD	chordin [Source:HGNC Symbol;Acc:1949]
ENSG00000175334	1.19181	1.8604e-07	BANF1	barrier to autointegration factor 1 [Source:HGNC Symbol;Acc:17397]
ENSG00000184517	1.51628	1.911e-07	ZFP1	ZFP1 zinc finger protein [Source:HGNC Symbol;Acc:23328]
ENSG00000136238	1.17856	1.9613e-07	RAC1	ras-related C3 botulinum toxin substrate 1 (rho family, small GTP binding protein Rac1) [Source:HGNC Symbol;Acc:9801]
ENSG00000176444	1.40779	1.9735e-07	CLK2	CDC-like kinase 2 [Source:HGNC Symbol;Acc:2069]
ENSG00000225377	2.14162	1.9816e-07	NRSN2-AS1	-
ENSG00000142347	2.37364	1.9874e-07	MYO1F	myosin IF [Source:HGNC Symbol;Acc:7600]
ENSG00000139832	1.42797	2.0339e-07	RAB20	RAB20, member RAS oncogene family [Source:HGNC Symbol;Acc:18260]
ENSG00000156298	1.91022	2.0455e-07	TSPAN7	tetraspanin 7 [Source:HGNC Symbol;Acc:11854]
ENSG00000138834	1.2343	2.0629e-07	MAPK8IP3	mitogen-activated protein kinase 8 interacting protein 3 [Source:HGNC Symbol;Acc:6884]
ENSG00000169174	1.32555	2.0704e-07	PCSK9	proprotein convertase subtilisin/kexin type 9 [Source:HGNC Symbol;Acc:20001]
ENSG00000251022	1.32325	2.1302e-07	THAP9-AS1	THAP9 antisense RNA 1 [Source:HGNC Symbol;Acc:44172]
ENSG00000269973	2.45734	2.1831e-07	RP11-95D17.1	-
ENSG00000116711	1.56058	2.192e-07	PLA2G4A	phospholipase A2, group IVA (cytosolic, calcium-dependent) [Source:HGNC Symbol;Acc:9035]
ENSG00000081181	1.67113	2.2135e-07	ARG2	arginase, type II [Source:HGNC Symbol;Acc:664]
ENSG00000180801	2.71603	2.2577e-07	ARSJ	arylsulfatase family, member J [Source:HGNC Symbol;Acc:26286]
ENSG00000140526	1.24483	2.3461e-07	ABHD2	abhydrolase domain containing 2 [Source:HGNC Symbol;Acc:18717]
ENSG00000110881	1.26943	2.4375e-07	ASIC1	acid-sensing (proton-gated) ion channel 1 [Source:HGNC Symbol;Acc:100]
ENSG00000130748	1.30401	2.471e-07	TMEM160	transmembrane protein 160 [Source:HGNC Symbol;Acc:26042]
ENSG00000148187	1.33915	2.5134e-07	MRRF	mitochondrial ribosome recycling factor [Source:HGNC Symbol;Acc:7234]
ENSG00000144645	1.34609	2.5642e-07	OSBPL10	oxysterol binding protein-like 10 [Source:HGNC Symbol;Acc:16395]
ENSG00000116990	1.42203	2.6063e-07	MYCL	v-myc myelocytomatosis viral oncogene homolog 1, lung carcinoma derived (avian) [Source:HGNC Symbol;Acc:7555]
ENSG00000103495	1.5712	2.7071e-07	MAZ	MYC-associated zinc finger protein (purine-binding transcription factor) [Source:HGNC Symbol;Acc:6914]
ENSG00000137513	1.36206	2.713e-07	NARS2	asparaginyl-tRNA synthetase 2, mitochondrial (putative) [Source:HGNC Symbol;Acc:26274]
ENSG00000103126	1.34701	2.7334e-07	AXIN1	axin 1 [Source:HGNC Symbol;Acc:903]
ENSG00000177879	1.18977	2.7452e-07	AP3S1	adaptor-related protein complex 3, sigma 1 subunit [Source:HGNC Symbol;Acc:2013]
ENSG00000214022	1.24744	2.8077e-07	REPIN1	replication initiator 1 [Source:HGNC Symbol;Acc:17922]
ENSG00000086232	1.19668	2.8117e-07	EIF2AK1	eukaryotic translation initiation factor 2-alpha kinase 1 [Source:HGNC Symbol;Acc:24921]
ENSG00000095637	1.54551	2.8614e-07	SORBS1	sorbin and SH3 domain containing 1 [Source:HGNC Symbol;Acc:14565]
ENSG00000147140	1.17595	2.902e-07	NONO	non-POU domain containing, octamer-binding [Source:HGNC Symbol;Acc:7871]
ENSG00000182118	1.4096	2.9029e-07	FAM89A	family with sequence similarity 89, member A [Source:HGNC Symbol;Acc:25057]
ENSG00000182362	1.42634	2.9373e-07	YBEY	ybeY metallopeptidase (putative) [Source:HGNC Symbol;Acc:1299]
ENSG00000240342	1.41721	2.9373e-07	RPS2P5	ribosomal protein S2 pseudogene 5 [Source:HGNC Symbol;Acc:31386]
ENSG00000058799	1.38778	3.0346e-07	YIPF1	Yip1 domain family, member 1 [Source:HGNC Symbol;Acc:25231]
ENSG00000130558	1.49194	3.056e-07	OLFM1	olfactomedin 1 [Source:HGNC Symbol;Acc:17187]
ENSG00000186716	1.27036	3.1211e-07	BCR	breakpoint cluster region [Source:HGNC Symbol;Acc:1014]
ENSG00000117632	1.21619	3.1388e-07	STMN1	stathmin 1 [Source:HGNC Symbol;Acc:6510]
ENSG00000155189	1.23985	3.1399e-07	AGPAT5	1-acylglycerol-3-phosphate O-acyltransferase 5 [Source:HGNC Symbol;Acc:20886]
ENSG00000170632	1.27717	3.2886e-07	ARMC10	armadillo repeat containing 10 [Source:HGNC Symbol;Acc:21706]
ENSG00000147471	1.27522	3.3299e-07	PROSC	proline synthetase co-transcribed homolog (bacterial) [Source:HGNC Symbol;Acc:9457]
ENSG00000226380	2.86076	3.3539e-07	AC058791.1	-
ENSG00000136270	1.24933	3.3692e-07	TBRG4	transforming growth factor beta regulator 4 [Source:HGNC Symbol;Acc:17443]
ENSG00000100350	1.44183	3.4825e-07	FOXRED2	FAD-dependent oxidoreductase domain containing 2 [Source:HGNC Symbol;Acc:26264]
ENSG00000087086	1.22835	3.5235e-07	FTL	ferritin, light polypeptide [Source:HGNC Symbol;Acc:3999]
ENSG00000123933	1.31727	3.5715e-07	MXD4	MAX dimerization protein 4 [Source:HGNC Symbol;Acc:13906]
ENSG00000163545	1.59421	3.6339e-07	NUAK2	NUAK family, SNF1-like kinase, 2 [Source:HGNC Symbol;Acc:29558]
ENSG00000014914	1.9815	3.7059e-07	MTMR11	myotubularin related protein 11 [Source:HGNC Symbol;Acc:24307]
ENSG00000101558	1.19142	3.7214e-07	VAPA	VAMP (vesicle-associated membrane protein)-associated protein A, 33kDa [Source:HGNC Symbol;Acc:12648]
ENSG00000100784	1.68795	3.777e-07	RPS6KA5	ribosomal protein S6 kinase, 90kDa, polypeptide 5 [Source:HGNC Symbol;Acc:10434]
ENSG00000214078	1.19021	3.804e-07	CPNE1	copine I [Source:HGNC Symbol;Acc:2314]
ENSG00000170004	1.3408	3.8392e-07	CHD3	chromodomain helicase DNA binding protein 3 [Source:HGNC Symbol;Acc:1918]
ENSG00000136682	1.39106	3.8699e-07	CBWD2	COBW domain containing 2 [Source:HGNC Symbol;Acc:17907]
ENSG00000147679	1.39779	3.8756e-07	UTP23	UTP23, small subunit (SSU) processome component, homolog (yeast) [Source:HGNC Symbol;Acc:28224]
ENSG00000111364	1.47109	3.9524e-07	DDX55	DEAD (Asp-Glu-Ala-Asp) box polypeptide 55 [Source:HGNC Symbol;Acc:20085]
ENSG00000113732	1.24144	3.9552e-07	ATP6V0E1	ATPase, H+ transporting, lysosomal 9kDa, V0 subunit e1 [Source:HGNC Symbol;Acc:863]
ENSG00000154328	1.27177	4.0663e-07	NEIL2	nei endonuclease VIII-like 2 (E. coli) [Source:HGNC Symbol;Acc:18956]
ENSG00000163468	1.16265	4.0867e-07	CCT3	chaperonin containing TCP1, subunit 3 (gamma) [Source:HGNC Symbol;Acc:1616]
ENSG00000131143	1.23191	4.0871e-07	COX4I1	cytochrome c oxidase subunit IV isoform 1 [Source:HGNC Symbol;Acc:2265]
ENSG00000123064	1.25275	4.1126e-07	DDX54	DEAD (Asp-Glu-Ala-Asp) box polypeptide 54 [Source:HGNC Symbol;Acc:20084]
ENSG00000039650	1.30737	4.1294e-07	PNKP	polynucleotide kinase 3'-phosphatase [Source:HGNC Symbol;Acc:9154]
ENSG00000120306	1.24275	4.219e-07	CYSTM1	cysteine-rich transmembrane module containing 1 [Source:HGNC Symbol;Acc:30239]
ENSG00000214413	1.59063	4.2205e-07	BBIP1	BBSome interacting protein 1 [Source:HGNC Symbol;Acc:28093]
ENSG00000149582	1.44518	4.4862e-07	TMEM25	transmembrane protein 25 [Source:HGNC Symbol;Acc:25890]
ENSG00000164465	1.35421	4.5397e-07	DCBLD1	discoidin, CUB and LCCL domain containing 1 [Source:HGNC Symbol;Acc:21479]
ENSG00000162642	1.48611	4.6171e-07	C1orf52	chromosome 1 open reading frame 52 [Source:HGNC Symbol;Acc:24871]
ENSG00000053501	1.40606	4.6638e-07	USE1	unconventional SNARE in the ER 1 homolog (S. cerevisiae) [Source:HGNC Symbol;Acc:30882]
ENSG00000104957	1.50093	4.7845e-07	CCDC130	coiled-coil domain containing 130 [Source:HGNC Symbol;Acc:28118]
ENSG00000198576	1.80784	4.8262e-07	ARC	activity-regulated cytoskeleton-associated protein [Source:HGNC Symbol;Acc:648]
ENSG00000013583	1.28018	4.8873e-07	HEBP1	heme binding protein 1 [Source:HGNC Symbol;Acc:17176]
ENSG00000133195	1.24478	4.9637e-07	SLC39A11	solute carrier family 39 (metal ion transporter), member 11 [Source:HGNC Symbol;Acc:14463]
ENSG00000133687	1.95694	5.041e-07	TMTC1	transmembrane and tetratricopeptide repeat containing 1 [Source:HGNC Symbol;Acc:24099]
ENSG00000186318	1.43516	5.0988e-07	BACE1	beta-site APP-cleaving enzyme 1 [Source:HGNC Symbol;Acc:933]
ENSG00000180776	1.20885	5.1789e-07	ZDHHC20	zinc finger, DHHC-type containing 20 [Source:HGNC Symbol;Acc:20749]
ENSG00000115507	1.50318	5.2576e-07	OTX1	orthodenticle homeobox 1 [Source:HGNC Symbol;Acc:8521]
ENSG00000149823	1.28533	5.3302e-07	VPS51	vacuolar protein sorting 51 homolog (S. cerevisiae) [Source:HGNC Symbol;Acc:1172]
ENSG00000169641	1.27445	5.3568e-07	LUZP1	leucine zipper protein 1 [Source:HGNC Symbol;Acc:14985]
ENSG00000145495	1.2547	5.3711e-07	MARCH6	membrane-associated ring finger (C3HC4) 6, E3 ubiquitin protein ligase [Source:HGNC Symbol;Acc:30550]
ENSG00000257261	1.64385	5.3833e-07	RP11-96H19.1	-
ENSG00000186184	1.22618	5.3853e-07	POLR1D	polymerase (RNA) I polypeptide D, 16kDa [Source:HGNC Symbol;Acc:20422]
ENSG00000103510	1.53135	5.3997e-07	KAT8	K(lysine) acetyltransferase 8 [Source:HGNC Symbol;Acc:17933]
ENSG00000106077	1.25743	5.5981e-07	ABHD11	abhydrolase domain containing 11 [Source:HGNC Symbol;Acc:16407]
ENSG00000174738	1.29358	5.7069e-07	NR1D2	nuclear receptor subfamily 1, group D, member 2 [Source:HGNC Symbol;Acc:7963]
ENSG00000034152	1.18782	5.7227e-07	MAP2K3	mitogen-activated protein kinase kinase 3 [Source:HGNC Symbol;Acc:6843]
ENSG00000140391	1.21211	5.7489e-07	TSPAN3	tetraspanin 3 [Source:HGNC Symbol;Acc:17752]
ENSG00000108561	1.17262	5.7797e-07	C1QBP	complement component 1, q subcomponent binding protein [Source:HGNC Symbol;Acc:1243]
ENSG00000024862	1.72771	5.7867e-07	CCDC28A	coiled-coil domain containing 28A [Source:HGNC Symbol;Acc:21098]
ENSG00000158850	1.26368	5.8154e-07	B4GALT3	UDP-Gal:betaGlcNAc beta 1,4- galactosyltransferase, polypeptide 3 [Source:HGNC Symbol;Acc:926]
ENSG00000111816	1.84822	5.874e-07	FRK	fyn-related kinase [Source:HGNC Symbol;Acc:3955]
ENSG00000181885	1.18256	5.9569e-07	CLDN7	claudin 7 [Source:HGNC Symbol;Acc:2049]
ENSG00000162772	1.6412	5.9776e-07	ATF3	activating transcription factor 3 [Source:HGNC Symbol;Acc:785]
ENSG00000196155	1.52945	6.0657e-07	PLEKHG4	pleckstrin homology domain containing, family G (with RhoGef domain) member 4 [Source:HGNC Symbol;Acc:24501]
ENSG00000089248	1.18658	6.0752e-07	ERP29	endoplasmic reticulum protein 29 [Source:HGNC Symbol;Acc:13799]
ENSG00000132698	1.23473	6.1127e-07	RAB25	RAB25, member RAS oncogene family [Source:HGNC Symbol;Acc:18238]
ENSG00000165138	1.29773	6.2549e-07	ANKS6	ankyrin repeat and sterile alpha motif domain containing 6 [Source:HGNC Symbol;Acc:26724]
ENSG00000138101	1.43103	6.2713e-07	DTNB	dystrobrevin, beta [Source:HGNC Symbol;Acc:3058]
ENSG00000166710	1.1603	6.2793e-07	B2M	beta-2-microglobulin [Source:HGNC Symbol;Acc:914]
ENSG00000075914	1.29177	6.2896e-07	EXOSC7	exosome component 7 [Source:HGNC Symbol;Acc:28112]
ENSG00000108829	1.17474	6.3382e-07	LRRC59	leucine rich repeat containing 59 [Source:HGNC Symbol;Acc:28817]
ENSG00000101052	1.36959	6.3555e-07	IFT52	intraflagellar transport 52 homolog (Chlamydomonas) [Source:HGNC Symbol;Acc:15901]
ENSG00000065621	1.25914	6.5698e-07	GSTO2	glutathione S-transferase omega 2 [Source:HGNC Symbol;Acc:23064]
ENSG00000134490	1.31874	6.7932e-07	TMEM241	transmembrane protein 241 [Source:HGNC Symbol;Acc:31723]
ENSG00000130511	1.28337	6.8484e-07	SSBP4	single stranded DNA binding protein 4 [Source:HGNC Symbol;Acc:15676]
ENSG00000090971	1.36763	6.889e-07	NAT14	N-acetyltransferase 14 (GCN5-related, putative) [Source:HGNC Symbol;Acc:28918]
ENSG00000117133	1.26029	7.0276e-07	RPF1	ribosome production factor 1 homolog (S. cerevisiae) [Source:HGNC Symbol;Acc:30350]
ENSG00000171208	1.60487	7.0634e-07	NETO2	neuropilin (NRP) and tolloid (TLL)-like 2 [Source:HGNC Symbol;Acc:14644]
ENSG00000071553	1.20939	7.1467e-07	ATP6AP1	ATPase, H+ transporting, lysosomal accessory protein 1 [Source:HGNC Symbol;Acc:868]
ENSG00000169548	5.75374	7.2903e-07	ZNF280A	zinc finger protein 280A [Source:HGNC Symbol;Acc:18597]
ENSG00000144567	1.25439	7.302e-07	FAM134A	family with sequence similarity 134, member A [Source:HGNC Symbol;Acc:28450]
ENSG00000153944	1.22447	7.3603e-07	MSI2	musashi RNA-binding protein 2 [Source:HGNC Symbol;Acc:18585]
ENSG00000101189	1.27799	7.3823e-07	MRGBP	MRG/MORF4L binding protein [Source:HGNC Symbol;Acc:15866]
ENSG00000143614	1.24063	7.4345e-07	GATAD2B	GATA zinc finger domain containing 2B [Source:HGNC Symbol;Acc:30778]
ENSG00000107282	2.3771	7.5157e-07	APBA1	amyloid beta (A4) precursor protein-binding, family A, member 1 [Source:HGNC Symbol;Acc:578]
ENSG00000255112	1.33235	7.5518e-07	CHMP1B	charged multivesicular body protein 1B [Source:HGNC Symbol;Acc:24287]
ENSG00000088881	1.41718	7.5659e-07	EBF4	early B-cell factor 4 [Source:HGNC Symbol;Acc:29278]
ENSG00000125447	1.2737	8.1719e-07	GGA3	golgi-associated, gamma adaptin ear containing, ARF binding protein 3 [Source:HGNC Symbol;Acc:17079]
ENSG00000172348	1.57778	8.1798e-07	RCAN2	regulator of calcineurin 2 [Source:HGNC Symbol;Acc:3041]
ENSG00000104979	1.27315	8.2365e-07	C19orf53	chromosome 19 open reading frame 53 [Source:HGNC Symbol;Acc:24991]
ENSG00000167881	1.17741	8.3869e-07	SRP68	signal recognition particle 68kDa [Source:HGNC Symbol;Acc:11302]
ENSG00000121057	1.23024	8.5613e-07	AKAP1	A kinase (PRKA) anchor protein 1 [Source:HGNC Symbol;Acc:367]
ENSG00000160049	1.21282	8.5851e-07	DFFA	DNA fragmentation factor, 45kDa, alpha polypeptide [Source:HGNC Symbol;Acc:2772]
ENSG00000184163	3.89899	8.9095e-07	FAM132A	family with sequence similarity 132, member A [Source:HGNC Symbol;Acc:32308]
ENSG00000175198	1.50537	9.0162e-07	PCCA	propionyl CoA carboxylase, alpha polypeptide [Source:HGNC Symbol;Acc:8653]
ENSG00000168702	2.77156	9.4089e-07	LRP1B	low density lipoprotein receptor-related protein 1B [Source:HGNC Symbol;Acc:6693]
ENSG00000172354	1.18092	9.4253e-07	GNB2	guanine nucleotide binding protein (G protein), beta polypeptide 2 [Source:HGNC Symbol;Acc:4398]
ENSG00000135372	1.22317	9.4915e-07	NAT10	N-acetyltransferase 10 (GCN5-related) [Source:HGNC Symbol;Acc:29830]
ENSG00000162949	6.77772	9.5748e-07	CAPN13	calpain 13 [Source:HGNC Symbol;Acc:16663]
ENSG00000020181	1.31676	9.5908e-07	ADGRA2	G protein-coupled receptor 124 [Source:HGNC Symbol;Acc:17849]
ENSG00000204371	1.24776	9.601e-07	EHMT2	euchromatic histone-lysine N-methyltransferase 2 [Source:HGNC Symbol;Acc:14129]
ENSG00000134107	1.233	9.6458e-07	BHLHE40	basic helix-loop-helix family, member e40 [Source:HGNC Symbol;Acc:1046]
ENSG00000156171	1.38396	9.6663e-07	DRAM2	DNA-damage regulated autophagy modulator 2 [Source:HGNC Symbol;Acc:28769]
ENSG00000137959	#VALUE!	1.0295e-06	IFI44L	interferon-induced protein 44-like [Source:HGNC Symbol;Acc:17817]
ENSG00000117245	2.24171	1.0309e-06	KIF17	kinesin family member 17 [Source:HGNC Symbol;Acc:19167]
ENSG00000155367	1.65108	1.0309e-06	PPM1J	protein phosphatase, Mg2+/Mn2+ dependent, 1J [Source:HGNC Symbol;Acc:20785]
ENSG00000182512	1.26685	1.0495e-06	GLRX5	glutaredoxin 5 [Source:HGNC Symbol;Acc:20134]
ENSG00000145358	1.68991	1.0668e-06	DDIT4L	DNA-damage-inducible transcript 4-like [Source:HGNC Symbol;Acc:30555]
ENSG00000005448	1.30007	1.0779e-06	WDR54	WD repeat domain 54 [Source:HGNC Symbol;Acc:25770]
ENSG00000142409	1.32763	1.1025e-06	ZNF787	zinc finger protein 787 [Source:HGNC Symbol;Acc:26998]
ENSG00000144655	1.34419	1.1038e-06	CSRNP1	cysteine-serine-rich nuclear protein 1 [Source:HGNC Symbol;Acc:14300]
ENSG00000173660	1.27768	1.1157e-06	UQCRH	ubiquinol-cytochrome c reductase hinge protein [Source:HGNC Symbol;Acc:12590]
ENSG00000135919	1.16256	1.125e-06	SERPINE2	serpin peptidase inhibitor, clade E (nexin, plasminogen activator inhibitor type 1), member 2 [Source:HGNC Symbol;Acc:8951]
ENSG00000173221	1.29708	1.1662e-06	GLRX	glutaredoxin (thioltransferase) [Source:HGNC Symbol;Acc:4330]
ENSG00000082438	1.80047	1.1725e-06	COBLL1	cordon-bleu WH2 repeat protein-like 1 [Source:HGNC Symbol;Acc:23571]
ENSG00000141582	1.37447	1.1774e-06	CBX4	chromobox homolog 4 [Source:HGNC Symbol;Acc:1554]
ENSG00000137404	1.54085	1.1786e-06	NRM	nurim (nuclear envelope membrane protein) [Source:HGNC Symbol;Acc:8003]
ENSG00000165997	1.26684	1.1808e-06	ARL5B	ADP-ribosylation factor-like 5B [Source:HGNC Symbol;Acc:23052]
ENSG00000182389	2.227	1.2506e-06	CACNB4	calcium channel, voltage-dependent, beta 4 subunit [Source:HGNC Symbol;Acc:1404]
ENSG00000146411	1.77109	1.2602e-06	SLC2A12	solute carrier family 2 (facilitated glucose transporter), member 12 [Source:HGNC Symbol;Acc:18067]
ENSG00000173258	2.45615	1.2622e-06	ZNF483	zinc finger protein 483 [Source:HGNC Symbol;Acc:23384]
ENSG00000116675	1.43066	1.2695e-06	DNAJC6	DnaJ (Hsp40) homolog, subfamily C, member 6 [Source:HGNC Symbol;Acc:15469]
ENSG00000266472	1.25353	1.2794e-06	MRPS21	Homo sapiens mitochondrial ribosomal protein S21 (MRPS21), nuclear gene encoding mitochondrial protein, transcript variant 2, mRNA. [Source:RefSeq mRNA;Acc:NM_018997]
ENSG00000182287	1.4735	1.28e-06	AP1S2	adaptor-related protein complex 1, sigma 2 subunit [Source:HGNC Symbol;Acc:560]
ENSG00000174851	1.25345	1.3124e-06	YIF1A	Yip1 interacting factor homolog A (S. cerevisiae) [Source:HGNC Symbol;Acc:16688]
ENSG00000161847	1.28188	1.3149e-06	RAVER1	ribonucleoprotein, PTB-binding 1 [Source:HGNC Symbol;Acc:30296]
ENSG00000163565	3.51786	1.3173e-06	IFI16	interferon, gamma-inducible protein 16 [Source:HGNC Symbol;Acc:5395]
ENSG00000121064	1.26202	1.3336e-06	SCPEP1	serine carboxypeptidase 1 [Source:HGNC Symbol;Acc:29507]
ENSG00000167513	1.2412	1.3388e-06	CDT1	chromatin licensing and DNA replication factor 1 [Source:HGNC Symbol;Acc:24576]
ENSG00000196182	1.2623	1.3407e-06	STK40	serine/threonine kinase 40 [Source:HGNC Symbol;Acc:21373]
ENSG00000168003	1.14947	1.3957e-06	SLC3A2	solute carrier family 3 (activators of dibasic and neutral amino acid transport), member 2 [Source:HGNC Symbol;Acc:11026]
ENSG00000142657	1.26314	1.4216e-06	PGD	phosphogluconate dehydrogenase [Source:HGNC Symbol;Acc:8891]
ENSG00000198169	1.47483	1.5241e-06	ZNF251	zinc finger protein 251 [Source:HGNC Symbol;Acc:13045]
ENSG00000107872	1.3538	1.5429e-06	FBXL15	F-box and leucine-rich repeat protein 15 [Source:HGNC Symbol;Acc:28155]
ENSG00000184840	1.1646	1.5443e-06	TMED9	transmembrane emp24 protein transport domain containing 9 [Source:HGNC Symbol;Acc:24878]
ENSG00000121680	1.27841	1.6564e-06	PEX16	peroxisomal biogenesis factor 16 [Source:HGNC Symbol;Acc:8857]
ENSG00000121775	1.43519	1.6958e-06	TMEM39B	transmembrane protein 39B [Source:HGNC Symbol;Acc:25510]
ENSG00000198961	1.21509	1.7184e-06	PJA2	praja ring finger 2, E3 ubiquitin protein ligase [Source:HGNC Symbol;Acc:17481]
ENSG00000117385	1.2789	1.719e-06	P3H1	leucine proline-enriched proteoglycan (leprecan) 1 [Source:HGNC Symbol;Acc:19316]
ENSG00000146085	1.39965	1.7302e-06	MUT	methylmalonyl CoA mutase [Source:HGNC Symbol;Acc:7526]
ENSG00000158793	1.34008	1.7348e-06	NIT1	nitrilase 1 [Source:HGNC Symbol;Acc:7828]
ENSG00000070214	1.21457	1.735e-06	SLC44A1	solute carrier family 44, member 1 [Source:HGNC Symbol;Acc:18798]
ENSG00000109118	1.32805	1.7406e-06	PHF12	PHD finger protein 12 [Source:HGNC Symbol;Acc:20816]
ENSG00000113269	1.28295	1.771e-06	RNF130	ring finger protein 130 [Source:HGNC Symbol;Acc:18280]
ENSG00000138646	1.41675	1.7819e-06	HERC5	HECT and RLD domain containing E3 ubiquitin protein ligase 5 [Source:HGNC Symbol;Acc:24368]
ENSG00000143333	1.44117	1.8038e-06	RGS16	regulator of G-protein signaling 16 [Source:HGNC Symbol;Acc:9997]
ENSG00000181788	1.26337	1.8096e-06	SIAH2	siah E3 ubiquitin protein ligase 2 [Source:HGNC Symbol;Acc:10858]
ENSG00000136960	2.17061	1.8219e-06	ENPP2	ectonucleotide pyrophosphatase/phosphodiesterase 2 [Source:HGNC Symbol;Acc:3357]
ENSG00000128617	2.68645	1.8525e-06	OPN1SW	opsin 1 (cone pigments), short-wave-sensitive [Source:HGNC Symbol;Acc:1012]
ENSG00000196843	1.52175	1.8589e-06	ARID5A	AT rich interactive domain 5A (MRF1-like) [Source:HGNC Symbol;Acc:17361]
ENSG00000100345	1.14468	1.9271e-06	MYH9	myosin, heavy chain 9, non-muscle [Source:HGNC Symbol;Acc:7579]
ENSG00000101337	1.18955	2.0224e-06	TM9SF4	transmembrane 9 superfamily protein member 4 [Source:HGNC Symbol;Acc:30797]
ENSG00000142235	1.22041	2.0224e-06	LMTK3	lemur tyrosine kinase 3 [Source:HGNC Symbol;Acc:19295]
ENSG00000136802	1.2334	2.0576e-06	LRRC8A	leucine rich repeat containing 8 family, member A [Source:HGNC Symbol;Acc:19027]
ENSG00000130475	1.35405	2.094e-06	FCHO1	FCH domain only 1 [Source:HGNC Symbol;Acc:29002]
ENSG00000111271	1.43238	2.1234e-06	ACAD10	acyl-CoA dehydrogenase family, member 10 [Source:HGNC Symbol;Acc:21597]
ENSG00000187079	1.20952	2.1446e-06	TEAD1	TEA domain family member 1 (SV40 transcriptional enhancer factor) [Source:HGNC Symbol;Acc:11714]
ENSG00000188610	1.65633	2.1768e-06	FAM72B	family with sequence similarity 72, member B [Source:HGNC Symbol;Acc:24805]
ENSG00000148362	1.31615	2.2229e-06	C9orf142	chromosome 9 open reading frame 142 [Source:HGNC Symbol;Acc:27849]
ENSG00000122026	1.15181	2.2543e-06	RPL21	ribosomal protein L21 [Source:HGNC Symbol;Acc:10313]
ENSG00000164199	1.94824	2.2621e-06	ADGRV1	G protein-coupled receptor 98 [Source:HGNC Symbol;Acc:17416]
ENSG00000211459	1.85065	2.2973e-06	-//-
ENSG00000163344	1.29423	2.2982e-06	PMVK	phosphomevalonate kinase [Source:HGNC Symbol;Acc:9141]
ENSG00000140263	1.22015	2.3228e-06	SORD	sorbitol dehydrogenase [Source:HGNC Symbol;Acc:11184]
ENSG00000116273	1.26348	2.3384e-06	PHF13	PHD finger protein 13 [Source:HGNC Symbol;Acc:22983]
ENSG00000130669	1.18077	2.3407e-06	PAK4	p21 protein (Cdc42/Rac)-activated kinase 4 [Source:HGNC Symbol;Acc:16059]
ENSG00000169519	1.32693	2.3536e-06	METTL15	methyltransferase like 15 [Source:HGNC Symbol;Acc:26606]
ENSG00000223669	6.48227	2.3871e-06	RP11-93B14.4	-
ENSG00000088247	1.15381	2.4159e-06	KHSRP	KH-type splicing regulatory protein [Source:HGNC Symbol;Acc:6316]
ENSG00000137509	1.20028	2.4249e-06	PRCP	prolylcarboxypeptidase (angiotensinase C) [Source:HGNC Symbol;Acc:9344]
ENSG00000100027	2.35365	2.4309e-06	YPEL1	yippee-like 1 (Drosophila) [Source:HGNC Symbol;Acc:12845]
ENSG00000137965	2.90009	2.4627e-06	IFI44	interferon-induced protein 44 [Source:HGNC Symbol;Acc:16938]
ENSG00000143324	1.22797	2.5437e-06	XPR1	xenotropic and polytropic retrovirus receptor 1 [Source:HGNC Symbol;Acc:12827]
ENSG00000169564	1.23504	2.5491e-06	PCBP1	poly(rC) binding protein 1 [Source:HGNC Symbol;Acc:8647]
ENSG00000130165	1.23787	2.5886e-06	ELOF1	elongation factor 1 homolog (S. cerevisiae) [Source:HGNC Symbol;Acc:28691]
ENSG00000115241	1.16887	2.6941e-06	PPM1G	protein phosphatase, Mg2+/Mn2+ dependent, 1G [Source:HGNC Symbol;Acc:9278]
ENSG00000152766	1.90681	2.7039e-06	ANKRD22	ankyrin repeat domain 22 [Source:HGNC Symbol;Acc:28321]
ENSG00000205629	1.45827	2.7484e-06	LCMT1	leucine carboxyl methyltransferase 1 [Source:HGNC Symbol;Acc:17557]
ENSG00000115758	1.16687	2.9035e-06	ODC1	ornithine decarboxylase 1 [Source:HGNC Symbol;Acc:8109]
ENSG00000239264	1.72042	2.9318e-06	TXNDC5	thioredoxin domain containing 5 (endoplasmic reticulum) [Source:HGNC Symbol;Acc:21073]
ENSG00000160233	1.30952	2.9779e-06	LRRC3	leucine rich repeat containing 3 [Source:HGNC Symbol;Acc:14965]
ENSG00000161036	1.28108	3.0524e-06	LRWD1	leucine-rich repeats and WD repeat domain containing 1 [Source:HGNC Symbol;Acc:21769]
ENSG00000196950	1.2312	3.0531e-06	SLC39A10	solute carrier family 39 (zinc transporter), member 10 [Source:HGNC Symbol;Acc:20861]
ENSG00000168495	1.2591	3.1036e-06	POLR3D	polymerase (RNA) III (DNA directed) polypeptide D, 44kDa [Source:HGNC Symbol;Acc:1080]
ENSG00000141985	1.19702	3.1744e-06	SH3GL1	SH3-domain GRB2-like 1 [Source:HGNC Symbol;Acc:10830]
ENSG00000213465	1.51493	3.2024e-06	ARL2	ADP-ribosylation factor-like 2 [Source:HGNC Symbol;Acc:693]
ENSG00000109689	1.32869	3.233e-06	STIM2	stromal interaction molecule 2 [Source:HGNC Symbol;Acc:19205]
ENSG00000169813	1.16235	3.2379e-06	HNRNPF	heterogeneous nuclear ribonucleoprotein F [Source:HGNC Symbol;Acc:5039]
ENSG00000102934	1.72049	3.3086e-06	PLLP	plasmolipin [Source:HGNC Symbol;Acc:18553]
ENSG00000179010	1.15343	3.42e-06	MRFAP1	Morf4 family associated protein 1 [Source:HGNC Symbol;Acc:24549]
ENSG00000166337	1.33417	3.4968e-06	TAF10	TAF10 RNA polymerase II, TATA box binding protein (TBP)-associated factor, 30kDa [Source:HGNC Symbol;Acc:11543]
ENSG00000058600	1.30368	3.537e-06	POLR3E	polymerase (RNA) III (DNA directed) polypeptide E (80kD) [Source:HGNC Symbol;Acc:30347]
ENSG00000103264	1.28153	3.5401e-06	FBXO31	F-box protein 31 [Source:HGNC Symbol;Acc:16510]
ENSG00000196465	1.27815	3.5441e-06	MYL6B	myosin, light chain 6B, alkali, smooth muscle and non-muscle [Source:HGNC Symbol;Acc:29823]
ENSG00000105135	1.27398	3.6088e-06	ILVBL	ilvB (bacterial acetolactate synthase)-like [Source:HGNC Symbol;Acc:6041]
ENSG00000104825	1.26357	3.641e-06	NFKBIB	nuclear factor of kappa light polypeptide gene enhancer in B-cells inhibitor, beta [Source:HGNC Symbol;Acc:7798]
ENSG00000163444	1.21942	3.6422e-06	TMEM183A	transmembrane protein 183A [Source:HGNC Symbol;Acc:20173]
ENSG00000126016	1.4653	3.6797e-06	AMOT	angiomotin [Source:HGNC Symbol;Acc:17810]
ENSG00000141543	1.16939	3.7717e-06	EIF4A3	eukaryotic translation initiation factor 4A3 [Source:HGNC Symbol;Acc:18683]
ENSG00000180340	1.34469	3.7816e-06	FZD2	frizzled family receptor 2 [Source:HGNC Symbol;Acc:4040]
ENSG00000068097	1.28305	3.8425e-06	HEATR6	HEAT repeat containing 6 [Source:HGNC Symbol;Acc:24076]
ENSG00000105722	1.2195	3.914e-06	ERF	Ets2 repressor factor [Source:HGNC Symbol;Acc:3444]
ENSG00000012232	1.1788	3.9394e-06	EXTL3	exostosin-like glycosyltransferase 3 [Source:HGNC Symbol;Acc:3518]
ENSG00000176619	1.1535	3.9763e-06	LMNB2	lamin B2 [Source:HGNC Symbol;Acc:6638]
ENSG00000168743	1.41846	4.0278e-06	NPNT	nephronectin [Source:HGNC Symbol;Acc:27405]
ENSG00000147119	1.65357	4.0411e-06	CHST7	carbohydrate (N-acetylglucosamine 6-O) sulfotransferase 7 [Source:HGNC Symbol;Acc:13817]
ENSG00000065150	1.18362	4.0439e-06	IPO5	importin 5 [Source:HGNC Symbol;Acc:6402]
ENSG00000106211	1.17047	4.0747e-06	HSPB1	heat shock 27kDa protein 1 [Source:HGNC Symbol;Acc:5246]
ENSG00000143621	1.16994	4.1103e-06	ILF2	interleukin enhancer binding factor 2 [Source:HGNC Symbol;Acc:6037]
ENSG00000167491	1.16651	4.2979e-06	GATAD2A	GATA zinc finger domain containing 2A [Source:HGNC Symbol;Acc:29989]
ENSG00000183379	12.1602	4.2979e-06	SYNDIG1L	synapse differentiation inducing 1-like [Source:HGNC Symbol;Acc:32388]
ENSG00000137124	1.20861	4.2988e-06	ALDH1B1	aldehyde dehydrogenase 1 family, member B1 [Source:HGNC Symbol;Acc:407]
ENSG00000280385	2.84435	4.3379e-06	AP000648.5	-
ENSG00000131069	1.26293	4.3589e-06	ACSS2	acyl-CoA synthetase short-chain family member 2 [Source:HGNC Symbol;Acc:15814]
ENSG00000094631	1.30105	4.4141e-06	HDAC6	histone deacetylase 6 [Source:HGNC Symbol;Acc:14064]
ENSG00000144674	1.31918	4.4809e-06	GOLGA4	golgin A4 [Source:HGNC Symbol;Acc:4427]
ENSG00000182827	1.22284	4.6481e-06	ACBD3	acyl-CoA binding domain containing 3 [Source:HGNC Symbol;Acc:15453]
ENSG00000188681	1.51354	4.6616e-06	TEKT4P2	tektin 4 pseudogene 2 [Source:HGNC Symbol;Acc:40046]
ENSG00000172731	1.26599	4.7151e-06	LRRC20	leucine rich repeat containing 20 [Source:HGNC Symbol;Acc:23421]
ENSG00000136819	1.26959	4.8608e-06	C9orf78	chromosome 9 open reading frame 78 [Source:HGNC Symbol;Acc:24932]
ENSG00000064309	1.40043	4.9393e-06	CDON	cell adhesion associated, oncogene regulated [Source:HGNC Symbol;Acc:17104]
ENSG00000055070	1.16582	5.0222e-06	SZRD1	SUZ RNA binding domain containing 1 [Source:HGNC Symbol;Acc:30232]
ENSG00000237289	1.83606	5.0876e-06	CKMT1B	creatine kinase, mitochondrial 1B [Source:HGNC Symbol;Acc:1995]
ENSG00000231389	2.08204	5.1212e-06	HLA-DPA1	major histocompatibility complex, class II, DP alpha 1 [Source:HGNC Symbol;Acc:4938]
ENSG00000070610	1.2731	5.1248e-06	GBA2	glucosidase, beta (bile acid) 2 [Source:HGNC Symbol;Acc:18986]
ENSG00000204642	1.44985	5.1551e-06	HLA-F	major histocompatibility complex, class I, F [Source:HGNC Symbol;Acc:4963]
ENSG00000076826	1.28416	5.2004e-06	CAMSAP3	calmodulin regulated spectrin-associated protein family, member 3 [Source:HGNC Symbol;Acc:29307]
ENSG00000185420	1.31447	5.2498e-06	SMYD3	SET and MYND domain containing 3 [Source:HGNC Symbol;Acc:15513]
ENSG00000100714	1.19562	5.2591e-06	MTHFD1	methylenetetrahydrofolate dehydrogenase (NADP+ dependent) 1, methenyltetrahydrofolate cyclohydrolase, formyltetrahydrofolate synthetase [Source:HGNC Symbol;Acc:7432]
ENSG00000241360	1.6212	5.2959e-06	PDXP	pyridoxal (pyridoxine, vitamin B6) phosphatase [Source:HGNC Symbol;Acc:30259]
ENSG00000131748	1.23669	5.3068e-06	STARD3	StAR-related lipid transfer (START) domain containing 3 [Source:HGNC Symbol;Acc:17579]
ENSG00000165113	1.84861	5.4499e-06	GKAP1	G kinase anchoring protein 1 [Source:HGNC Symbol;Acc:17496]
ENSG00000172336	1.24053	5.4604e-06	POP7	processing of precursor 7, ribonuclease P/MRP subunit (S. cerevisiae) [Source:HGNC Symbol;Acc:19949]
ENSG00000177425	1.28967	5.555e-06	PAWR	PRKC, apoptosis, WT1, regulator [Source:HGNC Symbol;Acc:8614]
ENSG00000184588	2.13022	5.5568e-06	PDE4B	phosphodiesterase 4B, cAMP-specific [Source:HGNC Symbol;Acc:8781]
ENSG00000112893	1.24062	5.6239e-06	MAN2A1	mannosidase, alpha, class 2A, member 1 [Source:HGNC Symbol;Acc:6824]
ENSG00000010361	2.93569	5.7473e-06	FUZ	fuzzy planar cell polarity protein [Source:HGNC Symbol;Acc:26219]
ENSG00000106638	1.24485	5.7476e-06	TBL2	transducin (beta)-like 2 [Source:HGNC Symbol;Acc:11586]
ENSG00000204149	2.24996	5.7498e-06	AGAP6	ArfGAP with GTPase domain, ankyrin repeat and PH domain 6 [Source:HGNC Symbol;Acc:23466]
ENSG00000182272	1.74453	5.7607e-06	B4GALNT4	beta-1,4-N-acetyl-galactosaminyl transferase 4 [Source:HGNC Symbol;Acc:26315]
ENSG00000214113	1.37291	5.7693e-06	LYRM4	LYR motif containing 4 [Source:HGNC Symbol;Acc:21365]
ENSG00000100221	1.1825	5.8219e-06	JOSD1	Josephin domain containing 1 [Source:HGNC Symbol;Acc:28953]
ENSG00000170776	1.24889	5.8226e-06	AKAP13	A kinase (PRKA) anchor protein 13 [Source:HGNC Symbol;Acc:371]
ENSG00000137337	1.2439	5.9026e-06	MDC1	mediator of DNA-damage checkpoint 1 [Source:HGNC Symbol;Acc:21163]
ENSG00000149948	1.23681	5.9445e-06	HMGA2	high mobility group AT-hook 2 [Source:HGNC Symbol;Acc:5009]
ENSG00000213672	1.32084	6.063e-06	NCKIPSD	NCK interacting protein with SH3 domain [Source:HGNC Symbol;Acc:15486]
ENSG00000187147	1.30381	6.1747e-06	RNF220	ring finger protein 220 [Source:HGNC Symbol;Acc:25552]
ENSG00000243244	5.4024	6.1906e-06	STON1	stonin 1 [Source:HGNC Symbol;Acc:17003]
ENSG00000009780	2.09987	6.2373e-06	FAM76A	family with sequence similarity 76, member A [Source:HGNC Symbol;Acc:28530]
ENSG00000169057	1.25432	6.2593e-06	MECP2	methyl CpG binding protein 2 (Rett syndrome) [Source:HGNC Symbol;Acc:6990]
ENSG00000110048	1.18897	6.3764e-06	OSBP	oxysterol binding protein [Source:HGNC Symbol;Acc:8503]
ENSG00000141448	1.47029	6.4556e-06	GATA6	GATA binding protein 6 [Source:HGNC Symbol;Acc:4174]
ENSG00000204634	1.23257	6.6082e-06	TBC1D8	TBC1 domain family, member 8 (with GRAM domain) [Source:HGNC Symbol;Acc:17791]
ENSG00000125430	1.64822	6.6355e-06	HS3ST3B1	heparan sulfate (glucosamine) 3-O-sulfotransferase 3B1 [Source:HGNC Symbol;Acc:5198]
ENSG00000115806	1.17914	6.6378e-06	GORASP2	golgi reassembly stacking protein 2, 55kDa [Source:HGNC Symbol;Acc:17500]
ENSG00000132749	1.48253	6.6707e-06	MTL5	metallothionein-like 5, testis-specific (tesmin) [Source:HGNC Symbol;Acc:7446]
ENSG00000117318	1.1848	6.7007e-06	ID3	inhibitor of DNA binding 3, dominant negative helix-loop-helix protein [Source:HGNC Symbol;Acc:5362]
Novel00204	4.48187	6.8298e-06	-//-
ENSG00000121897	1.49099	6.9341e-06	LIAS	lipoic acid synthetase [Source:HGNC Symbol;Acc:16429]
ENSG00000100575	1.5135	7.0701e-06	TIMM9	translocase of inner mitochondrial membrane 9 homolog (yeast) [Source:HGNC Symbol;Acc:11819]
ENSG00000027075	1.3131	7.1313e-06	PRKCH	protein kinase C, eta [Source:HGNC Symbol;Acc:9403]
Novel00266	2.13155	7.1388e-06	--
ENSG00000104859	1.42848	7.2612e-06	CLASRP	CLK4-associating serine/arginine rich protein [Source:HGNC Symbol;Acc:17731]
ENSG00000152492	1.26076	7.373e-06	CCDC50	coiled-coil domain containing 50 [Source:HGNC Symbol;Acc:18111]
ENSG00000100226	1.19463	7.4253e-06	GTPBP1	GTP binding protein 1 [Source:HGNC Symbol;Acc:4669]
ENSG00000142864	1.14357	7.5763e-06	SERBP1	SERPINE1 mRNA binding protein 1 [Source:HGNC Symbol;Acc:17860]
ENSG00000008441	1.21077	7.6147e-06	NFIX	nuclear factor I/X (CCAAT-binding transcription factor) [Source:HGNC Symbol;Acc:7788]
ENSG00000119888	1.15353	7.6723e-06	EPCAM	epithelial cell adhesion molecule [Source:HGNC Symbol;Acc:11529]
ENSG00000197756	1.29129	7.6723e-06	RPL37A	ribosomal protein L37a [Source:HGNC Symbol;Acc:10348]
ENSG00000176641	1.67618	7.76e-06	RNF152	ring finger protein 152 [Source:HGNC Symbol;Acc:26811]
ENSG00000237452	1.76718	7.9086e-06	BHMG1	Uncharacterized protein [Source:UniProtKB/TrEMBL;Acc:C9JSJ3]
ENSG00000168264	1.25458	8.0092e-06	IRF2BP2	interferon regulatory factor 2 binding protein 2 [Source:HGNC Symbol;Acc:21729]
ENSG00000166557	1.30114	8.2022e-06	TMED3	transmembrane emp24 protein transport domain containing 3 [Source:HGNC Symbol;Acc:28889]
ENSG00000140464	1.31301	8.212e-06	PML	promyelocytic leukemia [Source:HGNC Symbol;Acc:9113]
ENSG00000136944	1.28609	8.3208e-06	LMX1B	LIM homeobox transcription factor 1, beta [Source:HGNC Symbol;Acc:6654]
ENSG00000142544	1.3961	8.7076e-06	CTU1	cytosolic thiouridylase subunit 1 homolog (S. pombe) [Source:HGNC Symbol;Acc:29590]
ENSG00000152409	1.28542	8.923e-06	JMY	junction mediating and regulatory protein, p53 cofactor [Source:HGNC Symbol;Acc:28916]
ENSG00000196378	1.80762	8.9828e-06	ZNF34	zinc finger protein 34 [Source:HGNC Symbol;Acc:13098]
ENSG00000079332	1.20464	9.0779e-06	SAR1A	SAR1 homolog A (S. cerevisiae) [Source:HGNC Symbol;Acc:10534]
ENSG00000140961	1.28441	9.2652e-06	OSGIN1	oxidative stress induced growth inhibitor 1 [Source:HGNC Symbol;Acc:30093]
ENSG00000137834	1.46546	9.6134e-06	SMAD6	SMAD family member 6 [Source:HGNC Symbol;Acc:6772]
ENSG00000164056	1.63622	9.6709e-06	SPRY1	sprouty homolog 1, antagonist of FGF signaling (Drosophila) [Source:HGNC Symbol;Acc:11269]
ENSG00000168026	1.95198	9.8417e-06	TTC21A	tetratricopeptide repeat domain 21A [Source:HGNC Symbol;Acc:30761]
ENSG00000179632	1.19678	9.8987e-06	MAF1	MAF1 homolog (S. cerevisiae) [Source:HGNC Symbol;Acc:24966]
ENSG00000235823	1.40907	9.9249e-06	OLMALINC	long intergenic non-protein coding RNA 263 [Source:HGNC Symbol;Acc:28060]
ENSG00000148335	1.26877	1.002e-05	NTMT1	N-terminal Xaa-Pro-Lys N-methyltransferase 1 [Source:HGNC Symbol;Acc:23373]
ENSG00000105968	1.1827	1.0025e-05	H2AFV	H2A histone family, member V [Source:HGNC Symbol;Acc:20664]
ENSG00000134759	1.20844	1.0172e-05	ELP2	elongator acetyltransferase complex subunit 2 [Source:HGNC Symbol;Acc:18248]
ENSG00000108797	1.56183	1.0232e-05	CNTNAP1	contactin associated protein 1 [Source:HGNC Symbol;Acc:8011]
ENSG00000186153	1.56793	1.0289e-05	WWOX	WW domain containing oxidoreductase [Source:HGNC Symbol;Acc:12799]
ENSG00000142538	1.66568	1.0493e-05	PTH2	parathyroid hormone 2 [Source:HGNC Symbol;Acc:30828]
ENSG00000151491	1.30364	1.0903e-05	EPS8	epidermal growth factor receptor pathway substrate 8 [Source:HGNC Symbol;Acc:3420]
ENSG00000114120	1.27274	1.1076e-05	SLC25A36	solute carrier family 25 (pyrimidine nucleotide carrier ), member 36 [Source:HGNC Symbol;Acc:25554]
ENSG00000130479	1.24115	1.1147e-05	MAP1S	microtubule-associated protein 1S [Source:HGNC Symbol;Acc:15715]
ENSG00000167487	1.46024	1.1327e-05	KLHL26	kelch-like family member 26 [Source:HGNC Symbol;Acc:25623]
ENSG00000204257	1.56403	1.1527e-05	HLA-DMA	major histocompatibility complex, class II, DM alpha [Source:HGNC Symbol;Acc:4934]
ENSG00000133275	1.20068	1.1867e-05	CSNK1G2	casein kinase 1, gamma 2 [Source:HGNC Symbol;Acc:2455]
ENSG00000188554	1.18592	1.2207e-05	NBR1	neighbor of BRCA1 gene 1 [Source:HGNC Symbol;Acc:6746]
ENSG00000116670	1.22645	1.2263e-05	MAD2L2	MAD2 mitotic arrest deficient-like 2 (yeast) [Source:HGNC Symbol;Acc:6764]
ENSG00000213904	2.13302	1.2296e-05	LIPE-AS1	-
ENSG00000248905	1.9666	1.2402e-05	FMN1	formin 1 [Source:HGNC Symbol;Acc:3768]
ENSG00000060656	1.16123	1.2513e-05	PTPRU	protein tyrosine phosphatase, receptor type, U [Source:HGNC Symbol;Acc:9683]
ENSG00000133884	1.19975	1.2534e-05	DPF2	D4, zinc and double PHD fingers family 2 [Source:HGNC Symbol;Acc:9964]
ENSG00000160888	1.53873	1.2558e-05	IER2	immediate early response 2 [Source:HGNC Symbol;Acc:28871]
ENSG00000132254	1.25836	1.2672e-05	ARFIP2	ADP-ribosylation factor interacting protein 2 [Source:HGNC Symbol;Acc:17160]
ENSG00000275832	1.27537	1.3037e-05	ARHGAP23	-
ENSG00000160908	1.37589	1.3141e-05	ZNF394	zinc finger protein 394 [Source:HGNC Symbol;Acc:18832]
ENSG00000140691	1.42916	1.3362e-05	ARMC5	armadillo repeat containing 5 [Source:HGNC Symbol;Acc:25781]
ENSG00000213462	1.91296	1.349e-05	ERV3-1	endogenous retrovirus group 3, member 1 [Source:HGNC Symbol;Acc:3454]
ENSG00000197530	1.19035	1.3509e-05	MIB2	mindbomb E3 ubiquitin protein ligase 2 [Source:HGNC Symbol;Acc:30577]
ENSG00000188229	1.14095	1.3714e-05	TUBB4B	tubulin, beta 4B class IVb [Source:HGNC Symbol;Acc:20771]
ENSG00000054523	1.20374	1.3723e-05	KIF1B	kinesin family member 1B [Source:HGNC Symbol;Acc:16636]
ENSG00000127837	1.172	1.377e-05	AAMP	angio-associated, migratory cell protein [Source:HGNC Symbol;Acc:18]
ENSG00000136630	2.17317	1.3876e-05	HLX	H2.0-like homeobox [Source:HGNC Symbol;Acc:4978]
ENSG00000147180	1.69417	1.4307e-05	ZNF711	zinc finger protein 711 [Source:HGNC Symbol;Acc:13128]
ENSG00000140443	1.35366	1.4446e-05	IGF1R	insulin-like growth factor 1 receptor [Source:HGNC Symbol;Acc:5465]
ENSG00000108523	1.20867	1.447e-05	RNF167	ring finger protein 167 [Source:HGNC Symbol;Acc:24544]
ENSG00000173039	1.18604	1.4696e-05	RELA	v-rel reticuloendotheliosis viral oncogene homolog A (avian) [Source:HGNC Symbol;Acc:9955]
ENSG00000112984	1.29225	1.4934e-05	KIF20A	kinesin family member 20A [Source:HGNC Symbol;Acc:9787]
ENSG00000103227	1.33781	1.5e-05	LMF1	lipase maturation factor 1 [Source:HGNC Symbol;Acc:14154]
ENSG00000155827	1.24806	1.5173e-05	RNF20	ring finger protein 20, E3 ubiquitin protein ligase [Source:HGNC Symbol;Acc:10062]
ENSG00000145016	1.28731	1.5838e-05	KIAA0226	KIAA0226 [Source:HGNC Symbol;Acc:28991]
ENSG00000131941	1.24169	1.6045e-05	RHPN2	rhophilin, Rho GTPase binding protein 2 [Source:HGNC Symbol;Acc:19974]
ENSG00000197381	1.33424	1.6473e-05	ADARB1	adenosine deaminase, RNA-specific, B1 [Source:HGNC Symbol;Acc:226]
ENSG00000272512	1.98905	1.6554e-05	RP11-54O7.17	-
ENSG00000131558	1.28426	1.6699e-05	EXOC4	exocyst complex component 4 [Source:HGNC Symbol;Acc:30389]
ENSG00000175183	1.27804	1.6785e-05	CSRP2	cysteine and glycine-rich protein 2 [Source:HGNC Symbol;Acc:2470]
ENSG00000127054	1.19145	1.7059e-05	CPSF3L	cleavage and polyadenylation specific factor 3-like [Source:HGNC Symbol;Acc:26052]
ENSG00000170088	1.30161	1.7109e-05	TMEM192	transmembrane protein 192 [Source:HGNC Symbol;Acc:26775]
ENSG00000203880	1.35531	1.7111e-05	PCMTD2	protein-L-isoaspartate (D-aspartate) O-methyltransferase domain containing 2 [Source:HGNC Symbol;Acc:15882]
ENSG00000178531	1.28594	1.7256e-05	CTXN1	cortexin 1 [Source:HGNC Symbol;Acc:31108]
ENSG00000104856	1.29586	1.7384e-05	RELB	v-rel reticuloendotheliosis viral oncogene homolog B [Source:HGNC Symbol;Acc:9956]
ENSG00000078369	1.13859	1.7979e-05	GNB1	guanine nucleotide binding protein (G protein), beta polypeptide 1 [Source:HGNC Symbol;Acc:4396]
ENSG00000113312	1.24197	1.8205e-05	TTC1	tetratricopeptide repeat domain 1 [Source:HGNC Symbol;Acc:12391]
ENSG00000132485	1.2774	1.8581e-05	ZRANB2	zinc finger, RAN-binding domain containing 2 [Source:HGNC Symbol;Acc:13058]
ENSG00000174529	1.9293	1.8635e-05	TMEM81	transmembrane protein 81 [Source:HGNC Symbol;Acc:32349]
ENSG00000133872	1.20768	1.8754e-05	SARAF	transmembrane protein 66 [Source:HGNC Symbol;Acc:28789]
ENSG00000131094	1.5026	1.9054e-05	C1QL1	complement component 1, q subcomponent-like 1 [Source:HGNC Symbol;Acc:24182]
ENSG00000101384	1.19741	1.9419e-05	JAG1	jagged 1 [Source:HGNC Symbol;Acc:6188]
ENSG00000125726	2.47135	1.9722e-05	CD70	CD70 molecule [Source:HGNC Symbol;Acc:11937]
ENSG00000153879	1.18112	2.0094e-05	CEBPG	CCAAT/enhancer binding protein (C/EBP), gamma [Source:HGNC Symbol;Acc:1837]
ENSG00000103018	1.14896	2.0198e-05	CYB5B	cytochrome b5 type B (outer mitochondrial membrane) [Source:HGNC Symbol;Acc:24374]
ENSG00000141034	1.3594	2.0526e-05	GID4	GID complex subunit 4, VID24 homolog (S. cerevisiae) [Source:HGNC Symbol;Acc:28453]
ENSG00000129355	1.41023	2.0602e-05	CDKN2D	cyclin-dependent kinase inhibitor 2D (p19, inhibits CDK4) [Source:HGNC Symbol;Acc:1790]
ENSG00000147687	1.25161	2.0638e-05	TATDN1	TatD DNase domain containing 1 [Source:HGNC Symbol;Acc:24220]
ENSG00000175213	1.4006	2.0638e-05	ZNF408	zinc finger protein 408 [Source:HGNC Symbol;Acc:20041]
ENSG00000204220	1.21699	2.1083e-05	PFDN6	prefoldin subunit 6 [Source:HGNC Symbol;Acc:4926]
ENSG00000247134	1.42962	2.1105e-05	RP11-11N9.4	-
ENSG00000131711	1.20328	2.1293e-05	MAP1B	microtubule-associated protein 1B [Source:HGNC Symbol;Acc:6836]
ENSG00000115866	1.20809	2.1478e-05	DARS	aspartyl-tRNA synthetase [Source:HGNC Symbol;Acc:2678]
ENSG00000157224	1.3172	2.1509e-05	CLDN12	claudin 12 [Source:HGNC Symbol;Acc:2034]
ENSG00000128040	1.88864	2.1759e-05	SPINK2	serine peptidase inhibitor, Kazal type 2 (acrosin-trypsin inhibitor) [Source:HGNC Symbol;Acc:11245]
ENSG00000149541	1.2355	2.1761e-05	B3GAT3	beta-1,3-glucuronyltransferase 3 (glucuronosyltransferase I) [Source:HGNC Symbol;Acc:923]
ENSG00000104728	1.23396	2.1925e-05	ARHGEF10	Rho guanine nucleotide exchange factor (GEF) 10 [Source:HGNC Symbol;Acc:14103]
ENSG00000157514	1.55536	2.2035e-05	TSC22D3	TSC22 domain family, member 3 [Source:HGNC Symbol;Acc:3051]
ENSG00000206418	1.32664	2.2162e-05	RAB12	RAB12, member RAS oncogene family [Source:HGNC Symbol;Acc:31332]
ENSG00000253293	1.53224	2.2208e-05	HOXA10	homeobox A10 [Source:HGNC Symbol;Acc:5100]
ENSG00000022267	1.20905	2.2496e-05	FHL1	four and a half LIM domains 1 [Source:HGNC Symbol;Acc:3702]
ENSG00000181038	1.37808	2.2663e-05	METTL23	methyltransferase like 23 [Source:HGNC Symbol;Acc:26988]
ENSG00000133265	1.26731	2.2773e-05	HSPBP1	HSPA (heat shock 70kDa) binding protein, cytoplasmic cochaperone 1 [Source:HGNC Symbol;Acc:24989]
ENSG00000163520	3.0428	2.3795e-05	FBLN2	fibulin 2 [Source:HGNC Symbol;Acc:3601]
ENSG00000125650	1.73594	2.3858e-05	PSPN	persephin [Source:HGNC Symbol;Acc:9579]
ENSG00000043039	3.40275	2.3906e-05	BARX2	BARX homeobox 2 [Source:HGNC Symbol;Acc:956]
ENSG00000105701	1.21083	2.4034e-05	FKBP8	FK506 binding protein 8, 38kDa [Source:HGNC Symbol;Acc:3724]
ENSG00000127184	1.16248	2.4377e-05	COX7C	cytochrome c oxidase subunit VIIc [Source:HGNC Symbol;Acc:2292]
ENSG00000060138	1.24304	2.4425e-05	YBX3	Y box binding protein 3 [Source:HGNC Symbol;Acc:2428]
ENSG00000102225	1.1647	2.4544e-05	CDK16	cyclin-dependent kinase 16 [Source:HGNC Symbol;Acc:8749]
ENSG00000183172	1.28061	2.4862e-05	SMDT1	single-pass membrane protein with aspartate-rich tail 1 [Source:HGNC Symbol;Acc:25055]
ENSG00000166526	1.36158	2.5331e-05	ZNF3	zinc finger protein 3 [Source:HGNC Symbol;Acc:13089]
ENSG00000152284	1.32774	2.5871e-05	TCF7L1	transcription factor 7-like 1 (T-cell specific, HMG-box) [Source:HGNC Symbol;Acc:11640]
ENSG00000137409	1.15698	2.5882e-05	MTCH1	mitochondrial carrier 1 [Source:HGNC Symbol;Acc:17586]
ENSG00000173482	1.43344	2.6768e-05	PTPRM	protein tyrosine phosphatase, receptor type, M [Source:HGNC Symbol;Acc:9675]
ENSG00000168710	1.15253	2.6855e-05	AHCYL1	adenosylhomocysteinase-like 1 [Source:HGNC Symbol;Acc:344]
ENSG00000148337	1.20465	2.7055e-05	CIZ1	CDKN1A interacting zinc finger protein 1 [Source:HGNC Symbol;Acc:16744]
ENSG00000198931	1.22717	2.7075e-05	APRT	adenine phosphoribosyltransferase [Source:HGNC Symbol;Acc:626]
ENSG00000134644	1.19559	2.7314e-05	PUM1	pumilio homolog 1 (Drosophila) [Source:HGNC Symbol;Acc:14957]
ENSG00000130985	1.13438	2.75e-05	UBA1	ubiquitin-like modifier activating enzyme 1 [Source:HGNC Symbol;Acc:12469]
ENSG00000175215	1.17777	2.751e-05	CTDSP2	CTD (carboxy-terminal domain, RNA polymerase II, polypeptide A) small phosphatase 2 [Source:HGNC Symbol;Acc:17077]
ENSG00000138433	1.37418	2.7735e-05	CIR1	corepressor interacting with RBPJ, 1 [Source:HGNC Symbol;Acc:24217]
ENSG00000183421	1.33955	2.8067e-05	RIPK4	receptor-interacting serine-threonine kinase 4 [Source:HGNC Symbol;Acc:496]
ENSG00000130726	1.16362	2.807e-05	TRIM28	tripartite motif containing 28 [Source:HGNC Symbol;Acc:16384]
ENSG00000175155	1.73495	2.8656e-05	YPEL2	yippee-like 2 (Drosophila) [Source:HGNC Symbol;Acc:18326]
ENSG00000103852	1.48139	2.8913e-05	TTC23	tetratricopeptide repeat domain 23 [Source:HGNC Symbol;Acc:25730]
ENSG00000110011	1.37947	3.0199e-05	DNAJC4	DnaJ (Hsp40) homolog, subfamily C, member 4 [Source:HGNC Symbol;Acc:5271]
ENSG00000140859	1.30568	3.0199e-05	KIFC3	kinesin family member C3 [Source:HGNC Symbol;Acc:6326]
ENSG00000041802	1.23636	3.0631e-05	LSG1	large subunit GTPase 1 homolog (S. cerevisiae) [Source:HGNC Symbol;Acc:25652]
ENSG00000118707	1.38161	3.0661e-05	TGIF2	TGFB-induced factor homeobox 2 [Source:HGNC Symbol;Acc:15764]
ENSG00000106346	1.31287	3.1612e-05	USP42	ubiquitin specific peptidase 42 [Source:HGNC Symbol;Acc:20068]
ENSG00000163884	1.7629	3.1827e-05	KLF15	Kruppel-like factor 15 [Source:HGNC Symbol;Acc:14536]
ENSG00000157557	1.23118	3.1945e-05	ETS2	v-ets erythroblastosis virus E26 oncogene homolog 2 (avian) [Source:HGNC Symbol;Acc:3489]
ENSG00000130830	1.39839	3.2038e-05	MPP1	membrane protein, palmitoylated 1, 55kDa [Source:HGNC Symbol;Acc:7219]
ENSG00000150051	1.94299	3.2041e-05	MKX	mohawk homeobox [Source:HGNC Symbol;Acc:23729]
ENSG00000110958	1.15896	3.2171e-05	PTGES3	prostaglandin E synthase 3 (cytosolic) [Source:HGNC Symbol;Acc:16049]
ENSG00000166037	1.32274	3.2767e-05	CEP57	centrosomal protein 57kDa [Source:HGNC Symbol;Acc:30794]
ENSG00000133247	1.32348	3.2878e-05	SUV420H2	suppressor of variegation 4-20 homolog 2 (Drosophila) [Source:HGNC Symbol;Acc:28405]
ENSG00000189077	1.27433	3.288e-05	TMEM120A	transmembrane protein 120A [Source:HGNC Symbol;Acc:21697]
ENSG00000244405	1.20144	3.3158e-05	ETV5	ets variant 5 [Source:HGNC Symbol;Acc:3494]
ENSG00000159556	1.68034	3.3507e-05	ISL2	ISL LIM homeobox 2 [Source:HGNC Symbol;Acc:18524]
ENSG00000124406	2.05082	3.3667e-05	ATP8A1	ATPase, aminophospholipid transporter (APLT), class I, type 8A, member 1 [Source:HGNC Symbol;Acc:13531]
ENSG00000188486	1.1667	3.3822e-05	H2AFX	H2A histone family, member X [Source:HGNC Symbol;Acc:4739]
ENSG00000116874	1.62102	3.3893e-05	WARS2	tryptophanyl tRNA synthetase 2, mitochondrial [Source:HGNC Symbol;Acc:12730]
ENSG00000130382	1.21806	3.4072e-05	MLLT1	myeloid/lymphoid or mixed-lineage leukemia (trithorax homolog, Drosophila); translocated to, 1 [Source:HGNC Symbol;Acc:7134]
ENSG00000188322	1.19661	3.417e-05	SBK1	SH3-binding domain kinase 1 [Source:HGNC Symbol;Acc:17699]
ENSG00000239887	1.34459	3.4329e-05	C1orf226	chromosome 1 open reading frame 226 [Source:HGNC Symbol;Acc:34351]
ENSG00000063241	1.25996	3.4711e-05	ISOC2	isochorismatase domain containing 2 [Source:HGNC Symbol;Acc:26278]
ENSG00000178104	1.24483	3.5278e-05	PDE4DIP	phosphodiesterase 4D interacting protein [Source:HGNC Symbol;Acc:15580]
ENSG00000183742	1.38048	3.5451e-05	MACC1	metastasis associated in colon cancer 1 [Source:HGNC Symbol;Acc:30215]
ENSG00000036672	1.42819	3.583e-05	USP2	ubiquitin specific peptidase 2 [Source:HGNC Symbol;Acc:12618]
ENSG00000076356	1.44512	3.5858e-05	PLXNA2	plexin A2 [Source:HGNC Symbol;Acc:9100]
ENSG00000162078	8.27466	3.6654e-05	ZG16B	zymogen granule protein 16B [Source:HGNC Symbol;Acc:30456]
ENSG00000181467	1.17137	3.7405e-05	RAP2B	RAP2B, member of RAS oncogene family [Source:HGNC Symbol;Acc:9862]
ENSG00000005513	1.35801	3.7668e-05	SOX8	SRY (sex determining region Y)-box 8 [Source:HGNC Symbol;Acc:11203]
ENSG00000167615	1.21444	3.8143e-05	LENG8	leukocyte receptor cluster (LRC) member 8 [Source:HGNC Symbol;Acc:15500]
ENSG00000179134	1.23238	3.8194e-05	SAMD4B	sterile alpha motif domain containing 4B [Source:HGNC Symbol;Acc:25492]
ENSG00000275183	1.57351	3.8264e-05	LENG9	-
ENSG00000152147	1.45538	3.8708e-05	GEMIN6	gem (nuclear organelle) associated protein 6 [Source:HGNC Symbol;Acc:20044]
ENSG00000128294	1.33952	3.8954e-05	TPST2	tyrosylprotein sulfotransferase 2 [Source:HGNC Symbol;Acc:12021]
ENSG00000151014	1.29504	3.9052e-05	NOCT	CCR4 carbon catabolite repression 4-like (S. cerevisiae) [Source:HGNC Symbol;Acc:14254]
ENSG00000128965	1.21687	3.9076e-05	CHAC1	ChaC, cation transport regulator homolog 1 (E. coli) [Source:HGNC Symbol;Acc:28680]
ENSG00000023892	1.22739	3.9357e-05	DEF6	differentially expressed in FDCP 6 homolog (mouse) [Source:HGNC Symbol;Acc:2760]
ENSG00000167625	1.35017	3.9542e-05	ZNF526	zinc finger protein 526 [Source:HGNC Symbol;Acc:29415]
ENSG00000227057	1.20794	4.0256e-05	WDR46	WD repeat domain 46 [Source:HGNC Symbol;Acc:13923]
ENSG00000162971	1.50038	4.0437e-05	TYW5	tRNA-yW synthesizing protein 5 [Source:HGNC Symbol;Acc:26754]
ENSG00000117877	1.46242	4.0728e-05	CD3EAP	CD3e molecule, epsilon associated protein [Source:HGNC Symbol;Acc:24219]
ENSG00000177054	1.36902	4.1001e-05	ZDHHC13	zinc finger, DHHC-type containing 13 [Source:HGNC Symbol;Acc:18413]
ENSG00000163882	1.2015	4.1062e-05	POLR2H	polymerase (RNA) II (DNA directed) polypeptide H [Source:HGNC Symbol;Acc:9195]
ENSG00000137343	1.51219	4.1398e-05	ATAT1	alpha tubulin acetyltransferase 1 [Source:HGNC Symbol;Acc:21186]
ENSG00000090054	1.20771	4.1898e-05	SPTLC1	serine palmitoyltransferase, long chain base subunit 1 [Source:HGNC Symbol;Acc:11277]
ENSG00000126934	1.2173	4.2399e-05	MAP2K2	mitogen-activated protein kinase kinase 2 [Source:HGNC Symbol;Acc:6842]
ENSG00000004487	1.16379	4.2527e-05	KDM1A	lysine (K)-specific demethylase 1A [Source:HGNC Symbol;Acc:29079]
ENSG00000114784	1.26707	4.2593e-05	EIF1B	eukaryotic translation initiation factor 1B [Source:HGNC Symbol;Acc:30792]
ENSG00000174672	1.35477	4.3267e-05	BRSK2	BR serine/threonine kinase 2 [Source:HGNC Symbol;Acc:11405]
ENSG00000091039	1.20908	4.3309e-05	OSBPL8	oxysterol binding protein-like 8 [Source:HGNC Symbol;Acc:16396]
ENSG00000116353	1.25136	4.3719e-05	MECR	mitochondrial trans-2-enoyl-CoA reductase [Source:HGNC Symbol;Acc:19691]
ENSG00000123908	1.20937	4.3719e-05	AGO2	argonaute RISC catalytic component 2 [Source:HGNC Symbol;Acc:3263]
ENSG00000186812	1.4395	4.3758e-05	ZNF397	zinc finger protein 397 [Source:HGNC Symbol;Acc:18818]
ENSG00000146963	1.24252	4.3772e-05	C7orf55-LUC7L2	C7orf55-LUC7L2 readthrough [Source:HGNC Symbol;Acc:44671]
ENSG00000267519	2.65406	4.4843e-05	CTD-3252C9.4	-
ENSG00000167978	1.16115	4.5419e-05	SRRM2	serine/arginine repetitive matrix 2 [Source:HGNC Symbol;Acc:16639]
ENSG00000167646	1.71811	4.5697e-05	DNAAF3	dynein, axonemal, assembly factor 3 [Source:HGNC Symbol;Acc:30492]
ENSG00000204052	1.78002	4.6567e-05	LRRC73	leucine rich repeat containing 73 [Source:HGNC Symbol;Acc:21375]
ENSG00000105321	1.24556	4.6667e-05	CCDC9	coiled-coil domain containing 9 [Source:HGNC Symbol;Acc:24560]
ENSG00000099917	1.19383	4.676e-05	MED15	mediator complex subunit 15 [Source:HGNC Symbol;Acc:14248]
ENSG00000181381	1.50882	4.687e-05	DDX60L	DEAD (Asp-Glu-Ala-Asp) box polypeptide 60-like [Source:HGNC Symbol;Acc:26429]
ENSG00000066654	1.24169	4.6965e-05	THUMPD1	THUMP domain containing 1 [Source:HGNC Symbol;Acc:23807]
ENSG00000106852	1.4745	4.9522e-05	LHX6	LIM homeobox 6 [Source:HGNC Symbol;Acc:21735]
ENSG00000166046	1.51875	4.9562e-05	TCP11L2	t-complex 11, testis-specific-like 2 [Source:HGNC Symbol;Acc:28627]
ENSG00000136718	1.19094	5.0349e-05	IMP4	IMP4, U3 small nucleolar ribonucleoprotein, homolog (yeast) [Source:HGNC Symbol;Acc:30856]
ENSG00000268592	2.25402	5.16e-05	RAET1E-AS1	Uncharacterized protein [Source:UniProtKB/TrEMBL;Acc:M0QZ84]
ENSG00000185022	1.21214	5.1809e-05	MAFF	v-maf musculoaponeurotic fibrosarcoma oncogene homolog F (avian) [Source:HGNC Symbol;Acc:6780]
ENSG00000204228	1.3703	5.2325e-05	HSD17B8	hydroxysteroid (17-beta) dehydrogenase 8 [Source:HGNC Symbol;Acc:3554]
ENSG00000124784	1.25133	5.2469e-05	RIOK1	RIO kinase 1 [Source:HGNC Symbol;Acc:18656]
ENSG00000182870	1.87164	5.2744e-05	GALNT9	UDP-N-acetyl-alpha-D-galactosamine:polypeptide N-acetylgalactosaminyltransferase 9 (GalNAc-T9) [Source:HGNC Symbol;Acc:4131]
ENSG00000173805	1.6682	5.2865e-05	HAP1	huntingtin-associated protein 1 [Source:HGNC Symbol;Acc:4812]
ENSG00000186468	1.46591	5.3976e-05	RPS23	ribosomal protein S23 [Source:HGNC Symbol;Acc:10410]
ENSG00000250317	1.25245	5.467e-05	SMIM20	small integral membrane protein 20 [Source:HGNC Symbol;Acc:37260]
ENSG00000184194	1.39003	5.4839e-05	GPR173	G protein-coupled receptor 173 [Source:HGNC Symbol;Acc:18186]
ENSG00000083444	1.14489	5.4873e-05	PLOD1	procollagen-lysine, 2-oxoglutarate 5-dioxygenase 1 [Source:HGNC Symbol;Acc:9081]
ENSG00000198142	1.25666	5.4975e-05	SOWAHC	sosondowah ankyrin repeat domain family member C [Source:HGNC Symbol;Acc:26149]
ENSG00000103494	1.52583	5.5127e-05	RPGRIP1L	RPGRIP1-like [Source:HGNC Symbol;Acc:29168]
ENSG00000173801	1.12778	5.5462e-05	JUP	junction plakoglobin [Source:HGNC Symbol;Acc:6207]
ENSG00000125459	1.51205	5.5784e-05	MSTO1	misato homolog 1 (Drosophila) [Source:HGNC Symbol;Acc:29678]
ENSG00000183248	1.27032	5.6338e-05	PRR36	Protein FLJ22184 [Source:UniProtKB/TrEMBL;Acc:F5H1R7]
ENSG00000087995	1.23184	5.6604e-05	METTL2A	methyltransferase like 2A [Source:HGNC Symbol;Acc:25755]
ENSG00000101096	1.34208	5.6607e-05	NFATC2	nuclear factor of activated T-cells, cytoplasmic, calcineurin-dependent 2 [Source:HGNC Symbol;Acc:7776]
ENSG00000215114	1.27406	5.9633e-05	UBXN2B	UBX domain protein 2B [Source:HGNC Symbol;Acc:27035]
ENSG00000189091	1.15846	5.9926e-05	SF3B3	splicing factor 3b, subunit 3, 130kDa [Source:HGNC Symbol;Acc:10770]
ENSG00000168028	1.19127	6.2232e-05	RPSA	ribosomal protein SA [Source:HGNC Symbol;Acc:6502]
ENSG00000183508	1.56841	6.2398e-05	FAM46C	family with sequence similarity 46, member C [Source:HGNC Symbol;Acc:24712]
ENSG00000119718	1.27351	6.3474e-05	EIF2B2	eukaryotic translation initiation factor 2B, subunit 2 beta, 39kDa [Source:HGNC Symbol;Acc:3258]
ENSG00000223572	1.70047	6.3747e-05	CKMT1A	creatine kinase, mitochondrial 1A [Source:HGNC Symbol;Acc:31736]
ENSG00000108387	1.54094	6.478e-05	2004-09-01	septin 4 [Source:HGNC Symbol;Acc:9165]
ENSG00000146701	1.15648	6.4877e-05	MDH2	malate dehydrogenase 2, NAD (mitochondrial) [Source:HGNC Symbol;Acc:6971]
ENSG00000114767	1.31651	6.5644e-05	RRP9	ribosomal RNA processing 9, small subunit (SSU) processome component, homolog (yeast) [Source:HGNC Symbol;Acc:16829]
ENSG00000183617	1.32743	6.6792e-05	MRPL54	mitochondrial ribosomal protein L54 [Source:HGNC Symbol;Acc:16685]
ENSG00000125354	1.33322	6.8366e-05	2006-09-01	septin 6 [Source:HGNC Symbol;Acc:15848]
ENSG00000170222	1.47561	6.8366e-05	ADPRM	ADP-ribose/CDP-alcohol diphosphatase, manganese-dependent [Source:HGNC Symbol;Acc:30925]
ENSG00000115970	1.34273	6.8562e-05	THADA	thyroid adenoma associated [Source:HGNC Symbol;Acc:19217]
ENSG00000245248	1.8968	6.8562e-05	USP2-AS1	-
ENSG00000170464	1.69119	6.9082e-05	DNAJC18	DnaJ (Hsp40) homolog, subfamily C, member 18 [Source:HGNC Symbol;Acc:28429]
ENSG00000159685	1.23778	6.9396e-05	CHCHD6	coiled-coil-helix-coiled-coil-helix domain containing 6 [Source:HGNC Symbol;Acc:28184]
ENSG00000229491	1.86494	6.961e-05	RP11-342D14.1	-
ENSG00000074657	1.40267	6.9843e-05	ZNF532	zinc finger protein 532 [Source:HGNC Symbol;Acc:30940]
ENSG00000232803	4.61682	7.0336e-05	SLCO4A1-AS1	-
ENSG00000184203	1.20026	7.0535e-05	PPP1R2	protein phosphatase 1, regulatory (inhibitor) subunit 2 [Source:HGNC Symbol;Acc:9288]
ENSG00000104369	1.34174	7.0716e-05	JPH1	junctophilin 1 [Source:HGNC Symbol;Acc:14201]
ENSG00000179335	1.20771	7.0942e-05	CLK3	CDC-like kinase 3 [Source:HGNC Symbol;Acc:2071]
ENSG00000105835	1.16576	7.1795e-05	NAMPT	nicotinamide phosphoribosyltransferase [Source:HGNC Symbol;Acc:30092]
ENSG00000129197	1.30302	7.2758e-05	RPAIN	RPA interacting protein [Source:HGNC Symbol;Acc:28641]
ENSG00000090661	1.30714	7.2806e-05	CERS4	ceramide synthase 4 [Source:HGNC Symbol;Acc:23747]
ENSG00000154832	1.25895	7.3532e-05	CXXC1	CXXC finger protein 1 [Source:HGNC Symbol;Acc:24343]
ENSG00000119929	1.26706	7.5005e-05	CUTC	cutC copper transporter homolog (E. coli) [Source:HGNC Symbol;Acc:24271]
ENSG00000270696	1.65034	7.5541e-05	RP11-342K6.1	-
ENSG00000005022	1.16698	7.689e-05	SLC25A5	solute carrier family 25 (mitochondrial carrier; adenine nucleotide translocator), member 5 [Source:HGNC Symbol;Acc:10991]
ENSG00000229891	1.42715	7.6918e-05	LINC01315	-
ENSG00000165591	1.64171	7.7582e-05	FAAH2	fatty acid amide hydrolase 2 [Source:HGNC Symbol;Acc:26440]
ENSG00000075651	1.4131	7.7711e-05	PLD1	phospholipase D1, phosphatidylcholine-specific [Source:HGNC Symbol;Acc:9067]
ENSG00000176903	1.25808	7.7727e-05	PNMA1	paraneoplastic Ma antigen 1 [Source:HGNC Symbol;Acc:9158]
ENSG00000122140	1.25615	7.7776e-05	MRPS2	mitochondrial ribosomal protein S2 [Source:HGNC Symbol;Acc:14495]
ENSG00000077454	1.54198	7.8199e-05	LRCH4	leucine-rich repeats and calponin homology (CH) domain containing 4 [Source:HGNC Symbol;Acc:6691]
ENSG00000047634	1.51547	7.834e-05	SCML1	sex comb on midleg-like 1 (Drosophila) [Source:HGNC Symbol;Acc:10580]
ENSG00000166780	1.34959	7.8546e-05	C16orf45	chromosome 16 open reading frame 45 [Source:HGNC Symbol;Acc:19213]
ENSG00000115042	1.33038	7.9192e-05	FAHD2A	fumarylacetoacetate hydrolase domain containing 2A [Source:HGNC Symbol;Acc:24252]
ENSG00000121743	1.29037	7.9213e-05	GJA3	gap junction protein, alpha 3, 46kDa [Source:HGNC Symbol;Acc:4277]
ENSG00000186104	1.40414	7.9213e-05	CYP2R1	cytochrome P450, family 2, subfamily R, polypeptide 1 [Source:HGNC Symbol;Acc:20580]
ENSG00000188042	1.20333	7.9213e-05	ARL4C	ADP-ribosylation factor-like 4C [Source:HGNC Symbol;Acc:698]
ENSG00000116685	1.15983	7.9875e-05	KIAA2013	KIAA2013 [Source:HGNC Symbol;Acc:28513]
ENSG00000122877	2.64946	8.0203e-05	EGR2	early growth response 2 [Source:HGNC Symbol;Acc:3239]
ENSG00000107862	1.14867	8.0296e-05	GBF1	golgi brefeldin A resistant guanine nucleotide exchange factor 1 [Source:HGNC Symbol;Acc:4181]
ENSG00000005249	1.31885	8.0851e-05	PRKAR2B	protein kinase, cAMP-dependent, regulatory, type II, beta [Source:HGNC Symbol;Acc:9392]
ENSG00000110315	1.17776	8.1282e-05	RNF141	ring finger protein 141 [Source:HGNC Symbol;Acc:21159]
ENSG00000141314	1.58651	8.1366e-05	RHBDL3	rhomboid, veinlet-like 3 (Drosophila) [Source:HGNC Symbol;Acc:16502]
ENSG00000133318	1.15075	8.1463e-05	RTN3	reticulon 3 [Source:HGNC Symbol;Acc:10469]
ENSG00000225968	1.48016	8.2093e-05	ELFN1	extracellular leucine-rich repeat and fibronectin type III domain containing 1 [Source:HGNC Symbol;Acc:33154]
ENSG00000144485	1.28423	8.2161e-05	HES6	hairy and enhancer of split 6 (Drosophila) [Source:HGNC Symbol;Acc:18254]
ENSG00000213015	1.59119	8.2691e-05	ZNF580	zinc finger protein 580 [Source:HGNC Symbol;Acc:29473]
ENSG00000105426	1.17479	8.2885e-05	PTPRS	protein tyrosine phosphatase, receptor type, S [Source:HGNC Symbol;Acc:9681]
ENSG00000108306	1.34925	8.3187e-05	FBXL20	F-box and leucine-rich repeat protein 20 [Source:HGNC Symbol;Acc:24679]
ENSG00000198315	1.32493	8.3776e-05	ZKSCAN8	zinc finger with KRAB and SCAN domains 8 [Source:HGNC Symbol;Acc:12983]
ENSG00000105447	1.20247	8.4693e-05	GRWD1	glutamate-rich WD repeat containing 1 [Source:HGNC Symbol;Acc:21270]
ENSG00000105755	1.31779	8.5196e-05	ETHE1	ethylmalonic encephalopathy 1 [Source:HGNC Symbol;Acc:23287]
ENSG00000146242	1.22073	8.528e-05	TPBG	trophoblast glycoprotein [Source:HGNC Symbol;Acc:12004]
ENSG00000132938	3.43831	8.5654e-05	MTUS2	microtubule associated tumor suppressor candidate 2 [Source:HGNC Symbol;Acc:20595]
ENSG00000167925	1.33073	8.6964e-05	GHDC	GH3 domain containing [Source:HGNC Symbol;Acc:24438]
ENSG00000130332	1.20595	8.7386e-05	LSM7	LSM7 homolog, U6 small nuclear RNA associated (S. cerevisiae) [Source:HGNC Symbol;Acc:20470]
ENSG00000159445	1.33162	8.7483e-05	THEM4	thioesterase superfamily member 4 [Source:HGNC Symbol;Acc:17947]
ENSG00000181085	1.50424	9.188e-05	MAPK15	mitogen-activated protein kinase 15 [Source:HGNC Symbol;Acc:24667]
ENSG00000077232	1.19079	9.2105e-05	DNAJC10	DnaJ (Hsp40) homolog, subfamily C, member 10 [Source:HGNC Symbol;Acc:24637]
ENSG00000147883	1.43742	9.2158e-05	CDKN2B	cyclin-dependent kinase inhibitor 2B (p15, inhibits CDK4) [Source:HGNC Symbol;Acc:1788]
ENSG00000065057	1.40537	9.468e-05	NTHL1	nth endonuclease III-like 1 (E. coli) [Source:HGNC Symbol;Acc:8028]
ENSG00000164663	1.72606	9.5902e-05	USP49	ubiquitin specific peptidase 49 [Source:HGNC Symbol;Acc:20078]
ENSG00000125352	1.74035	9.6827e-05	RNF113A	ring finger protein 113A [Source:HGNC Symbol;Acc:12974]
ENSG00000136828	1.5411	9.7295e-05	RALGPS1	Ral GEF with PH domain and SH3 binding motif 1 [Source:HGNC Symbol;Acc:16851]
ENSG00000160285	1.25891	9.9044e-05	LSS	lanosterol synthase (2,3-oxidosqualene-lanosterol cyclase) [Source:HGNC Symbol;Acc:6708]
ENSG00000146066	1.38966	0.00010122	HIGD2A	HIG1 hypoxia inducible domain family, member 2A [Source:HGNC Symbol;Acc:28311]
ENSG00000128917	1.97665	0.00010326	DLL4	delta-like 4 (Drosophila) [Source:HGNC Symbol;Acc:2910]
ENSG00000088930	1.17714	0.00010418	XRN2	5'-3' exoribonuclease 2 [Source:HGNC Symbol;Acc:12836]
ENSG00000107281	1.23534	0.00010455	NPDC1	neural proliferation, differentiation and control, 1 [Source:HGNC Symbol;Acc:7899]
ENSG00000160948	1.16363	0.00010558	VPS28	vacuolar protein sorting 28 homolog (S. cerevisiae) [Source:HGNC Symbol;Acc:18178]
ENSG00000177105	1.27501	0.00010808	RHOG	ras homolog family member G [Source:HGNC Symbol;Acc:672]
ENSG00000102967	1.32127	0.0001122	DHODH	dihydroorotate dehydrogenase (quinone) [Source:HGNC Symbol;Acc:2867]
ENSG00000101928	1.26787	0.00011224	MOSPD1	motile sperm domain containing 1 [Source:HGNC Symbol;Acc:25235]
ENSG00000136715	1.23272	0.00011295	SAP130	Sin3A-associated protein, 130kDa [Source:HGNC Symbol;Acc:29813]
ENSG00000267787	2.79859	0.00011444	RP11-35G9.5	-
ENSG00000167595	1.48792	0.00011578	PROSER3	chromosome 19 open reading frame 55 [Source:HGNC Symbol;Acc:25204]
ENSG00000108370	1.60069	0.00011694	RGS9	regulator of G-protein signaling 9 [Source:HGNC Symbol;Acc:10004]
ENSG00000138685	1.74	0.00011694	FGF2	fibroblast growth factor 2 (basic) [Source:HGNC Symbol;Acc:3676]
ENSG00000171453	1.3812	0.00011747	POLR1C	polymerase (RNA) I polypeptide C, 30kDa [Source:HGNC Symbol;Acc:20194]
ENSG00000196557	1.1739	0.00011814	CACNA1H	calcium channel, voltage-dependent, T type, alpha 1H subunit [Source:HGNC Symbol;Acc:1395]
ENSG00000080503	1.31028	0.00011889	SMARCA2	SWI/SNF related, matrix associated, actin dependent regulator of chromatin, subfamily a, member 2 [Source:HGNC Symbol;Acc:11098]
ENSG00000246363	3.57539	0.0001189	RP11-13A1.1	-
ENSG00000117407	1.30702	0.00011998	ARTN	artemin [Source:HGNC Symbol;Acc:727]
ENSG00000137100	1.23602	0.00012146	DCTN3	dynactin 3 (p22) [Source:HGNC Symbol;Acc:2713]
ENSG00000131652	1.303	0.00012193	THOC6	THO complex 6 homolog (Drosophila) [Source:HGNC Symbol;Acc:28369]
ENSG00000123810	2.43665	0.00012227	B9D2	B9 protein domain 2 [Source:HGNC Symbol;Acc:28636]
ENSG00000170631	1.57918	0.0001235	ZNF16	zinc finger protein 16 [Source:HGNC Symbol;Acc:12947]
ENSG00000130811	1.23041	0.00012601	EIF3G	eukaryotic translation initiation factor 3, subunit G [Source:HGNC Symbol;Acc:3274]
ENSG00000231113	2.1649	0.00012686	RP3-475N16.1	-
ENSG00000140575	1.13774	0.00013034	IQGAP1	IQ motif containing GTPase activating protein 1 [Source:HGNC Symbol;Acc:6110]
ENSG00000276248	2.9233	0.00013238	RP11-230F18.5	-
ENSG00000233593	1.60214	0.0001331	RP4-665J23.1	-
ENSG00000165312	1.36178	0.00013404	OTUD1	OTU domain containing 1 [Source:HGNC Symbol;Acc:27346]
ENSG00000260750	3.36126	0.00013404	RP11-482M8.1	-
ENSG00000121067	1.20411	0.00013815	SPOP	speckle-type POZ protein [Source:HGNC Symbol;Acc:11254]
ENSG00000112658	1.20907	0.00014114	SRF	serum response factor (c-fos serum response element-binding transcription factor) [Source:HGNC Symbol;Acc:11291]
ENSG00000169972	1.3134	0.00014256	PUSL1	pseudouridylate synthase-like 1 [Source:HGNC Symbol;Acc:26914]
ENSG00000011021	1.84177	0.00014283	CLCN6	chloride channel, voltage-sensitive 6 [Source:HGNC Symbol;Acc:2024]
ENSG00000006468	1.46823	0.00014439	ETV1	ets variant 1 [Source:HGNC Symbol;Acc:3490]
ENSG00000197119	1.36888	0.00014553	SLC25A29	solute carrier family 25 (mitochondrial carnitine/acylcarnitine carrier), member 29 [Source:HGNC Symbol;Acc:20116]
ENSG00000163820	1.21557	0.00014806	FYCO1	FYVE and coiled-coil domain containing 1 [Source:HGNC Symbol;Acc:14673]
Novel00179	3.97705	0.00015481	-//-
ENSG00000164463	1.57186	0.00015741	CREBRF	CREB3 regulatory factor [Source:HGNC Symbol;Acc:24050]
ENSG00000029639	1.26309	0.00016257	TFB1M	transcription factor B1, mitochondrial [Source:HGNC Symbol;Acc:17037]
ENSG00000105404	1.18067	0.00016292	RABAC1	Rab acceptor 1 (prenylated) [Source:HGNC Symbol;Acc:9794]
ENSG00000113282	1.21775	0.00016442	CLINT1	clathrin interactor 1 [Source:HGNC Symbol;Acc:23186]
ENSG00000164111	1.1356	0.00016442	ANXA5	annexin A5 [Source:HGNC Symbol;Acc:543]
ENSG00000117151	1.27851	0.00016669	CTBS	chitobiase, di-N-acetyl- [Source:HGNC Symbol;Acc:2496]
ENSG00000260032	1.15047	0.00016975	LINC00657	long intergenic non-protein coding RNA 657 [Source:HGNC Symbol;Acc:44311]
ENSG00000196821	1.1632	0.00017195	C6orf106	chromosome 6 open reading frame 106 [Source:HGNC Symbol;Acc:21215]
ENSG00000223705	1.5271	0.00017222	NSUN5P1	NOP2/Sun domain family, member 5 pseudogene 1 [Source:HGNC Symbol;Acc:19146]
ENSG00000145882	1.28345	0.00017317	PCYOX1L	prenylcysteine oxidase 1 like [Source:HGNC Symbol;Acc:28477]
ENSG00000147889	1.25653	0.00017326	CDKN2A	cyclin-dependent kinase inhibitor 2A [Source:HGNC Symbol;Acc:1787]
ENSG00000123983	1.17945	0.00017422	ACSL3	acyl-CoA synthetase long-chain family member 3 [Source:HGNC Symbol;Acc:3570]
ENSG00000126217	1.36799	0.00017469	MCF2L	MCF.2 cell line derived transforming sequence-like [Source:HGNC Symbol;Acc:14576]
ENSG00000165716	1.53535	0.00017472	FAM69B	family with sequence similarity 69, member B [Source:HGNC Symbol;Acc:28290]
ENSG00000171992	1.29945	0.00017559	SYNPO	synaptopodin [Source:HGNC Symbol;Acc:30672]
ENSG00000100564	1.32989	0.00017612	PIGH	phosphatidylinositol glycan anchor biosynthesis, class H [Source:HGNC Symbol;Acc:8964]
ENSG00000125731	1.17783	0.00017702	SH2D3A	SH2 domain containing 3A [Source:HGNC Symbol;Acc:16885]
ENSG00000111450	1.32871	0.00017712	STX2	syntaxin 2 [Source:HGNC Symbol;Acc:3403]
ENSG00000140740	1.14797	0.00017861	UQCRC2	ubiquinol-cytochrome c reductase core protein II [Source:HGNC Symbol;Acc:12586]
ENSG00000099624	1.22686	0.00017978	ATP5D	ATP synthase, H+ transporting, mitochondrial F1 complex, delta subunit [Source:HGNC Symbol;Acc:837]
ENSG00000112290	1.31982	0.00017978	WASF1	WAS protein family, member 1 [Source:HGNC Symbol;Acc:12732]
ENSG00000171105	1.19817	0.00018016	INSR	insulin receptor [Source:HGNC Symbol;Acc:6091]
ENSG00000164442	1.20306	0.00018103	CITED2	Cbp/p300-interacting transactivator, with Glu/Asp-rich carboxy-terminal domain, 2 [Source:HGNC Symbol;Acc:1987]
ENSG00000099331	1.17511	0.00018251	MYO9B	myosin IXB [Source:HGNC Symbol;Acc:7609]
ENSG00000111641	1.18102	0.00018326	NOP2	NOP2 nucleolar protein [Source:HGNC Symbol;Acc:7867]
ENSG00000116209	1.22407	0.00018394	TMEM59	transmembrane protein 59 [Source:HGNC Symbol;Acc:1239]
ENSG00000137411	1.26594	0.00018394	VARS2	valyl-tRNA synthetase 2, mitochondrial [Source:HGNC Symbol;Acc:21642]
ENSG00000105339	1.2895	0.00018876	DENND3	DENN/MADD domain containing 3 [Source:HGNC Symbol;Acc:29134]
ENSG00000241878	1.26239	0.00018934	PISD	phosphatidylserine decarboxylase [Source:HGNC Symbol;Acc:8999]
ENSG00000124588	1.18833	0.00018962	NQO2	NAD(P)H dehydrogenase, quinone 2 [Source:HGNC Symbol;Acc:7856]
ENSG00000148175	1.22634	0.00019523	STOM	stomatin [Source:HGNC Symbol;Acc:3383]
ENSG00000166165	1.17323	0.0001958	CKB	creatine kinase, brain [Source:HGNC Symbol;Acc:1991]
ENSG00000132635	1.30902	0.00019755	PCED1A	PC-esterase domain containing 1A [Source:HGNC Symbol;Acc:16212]
ENSG00000070669	1.13297	0.00019891	ASNS	asparagine synthetase (glutamine-hydrolyzing) [Source:HGNC Symbol;Acc:753]
ENSG00000148300	1.21299	0.0002033	REXO4	REX4, RNA exonuclease 4 homolog (S. cerevisiae) [Source:HGNC Symbol;Acc:12820]
ENSG00000103260	1.2448	0.00020392	METRN	meteorin, glial cell differentiation regulator [Source:HGNC Symbol;Acc:14151]
ENSG00000271755	2.26435	0.00020584	RP1-153G14.4	-
ENSG00000077044	1.19752	0.00021013	DGKD	diacylglycerol kinase, delta 130kDa [Source:HGNC Symbol;Acc:2851]
ENSG00000122641	3.03901	0.00021246	INHBA	inhibin, beta A [Source:HGNC Symbol;Acc:6066]
ENSG00000170310	1.32691	0.00021604	STX8	syntaxin 8 [Source:HGNC Symbol;Acc:11443]
ENSG00000131269	1.32029	0.00021769	ABCB7	ATP-binding cassette, sub-family B (MDR/TAP), member 7 [Source:HGNC Symbol;Acc:48]
ENSG00000171067	1.21199	0.00021793	C11orf24	chromosome 11 open reading frame 24 [Source:HGNC Symbol;Acc:1174]
ENSG00000143178	1.71386	0.00021888	TBX19	T-box 19 [Source:HGNC Symbol;Acc:11596]
ENSG00000163159	1.21698	0.00021981	VPS72	vacuolar protein sorting 72 homolog (S. cerevisiae) [Source:HGNC Symbol;Acc:11644]
ENSG00000124374	1.26917	0.00022135	PAIP2B	poly(A) binding protein interacting protein 2B [Source:HGNC Symbol;Acc:29200]
ENSG00000164576	1.33999	0.0002214	SAP30L	SAP30-like [Source:HGNC Symbol;Acc:25663]
ENSG00000065518	1.1644	0.0002223	NDUFB4	NADH dehydrogenase (ubiquinone) 1 beta subcomplex, 4, 15kDa [Source:HGNC Symbol;Acc:7699]
ENSG00000107331	1.13646	0.00022268	ABCA2	ATP-binding cassette, sub-family A (ABC1), member 2 [Source:HGNC Symbol;Acc:32]
ENSG00000105700	1.22789	0.00022316	KXD1	KxDL motif containing 1 [Source:HGNC Symbol;Acc:28420]
ENSG00000179979	1.55415	0.00022366	CRIPAK	cysteine-rich PAK1 inhibitor [Source:HGNC Symbol;Acc:26619]
ENSG00000102974	1.20004	0.0002245	CTCF	CCCTC-binding factor (zinc finger protein) [Source:HGNC Symbol;Acc:13723]
ENSG00000109917	1.19039	0.0002259	ZPR1	zinc finger protein 259 [Source:HGNC Symbol;Acc:13051]
ENSG00000249196	4.78195	0.00022927	RP11-669N7.2	-
ENSG00000196208	1.39948	0.00023074	GREB1	growth regulation by estrogen in breast cancer 1 [Source:HGNC Symbol;Acc:24885]
ENSG00000122733	2.70757	0.00023095	PHF24	KIAA1045 [Source:HGNC Symbol;Acc:29180]
ENSG00000084623	1.13858	0.00023223	EIF3I	eukaryotic translation initiation factor 3, subunit I [Source:HGNC Symbol;Acc:3272]
ENSG00000148296	1.19764	0.00023364	SURF6	surfeit 6 [Source:HGNC Symbol;Acc:11478]
ENSG00000105808	1.58603	0.00023485	RASA4	RAS p21 protein activator 4 [Source:HGNC Symbol;Acc:23181]
ENSG00000147234	2.05196	0.0002369	FRMPD3	FERM and PDZ domain containing 3 [Source:HGNC Symbol;Acc:29382]
ENSG00000276293	1.23948	0.0002369	PIP4K2B	-
ENSG00000161091	1.17318	0.00023811	MFSD12	major facilitator superfamily domain containing 12 [Source:HGNC Symbol;Acc:28299]
ENSG00000167930	1.29617	0.00023873	ITFG3	integrin alpha FG-GAP repeat containing 3 [Source:HGNC Symbol;Acc:14163]
ENSG00000259994	3.99584	0.00024503	RP11-305E6.4	-
ENSG00000122705	1.16383	0.00024937	CLTA	clathrin, light chain A [Source:HGNC Symbol;Acc:2090]
ENSG00000135446	1.16396	0.00025128	CDK4	cyclin-dependent kinase 4 [Source:HGNC Symbol;Acc:1773]
ENSG00000213023	1.34669	0.00025248	SYT3	synaptotagmin III [Source:HGNC Symbol;Acc:11511]
ENSG00000101220	1.1645	0.00025259	C20orf27	chromosome 20 open reading frame 27 [Source:HGNC Symbol;Acc:15873]
ENSG00000143155	1.19921	0.00025343	TIPRL	TIP41, TOR signaling pathway regulator-like (S. cerevisiae) [Source:HGNC Symbol;Acc:30231]
ENSG00000169604	1.18727	0.0002536	ANTXR1	anthrax toxin receptor 1 [Source:HGNC Symbol;Acc:21014]
ENSG00000123395	1.22327	0.00025919	ATG101	chromosome 12 open reading frame 44 [Source:HGNC Symbol;Acc:25679]
ENSG00000112773	1.28022	0.00026153	FAM46A	family with sequence similarity 46, member A [Source:HGNC Symbol;Acc:18345]
ENSG00000084754	1.19209	0.00026791	HADHA	hydroxyacyl-CoA dehydrogenase/3-ketoacyl-CoA thiolase/enoyl-CoA hydratase (trifunctional protein), alpha subunit [Source:HGNC Symbol;Acc:4801]
ENSG00000158164	1.80246	0.00026936	TMSB15A	thymosin beta 15a [Source:HGNC Symbol;Acc:30744]
ENSG00000118160	1.86298	0.00027069	SLC8A2	solute carrier family 8 (sodium/calcium exchanger), member 2 [Source:HGNC Symbol;Acc:11069]
ENSG00000279088	1.87895	0.00027265	RP11-574K11.24	-
ENSG00000171988	1.2471	0.00027393	JMJD1C	jumonji domain containing 1C [Source:HGNC Symbol;Acc:12313]
ENSG00000170638	1.21151	0.0002742	TRABD	TraB domain containing [Source:HGNC Symbol;Acc:28805]
ENSG00000278845	1.19139	0.00027613	MRPL45	-
ENSG00000132300	1.22144	0.00027619	PTCD3	pentatricopeptide repeat domain 3 [Source:HGNC Symbol;Acc:24717]
ENSG00000178177	1.36724	0.00028109	LCORL	ligand dependent nuclear receptor corepressor-like [Source:HGNC Symbol;Acc:30776]
ENSG00000183682	1.70428	0.00028201	BMP8A	bone morphogenetic protein 8a [Source:HGNC Symbol;Acc:21650]
ENSG00000168481	1.41298	0.00028226	LGI3	leucine-rich repeat LGI family, member 3 [Source:HGNC Symbol;Acc:18711]
ENSG00000111231	1.20987	0.00028306	GPN3	GPN-loop GTPase 3 [Source:HGNC Symbol;Acc:30186]
ENSG00000109654	1.23564	0.00028428	TRIM2	tripartite motif containing 2 [Source:HGNC Symbol;Acc:15974]
ENSG00000258890	1.27467	0.00028817	CEP95	centrosomal protein 95kDa [Source:HGNC Symbol;Acc:25141]
ENSG00000260966	3.22612	0.00028939	RP11-690D19.3	-
ENSG00000179958	1.2967	0.00029086	DCTPP1	dCTP pyrophosphatase 1 [Source:HGNC Symbol;Acc:28777]
ENSG00000148484	1.19488	0.00029723	RSU1	Ras suppressor protein 1 [Source:HGNC Symbol;Acc:10464]
ENSG00000176978	1.16361	0.00029875	DPP7	dipeptidyl-peptidase 7 [Source:HGNC Symbol;Acc:14892]
ENSG00000146223	1.14561	0.00029906	RPL7L1	ribosomal protein L7-like 1 [Source:HGNC Symbol;Acc:21370]
ENSG00000111731	1.31543	0.00030058	C2CD5	C2 calcium-dependent domain containing 5 [Source:HGNC Symbol;Acc:29062]
ENSG00000092068	1.29283	0.00030248	SLC7A8	solute carrier family 7 (amino acid transporter light chain, L system), member 8 [Source:HGNC Symbol;Acc:11066]
ENSG00000154229	1.20525	0.00030346	PRKCA	protein kinase C, alpha [Source:HGNC Symbol;Acc:9393]
ENSG00000130544	1.45497	0.00030403	ZNF557	zinc finger protein 557 [Source:HGNC Symbol;Acc:28632]
ENSG00000095370	1.6382	0.00030573	SH2D3C	SH2 domain containing 3C [Source:HGNC Symbol;Acc:16884]
ENSG00000168958	1.24942	0.00030736	MFF	mitochondrial fission factor [Source:HGNC Symbol;Acc:24858]
ENSG00000116288	1.12781	0.00030947	PARK7	parkinson protein 7 [Source:HGNC Symbol;Acc:16369]
ENSG00000153574	1.19947	0.00030954	RPIA	ribose 5-phosphate isomerase A [Source:HGNC Symbol;Acc:10297]
ENSG00000074582	1.30442	0.00031069	BCS1L	BC1 (ubiquinol-cytochrome c reductase) synthesis-like [Source:HGNC Symbol;Acc:1020]
ENSG00000257732	1.72475	0.00031182	RP11-818F20.5	-
ENSG00000166987	1.40396	0.00031309	MBD6	methyl-CpG binding domain protein 6 [Source:HGNC Symbol;Acc:20445]
ENSG00000170604	1.18092	0.00031697	IRF2BP1	interferon regulatory factor 2 binding protein 1 [Source:HGNC Symbol;Acc:21728]
ENSG00000149136	1.13752	0.00031828	SSRP1	structure specific recognition protein 1 [Source:HGNC Symbol;Acc:11327]
ENSG00000137288	1.21663	0.00031854	UQCC2	mitochondrial nucleoid factor 1 [Source:HGNC Symbol;Acc:21237]
ENSG00000142046	4.92936	0.00031936	TMEM91	transmembrane protein 91 [Source:HGNC Symbol;Acc:32393]
ENSG00000137825	1.38999	0.00032087	ITPKA	inositol-trisphosphate 3-kinase A [Source:HGNC Symbol;Acc:6178]
ENSG00000181856	1.86578	0.00032144	SLC2A4	solute carrier family 2 (facilitated glucose transporter), member 4 [Source:HGNC Symbol;Acc:11009]
ENSG00000144061	1.82727	0.00032652	NPHP1	nephronophthisis 1 (juvenile) [Source:HGNC Symbol;Acc:7905]
ENSG00000205309	1.57131	0.00032681	NT5M	5',3'-nucleotidase, mitochondrial [Source:HGNC Symbol;Acc:15769]
ENSG00000099203	1.49372	0.00032742	TMED1	transmembrane emp24 protein transport domain containing 1 [Source:HGNC Symbol;Acc:17291]
ENSG00000142207	1.17222	0.00033245	URB1	URB1 ribosome biogenesis 1 homolog (S. cerevisiae) [Source:HGNC Symbol;Acc:17344]
ENSG00000149187	1.17936	0.00033447	CELF1	CUGBP, Elav-like family member 1 [Source:HGNC Symbol;Acc:2549]
ENSG00000109536	1.26807	0.00033474	FRG1	FSHD region gene 1 [Source:HGNC Symbol;Acc:3954]
ENSG00000151914	1.40489	0.0003363	DST	dystonin [Source:HGNC Symbol;Acc:1090]
ENSG00000261221	1.33751	0.00033681	ZNF865	zinc finger protein 865 [Source:HGNC Symbol;Acc:38705]
ENSG00000120705	1.13689	0.00033773	ETF1	eukaryotic translation termination factor 1 [Source:HGNC Symbol;Acc:3477]
ENSG00000143036	1.51866	0.00034251	SLC44A3	solute carrier family 44, member 3 [Source:HGNC Symbol;Acc:28689]
ENSG00000189043	1.15356	0.00035327	NDUFA4	NADH dehydrogenase (ubiquinone) 1 alpha subcomplex, 4, 9kDa [Source:HGNC Symbol;Acc:7687]
ENSG00000065526	1.2925	0.0003557	SPEN	spen homolog, transcriptional regulator (Drosophila) [Source:HGNC Symbol;Acc:17575]
ENSG00000104765	1.17465	0.00036079	BNIP3L	BCL2/adenovirus E1B 19kDa interacting protein 3-like [Source:HGNC Symbol;Acc:1085]
ENSG00000175354	1.29421	0.00036389	PTPN2	protein tyrosine phosphatase, non-receptor type 2 [Source:HGNC Symbol;Acc:9650]
ENSG00000076641	1.42549	0.00036422	PAG1	phosphoprotein associated with glycosphingolipid microdomains 1 [Source:HGNC Symbol;Acc:30043]
ENSG00000204366	1.72066	0.00036442	ZBTB12	zinc finger and BTB domain containing 12 [Source:HGNC Symbol;Acc:19066]
ENSG00000068354	1.37385	0.00036512	TBC1D25	TBC1 domain family, member 25 [Source:HGNC Symbol;Acc:8092]
ENSG00000100592	1.32029	0.00036596	DAAM1	dishevelled associated activator of morphogenesis 1 [Source:HGNC Symbol;Acc:18142]
ENSG00000100968	1.98869	0.00037257	NFATC4	nuclear factor of activated T-cells, cytoplasmic, calcineurin-dependent 4 [Source:HGNC Symbol;Acc:7778]
ENSG00000206503	1.3589	0.00037354	HLA-A	major histocompatibility complex, class I, A [Source:HGNC Symbol;Acc:4931]
ENSG00000151693	1.23615	0.00037399	ASAP2	ArfGAP with SH3 domain, ankyrin repeat and PH domain 2 [Source:HGNC Symbol;Acc:2721]
ENSG00000105438	1.16515	0.00037598	KDELR1	KDEL (Lys-Asp-Glu-Leu) endoplasmic reticulum protein retention receptor 1 [Source:HGNC Symbol;Acc:6304]
ENSG00000010810	1.19923	0.00037878	FYN	FYN oncogene related to SRC, FGR, YES [Source:HGNC Symbol;Acc:4037]
ENSG00000137054	1.24	0.00038286	POLR1E	polymerase (RNA) I polypeptide E, 53kDa [Source:HGNC Symbol;Acc:17631]
ENSG00000197279	1.49616	0.00038886	ZNF165	zinc finger protein 165 [Source:HGNC Symbol;Acc:12953]
ENSG00000164659	1.26286	0.00038942	KIAA1324L	KIAA1324-like [Source:HGNC Symbol;Acc:21945]
ENSG00000100266	1.15605	0.00039105	PACSIN2	protein kinase C and casein kinase substrate in neurons 2 [Source:HGNC Symbol;Acc:8571]
ENSG00000072201	1.55319	0.00039445	LNX1	ligand of numb-protein X 1, E3 ubiquitin protein ligase [Source:HGNC Symbol;Acc:6657]
ENSG00000244242	1.46532	0.00039575	IFITM10	interferon induced transmembrane protein 10 [Source:HGNC Symbol;Acc:40022]
ENSG00000267100	1.29768	0.00039599	ILF3-AS1	ILF3 antisense RNA 1 (head to head) [Source:HGNC Symbol;Acc:27115]
ENSG00000134909	1.31667	0.00039639	ARHGAP32	Rho GTPase activating protein 32 [Source:HGNC Symbol;Acc:17399]
ENSG00000104529	1.43277	0.0003965	EEF1D	eukaryotic translation elongation factor 1 delta (guanine nucleotide exchange protein) [Source:HGNC Symbol;Acc:3211]
ENSG00000172977	1.29059	0.00039947	KAT5	K(lysine) acetyltransferase 5 [Source:HGNC Symbol;Acc:5275]
ENSG00000156928	1.23611	0.0004055	MALSU1	mitochondrial assembly of ribosomal large subunit 1 [Source:HGNC Symbol;Acc:21721]
ENSG00000196396	1.14937	0.0004055	PTPN1	protein tyrosine phosphatase, non-receptor type 1 [Source:HGNC Symbol;Acc:9642]
Novel00040	2.29469	0.0004055	--
ENSG00000062822	1.20979	0.00041256	POLD1	polymerase (DNA directed), delta 1, catalytic subunit [Source:HGNC Symbol;Acc:9175]
ENSG00000237037	1.83721	0.00041472	NDUFA6-AS1	NDUFA6 antisense RNA 1 (head to head) [Source:HGNC Symbol;Acc:45273]
ENSG00000145687	1.86578	0.00041574	SSBP2	single-stranded DNA binding protein 2 [Source:HGNC Symbol;Acc:15831]
ENSG00000236104	1.29582	0.00041575	ZBTB22	zinc finger and BTB domain containing 22 [Source:HGNC Symbol;Acc:13085]
ENSG00000137497	1.17745	0.00041767	NUMA1	nuclear mitotic apparatus protein 1 [Source:HGNC Symbol;Acc:8059]
ENSG00000137821	1.8769	0.00042363	LRRC49	leucine rich repeat containing 49 [Source:HGNC Symbol;Acc:25965]
ENSG00000130560	1.21241	0.00042551	UBAC1	UBA domain containing 1 [Source:HGNC Symbol;Acc:30221]
ENSG00000242125	1.31301	0.00043021	SNHG3	small nucleolar RNA host gene 3 (non-protein coding) [Source:HGNC Symbol;Acc:10118]
ENSG00000134882	1.17897	0.00043424	UBAC2	UBA domain containing 2 [Source:HGNC Symbol;Acc:20486]
ENSG00000137413	1.2703	0.00043594	TAF8	TAF8 RNA polymerase II, TATA box binding protein (TBP)-associated factor, 43kDa [Source:HGNC Symbol;Acc:17300]
ENSG00000186231	2.37347	0.00044312	KLHL32	kelch-like family member 32 [Source:HGNC Symbol;Acc:21221]
ENSG00000092964	1.19425	0.00044482	DPYSL2	dihydropyrimidinase-like 2 [Source:HGNC Symbol;Acc:3014]
ENSG00000123739	1.17837	0.00044553	PLA2G12A	phospholipase A2, group XIIA [Source:HGNC Symbol;Acc:18554]
ENSG00000141503	1.1416	0.00045032	MINK1	misshapen-like kinase 1 [Source:HGNC Symbol;Acc:17565]
ENSG00000059588	2.31819	0.00045192	TARBP1	TAR (HIV-1) RNA binding protein 1 [Source:HGNC Symbol;Acc:11568]
ENSG00000166582	1.28072	0.00045793	CENPV	centromere protein V [Source:HGNC Symbol;Acc:29920]
ENSG00000141552	1.15537	0.00045975	ANAPC11	anaphase promoting complex subunit 11 [Source:HGNC Symbol;Acc:14452]
ENSG00000114115	1.15359	0.00045978	RBP1	retinol binding protein 1, cellular [Source:HGNC Symbol;Acc:9919]
ENSG00000011243	1.2213	0.00046137	AKAP8L	A kinase (PRKA) anchor protein 8-like [Source:HGNC Symbol;Acc:29857]
ENSG00000258088	3.26052	0.00046205	RP11-114H23.2	-
ENSG00000125246	1.30588	0.00046276	CLYBL	citrate lyase beta like [Source:HGNC Symbol;Acc:18355]
ENSG00000134597	1.31533	0.00046376	RBMX2	RNA binding motif protein, X-linked 2 [Source:HGNC Symbol;Acc:24282]
ENSG00000129173	1.44641	0.00046529	E2F8	E2F transcription factor 8 [Source:HGNC Symbol;Acc:24727]
ENSG00000173653	1.21212	0.00046529	RCE1	RCE1 homolog, prenyl protein protease (S. cerevisiae) [Source:HGNC Symbol;Acc:13721]
ENSG00000198121	1.39443	0.00046718	LPAR1	lysophosphatidic acid receptor 1 [Source:HGNC Symbol;Acc:3166]
ENSG00000143153	1.19332	0.00047195	ATP1B1	ATPase, Na+/K+ transporting, beta 1 polypeptide [Source:HGNC Symbol;Acc:804]
ENSG00000149925	1.24205	0.00047257	ALDOA	aldolase A, fructose-bisphosphate [Source:HGNC Symbol;Acc:414]
ENSG00000009307	1.12907	0.00047983	CSDE1	cold shock domain containing E1, RNA-binding [Source:HGNC Symbol;Acc:29905]
ENSG00000130724	1.14656	0.00048602	CHMP2A	charged multivesicular body protein 2A [Source:HGNC Symbol;Acc:30216]
ENSG00000135930	1.18522	0.00049566	EIF4E2	eukaryotic translation initiation factor 4E family member 2 [Source:HGNC Symbol;Acc:3293]
ENSG00000103522	5.04621	0.00049959	IL21R	interleukin 21 receptor [Source:HGNC Symbol;Acc:6006]
ENSG00000143195	1.55565	0.00050665	ILDR2	immunoglobulin-like domain containing receptor 2 [Source:HGNC Symbol;Acc:18131]
ENSG00000159199	1.17271	0.00050796	ATP5G1	ATP synthase, H+ transporting, mitochondrial Fo complex, subunit C1 (subunit 9) [Source:HGNC Symbol;Acc:841]
ENSG00000070770	1.1623	0.00051174	CSNK2A2	casein kinase 2, alpha prime polypeptide [Source:HGNC Symbol;Acc:2459]
ENSG00000143374	1.3033	0.00051472	TARS2	threonyl-tRNA synthetase 2, mitochondrial (putative) [Source:HGNC Symbol;Acc:30740]
ENSG00000185085	1.20343	0.00052106	INTS5	integrator complex subunit 5 [Source:HGNC Symbol;Acc:29352]
ENSG00000152767	1.19786	0.00052482	FARP1	FERM, RhoGEF (ARHGEF) and pleckstrin domain protein 1 (chondrocyte-derived) [Source:HGNC Symbol;Acc:3591]
ENSG00000144199	1.32265	0.00053443	FAHD2B	fumarylacetoacetate hydrolase domain containing 2B [Source:HGNC Symbol;Acc:25318]
ENSG00000123240	1.19048	0.00053451	OPTN	optineurin [Source:HGNC Symbol;Acc:17142]
ENSG00000151353	1.44804	0.00053596	TMEM18	transmembrane protein 18 [Source:HGNC Symbol;Acc:25257]
ENSG00000127585	1.17972	0.00054048	FBXL16	F-box and leucine-rich repeat protein 16 [Source:HGNC Symbol;Acc:14150]
ENSG00000117906	1.17184	0.00054254	RCN2	reticulocalbin 2, EF-hand calcium binding domain [Source:HGNC Symbol;Acc:9935]
ENSG00000152377	2.73	0.00054468	SPOCK1	sparc/osteonectin, cwcv and kazal-like domains proteoglycan (testican) 1 [Source:HGNC Symbol;Acc:11251]
ENSG00000165060	1.33072	0.00055049	FXN	frataxin [Source:HGNC Symbol;Acc:3951]
ENSG00000257698	2.08363	0.00055436	RP11-620J15.3	-
ENSG00000105520	1.16099	0.0005552	LPPR2	Lipid phosphate phosphatase-related protein type 2 [Source:UniProtKB/Swiss-Prot;Acc:Q96GM1]
ENSG00000270441	2.42234	0.00056047	RP11-694I15.7	-
ENSG00000100079	3.61125	0.00056942	LGALS2	lectin, galactoside-binding, soluble, 2 [Source:HGNC Symbol;Acc:6562]
ENSG00000068383	1.34645	0.0005701	INPP5A	inositol polyphosphate-5-phosphatase, 40kDa [Source:HGNC Symbol;Acc:6076]
ENSG00000136444	1.2161	0.00057202	RSAD1	radical S-adenosyl methionine domain containing 1 [Source:HGNC Symbol;Acc:25634]
ENSG00000141580	1.13961	0.00057549	WDR45B	WD repeat domain 45B [Source:HGNC Symbol;Acc:25072]
ENSG00000141873	1.24253	0.00057596	SLC39A3	solute carrier family 39 (zinc transporter), member 3 [Source:HGNC Symbol;Acc:17128]
ENSG00000254416	2.47221	0.0005772	RP11-347E10.1	-
ENSG00000104881	1.16523	0.00058003	PPP1R13L	protein phosphatase 1, regulatory subunit 13 like [Source:HGNC Symbol;Acc:18838]
ENSG00000154174	1.1591	0.00058762	TOMM70A	translocase of outer mitochondrial membrane 70 homolog A (S. cerevisiae) [Source:HGNC Symbol;Acc:11985]
ENSG00000051596	1.20945	0.00058841	THOC3	THO complex 3 [Source:HGNC Symbol;Acc:19072]
ENSG00000099942	1.14277	0.00058861	CRKL	v-crk sarcoma virus CT10 oncogene homolog (avian)-like [Source:HGNC Symbol;Acc:2363]
ENSG00000184489	1.20533	0.00059312	PTP4A3	protein tyrosine phosphatase type IVA, member 3 [Source:HGNC Symbol;Acc:9636]
ENSG00000139971	1.67347	0.0005936	C14orf37	chromosome 14 open reading frame 37 [Source:HGNC Symbol;Acc:19846]
ENSG00000106244	1.12397	0.00060795	PDAP1	PDGFA associated protein 1 [Source:HGNC Symbol;Acc:14634]
ENSG00000072062	1.13043	0.00061111	PRKACA	protein kinase, cAMP-dependent, catalytic, alpha [Source:HGNC Symbol;Acc:9380]
ENSG00000228707	4.21812	0.000612	RP11-787B4.2	-
ENSG00000154305	1.20466	0.00061422	MIA3	melanoma inhibitory activity family, member 3 [Source:HGNC Symbol;Acc:24008]
ENSG00000007237	1.24213	0.00061562	GAS7	growth arrest-specific 7 [Source:HGNC Symbol;Acc:4169]
ENSG00000112343	1.42888	0.00061742	TRIM38	tripartite motif containing 38 [Source:HGNC Symbol;Acc:10059]
ENSG00000105849	1.22962	0.00062431	TWISTNB	TWIST neighbor [Source:HGNC Symbol;Acc:18027]
ENSG00000108176	1.87767	0.0006282	DNAJC12	DnaJ (Hsp40) homolog, subfamily C, member 12 [Source:HGNC Symbol;Acc:28908]
ENSG00000124216	1.45461	0.00064449	SNAI1	snail homolog 1 (Drosophila) [Source:HGNC Symbol;Acc:11128]
ENSG00000123143	1.22027	0.00065537	PKN1	protein kinase N1 [Source:HGNC Symbol;Acc:9405]
ENSG00000028839	1.34361	0.00066858	TBPL1	TBP-like 1 [Source:HGNC Symbol;Acc:11589]
ENSG00000164054	1.14829	0.00067021	SHISA5	shisa homolog 5 (Xenopus laevis) [Source:HGNC Symbol;Acc:30376]
ENSG00000140718	1.20613	0.00067374	FTO	fat mass and obesity associated [Source:HGNC Symbol;Acc:24678]
ENSG00000102103	1.31111	0.00068054	PQBP1	polyglutamine binding protein 1 [Source:HGNC Symbol;Acc:9330]
ENSG00000165434	1.40154	0.00068457	PGM2L1	phosphoglucomutase 2-like 1 [Source:HGNC Symbol;Acc:20898]
ENSG00000197498	1.21219	0.00068457	RPF2	ribosome production factor 2 homolog (S. cerevisiae) [Source:HGNC Symbol;Acc:20870]
ENSG00000164244	1.15605	0.0006868	PRRC1	proline-rich coiled-coil 1 [Source:HGNC Symbol;Acc:28164]
ENSG00000165617	1.51519	0.00068688	DACT1	dapper, antagonist of beta-catenin, homolog 1 (Xenopus laevis) [Source:HGNC Symbol;Acc:17748]
ENSG00000108679	1.14502	0.00068711	LGALS3BP	lectin, galactoside-binding, soluble, 3 binding protein [Source:HGNC Symbol;Acc:6564]
ENSG00000013563	1.58533	0.00069043	DNASE1L1	deoxyribonuclease I-like 1 [Source:HGNC Symbol;Acc:2957]
ENSG00000139197	1.21866	0.00069084	PEX5	peroxisomal biogenesis factor 5 [Source:HGNC Symbol;Acc:9719]
ENSG00000187164	1.18385	0.00069153	SHTN1	KIAA1598 [Source:HGNC Symbol;Acc:29319]
ENSG00000171388	2.44206	0.00069564	APLN	apelin [Source:HGNC Symbol;Acc:16665]
ENSG00000182240	1.19603	0.00069564	BACE2	beta-site APP-cleaving enzyme 2 [Source:HGNC Symbol;Acc:934]
ENSG00000167110	1.15727	0.00069644	GOLGA2	golgin A2 [Source:HGNC Symbol;Acc:4425]
ENSG00000173706	1.48739	0.00069792	HEG1	heart development protein with EGF-like domains 1 [Source:HGNC Symbol;Acc:29227]
ENSG00000119446	1.20052	0.00070339	RBM18	RNA binding motif protein 18 [Source:HGNC Symbol;Acc:28413]
ENSG00000061936	1.18936	0.0007043	SFSWAP	splicing factor, suppressor of white-apricot homolog (Drosophila) [Source:HGNC Symbol;Acc:10790]
ENSG00000147036	1.67247	0.00070614	LANCL3	LanC lantibiotic synthetase component C-like 3 (bacterial) [Source:HGNC Symbol;Acc:24767]
ENSG00000105866	1.31405	0.0007134	SP4	Sp4 transcription factor [Source:HGNC Symbol;Acc:11209]
ENSG00000263004	1.5359	0.00071962	RP11-166P13.3	-
ENSG00000124155	1.20535	0.0007232	PIGT	phosphatidylinositol glycan anchor biosynthesis, class T [Source:HGNC Symbol;Acc:14938]
ENSG00000127399	1.46141	0.00072762	LRRC61	leucine rich repeat containing 61 [Source:HGNC Symbol;Acc:21704]
ENSG00000125772	1.30679	0.00072947	GPCPD1	glycerophosphocholine phosphodiesterase GDE1 homolog (S. cerevisiae) [Source:HGNC Symbol;Acc:26957]
ENSG00000065485	1.15908	0.0007328	PDIA5	protein disulfide isomerase family A, member 5 [Source:HGNC Symbol;Acc:24811]
ENSG00000102119	1.1552	0.00073295	EMD	emerin [Source:HGNC Symbol;Acc:3331]
ENSG00000236552	2.33286	0.00073317	RPL13AP5	ribosomal protein L13a pseudogene 5 [Source:HGNC Symbol;Acc:23736]
ENSG00000116985	1.25585	0.00073426	BMP8B	bone morphogenetic protein 8b [Source:HGNC Symbol;Acc:1075]
ENSG00000119402	1.17635	0.00073559	FBXW2	F-box and WD repeat domain containing 2 [Source:HGNC Symbol;Acc:13608]
ENSG00000117036	1.19158	0.0007375	ETV3	ets variant 3 [Source:HGNC Symbol;Acc:3492]
ENSG00000073910	1.6051	0.0007449	FRY	furry homolog (Drosophila) [Source:HGNC Symbol;Acc:20367]
ENSG00000082014	1.24129	0.00075201	SMARCD3	SWI/SNF related, matrix associated, actin dependent regulator of chromatin, subfamily d, member 3 [Source:HGNC Symbol;Acc:11108]
ENSG00000185664	1.39421	0.00075279	PMEL	premelanosome protein [Source:HGNC Symbol;Acc:10880]
ENSG00000197442	1.29645	0.00075358	MAP3K5	mitogen-activated protein kinase kinase kinase 5 [Source:HGNC Symbol;Acc:6857]
ENSG00000180611	1.66201	0.00075905	MB21D2	Mab-21 domain containing 2 [Source:HGNC Symbol;Acc:30438]
ENSG00000117118	1.15589	0.00076247	SDHB	succinate dehydrogenase complex, subunit B, iron sulfur (Ip) [Source:HGNC Symbol;Acc:10681]
ENSG00000198242	1.39815	0.00076459	RPL23A	ribosomal protein L23a [Source:HGNC Symbol;Acc:10317]
ENSG00000164294	1.27079	0.00076893	GPX8	glutathione peroxidase 8 (putative) [Source:HGNC Symbol;Acc:33100]
ENSG00000241697	2.37841	0.00077846	TMEFF1	transmembrane protein with EGF-like and two follistatin-like domains 1 [Source:HGNC Symbol;Acc:11866]
ENSG00000119801	1.18721	0.00078031	YPEL5	yippee-like 5 (Drosophila) [Source:HGNC Symbol;Acc:18329]
ENSG00000196150	1.39755	0.00078031	ZNF250	zinc finger protein 250 [Source:HGNC Symbol;Acc:13044]
ENSG00000159884	2.34275	0.0007893	CCDC107	coiled-coil domain containing 107 [Source:HGNC Symbol;Acc:28465]
ENSG00000102100	1.22399	0.00078937	SLC35A2	solute carrier family 35 (UDP-galactose transporter), member A2 [Source:HGNC Symbol;Acc:11022]
ENSG00000100865	1.21162	0.00079952	CINP	cyclin-dependent kinase 2 interacting protein [Source:HGNC Symbol;Acc:23789]
ENSG00000115524	1.13507	0.00080288	SF3B1	splicing factor 3b, subunit 1, 155kDa [Source:HGNC Symbol;Acc:10768]
ENSG00000090615	1.20615	0.00080866	GOLGA3	golgin A3 [Source:HGNC Symbol;Acc:4426]
ENSG00000023171	1.58023	0.00081752	GRAMD1B	GRAM domain containing 1B [Source:HGNC Symbol;Acc:29214]
ENSG00000116001	1.5346	0.00081842	TIA1	TIA1 cytotoxic granule-associated RNA binding protein [Source:HGNC Symbol;Acc:11802]
ENSG00000257103	1.14773	0.0008235	LSM14A	LSM14A, SCD6 homolog A (S. cerevisiae) [Source:HGNC Symbol;Acc:24489]
ENSG00000196456	1.37554	0.00082931	ZNF775	zinc finger protein 775 [Source:HGNC Symbol;Acc:28501]
ENSG00000160633	1.18858	0.00083842	SAFB	scaffold attachment factor B [Source:HGNC Symbol;Acc:10520]
ENSG00000130559	1.15378	0.00084566	CAMSAP1	calmodulin regulated spectrin-associated protein 1 [Source:HGNC Symbol;Acc:19946]
ENSG00000048342	1.53235	0.00087905	CC2D2A	coiled-coil and C2 domain containing 2A [Source:HGNC Symbol;Acc:29253]
ENSG00000139266	1.21475	0.00088368	MARCH9	membrane-associated ring finger (C3HC4) 9 [Source:HGNC Symbol;Acc:25139]
ENSG00000142173	1.13004	0.00088382	COL6A2	collagen, type VI, alpha 2 [Source:HGNC Symbol;Acc:2212]
ENSG00000008324	1.36313	0.00090476	SS18L2	synovial sarcoma translocation gene on chromosome 18-like 2 [Source:HGNC Symbol;Acc:15593]
ENSG00000169957	1.22258	0.00091239	ZNF768	zinc finger protein 768 [Source:HGNC Symbol;Acc:26273]
ENSG00000109501	1.15344	0.00092282	WFS1	Wolfram syndrome 1 (wolframin) [Source:HGNC Symbol;Acc:12762]
ENSG00000066422	1.24212	0.00093579	ZBTB11	zinc finger and BTB domain containing 11 [Source:HGNC Symbol;Acc:16740]
ENSG00000175348	1.21948	0.00093921	TMEM9B	TMEM9 domain family, member B [Source:HGNC Symbol;Acc:1168]
ENSG00000112651	1.16834	0.00094021	MRPL2	mitochondrial ribosomal protein L2 [Source:HGNC Symbol;Acc:14056]
ENSG00000121966	1.87717	0.0009416	CXCR4	chemokine (C-X-C motif) receptor 4 [Source:HGNC Symbol;Acc:2561]
ENSG00000141252	1.21925	0.00094219	VPS53	vacuolar protein sorting 53 homolog (S. cerevisiae) [Source:HGNC Symbol;Acc:25608]
ENSG00000071242	1.21084	0.00094329	RPS6KA2	ribosomal protein S6 kinase, 90kDa, polypeptide 2 [Source:HGNC Symbol;Acc:10431]
ENSG00000162490	1.4278	0.0009528	DRAXIN	dorsal inhibitory axon guidance protein [Source:HGNC Symbol;Acc:25054]
ENSG00000146426	1.45761	0.00096021	TIAM2	T-cell lymphoma invasion and metastasis 2 [Source:HGNC Symbol;Acc:11806]
ENSG00000124429	4.55294	0.00096362	POF1B	premature ovarian failure, 1B [Source:HGNC Symbol;Acc:13711]
ENSG00000131480	1.4159	0.00096547	AOC2	amine oxidase, copper containing 2 (retina-specific) [Source:HGNC Symbol;Acc:549]
ENSG00000105669	1.15036	0.00096891	COPE	coatomer protein complex, subunit epsilon [Source:HGNC Symbol;Acc:2234]
ENSG00000188493	1.27415	0.00099149	C19orf54	chromosome 19 open reading frame 54 [Source:HGNC Symbol;Acc:24758]
ENSG00000174099	1.63129	0.0010075	MSRB3	methionine sulfoxide reductase B3 [Source:HGNC Symbol;Acc:27375]
ENSG00000149657	1.18749	0.0010156	LSM14B	LSM14B, SCD6 homolog B (S. cerevisiae) [Source:HGNC Symbol;Acc:15887]
ENSG00000117983	3.02723	0.0010368	MUC5B	mucin 5B, oligomeric mucus/gel-forming [Source:HGNC Symbol;Acc:7516]
ENSG00000178913	1.1957	0.0010395	TAF7	TAF7 RNA polymerase II, TATA box binding protein (TBP)-associated factor, 55kDa [Source:HGNC Symbol;Acc:11541]
ENSG00000162129	1.23918	0.0010466	CLPB	ClpB caseinolytic peptidase B homolog (E. coli) [Source:HGNC Symbol;Acc:30664]
ENSG00000249859	1.24712	0.0010483	PVT1	Pvt1 oncogene (non-protein coding) [Source:HGNC Symbol;Acc:9709]
ENSG00000105518	1.43702	0.0010559	TMEM205	transmembrane protein 205 [Source:HGNC Symbol;Acc:29631]
ENSG00000253276	1.25163	0.0010597	CCDC71L	coiled-coil domain containing 71-like [Source:HGNC Symbol;Acc:26685]
ENSG00000167191	1.2977	0.0010672	GPRC5B	G protein-coupled receptor, family C, group 5, member B [Source:HGNC Symbol;Acc:13308]
ENSG00000144802	2.13984	0.0010688	NFKBIZ	nuclear factor of kappa light polypeptide gene enhancer in B-cells inhibitor, zeta [Source:HGNC Symbol;Acc:29805]
ENSG00000103356	1.2543	0.0010715	EARS2	glutamyl-tRNA synthetase 2, mitochondrial [Source:HGNC Symbol;Acc:29419]
ENSG00000175792	1.13802	0.001079	RUVBL1	RuvB-like 1 (E. coli) [Source:HGNC Symbol;Acc:10474]
ENSG00000163794	1.79802	0.0010792	UCN	urocortin [Source:HGNC Symbol;Acc:12516]
ENSG00000241794	9.96107	0.0010853	SPRR2A	small proline-rich protein 2A [Source:HGNC Symbol;Acc:11261]
ENSG00000161654	1.16791	0.0010854	LSM12	LSM12 homolog (S. cerevisiae) [Source:HGNC Symbol;Acc:26407]
ENSG00000138796	1.24657	0.0010869	HADH	hydroxyacyl-CoA dehydrogenase [Source:HGNC Symbol;Acc:4799]
ENSG00000125812	1.27662	0.0010895	GZF1	GDNF-inducible zinc finger protein 1 [Source:HGNC Symbol;Acc:15808]
ENSG00000112473	1.12083	0.0011089	SLC39A7	solute carrier family 39 (zinc transporter), member 7 [Source:HGNC Symbol;Acc:4927]
ENSG00000100105	1.19022	0.0011123	PATZ1	POZ (BTB) and AT hook containing zinc finger 1 [Source:HGNC Symbol;Acc:13071]
ENSG00000106290	1.21411	0.0011123	TAF6	TAF6 RNA polymerase II, TATA box binding protein (TBP)-associated factor, 80kDa [Source:HGNC Symbol;Acc:11540]
ENSG00000154265	1.45502	0.0011226	ABCA5	ATP-binding cassette, sub-family A (ABC1), member 5 [Source:HGNC Symbol;Acc:35]
ENSG00000197969	1.42708	0.0011291	VPS13A	vacuolar protein sorting 13 homolog A (S. cerevisiae) [Source:HGNC Symbol;Acc:1908]
ENSG00000140386	1.43722	0.0011359	SCAPER	S-phase cyclin A-associated protein in the ER [Source:HGNC Symbol;Acc:13081]
ENSG00000117523	1.17562	0.0011424	PRRC2C	proline-rich coiled-coil 2C [Source:HGNC Symbol;Acc:24903]
ENSG00000103316	1.37656	0.0011441	CRYM	crystallin, mu [Source:HGNC Symbol;Acc:2418]
ENSG00000104763	1.14923	0.0011441	ASAH1	N-acylsphingosine amidohydrolase (acid ceramidase) 1 [Source:HGNC Symbol;Acc:735]
ENSG00000130731	1.24135	0.0011848	C16orf13	chromosome 16 open reading frame 13 [Source:HGNC Symbol;Acc:14141]
ENSG00000109787	1.17871	0.0011868	KLF3	Kruppel-like factor 3 (basic) [Source:HGNC Symbol;Acc:16516]
ENSG00000170681	2.55496	0.0011887	MURC	muscle-related coiled-coil protein [Source:HGNC Symbol;Acc:33742]
ENSG00000103423	1.15403	0.0011926	DNAJA3	DnaJ (Hsp40) homolog, subfamily A, member 3 [Source:HGNC Symbol;Acc:11808]
ENSG00000278129	1.41947	0.001194	ZNF8	-
ENSG00000102981	1.5088	0.0011992	PARD6A	par-6 partitioning defective 6 homolog alpha (C. elegans) [Source:HGNC Symbol;Acc:15943]
ENSG00000091947	1.20993	0.0011993	TMEM101	transmembrane protein 101 [Source:HGNC Symbol;Acc:28653]
ENSG00000171487	3.43521	0.0012106	NLRP5	NLR family, pyrin domain containing 5 [Source:HGNC Symbol;Acc:21269]
ENSG00000170581	1.24408	0.0012201	STAT2	signal transducer and activator of transcription 2, 113kDa [Source:HGNC Symbol;Acc:11363]
ENSG00000119977	1.18302	0.0012204	TCTN3	tectonic family member 3 [Source:HGNC Symbol;Acc:24519]
ENSG00000155229	1.16498	0.0012205	MMS19	MMS19 nucleotide excision repair homolog (S. cerevisiae) [Source:HGNC Symbol;Acc:13824]
ENSG00000169635	1.35507	0.0012246	HIC2	hypermethylated in cancer 2 [Source:HGNC Symbol;Acc:18595]
ENSG00000157823	1.34537	0.0012414	AP3S2	adaptor-related protein complex 3, sigma 2 subunit [Source:HGNC Symbol;Acc:571]
ENSG00000148690	1.2721	0.0012479	FRA10AC1	fragile site, folic acid type, rare, fra(10)(q23.3) or fra(10)(q24.2) candidate 1 [Source:HGNC Symbol;Acc:1162]
ENSG00000174989	1.26437	0.0012586	FBXW8	F-box and WD repeat domain containing 8 [Source:HGNC Symbol;Acc:13597]
ENSG00000237649	1.19178	0.0012702	KIFC1	kinesin family member C1 [Source:HGNC Symbol;Acc:6389]
ENSG00000132256	1.23809	0.0012749	TRIM5	tripartite motif containing 5 [Source:HGNC Symbol;Acc:16276]
ENSG00000164828	1.12803	0.0012793	SUN1	Sad1 and UNC84 domain containing 1 [Source:HGNC Symbol;Acc:18587]
ENSG00000258441	1.64006	0.0012993	LINC00641	long intergenic non-protein coding RNA 641 [Source:HGNC Symbol;Acc:27511]
ENSG00000119408	1.15576	0.0013274	NEK6	NIMA-related kinase 6 [Source:HGNC Symbol;Acc:7749]
ENSG00000198301	1.2335	0.0013388	SDAD1	SDA1 domain containing 1 [Source:HGNC Symbol;Acc:25537]
ENSG00000173818	1.29597	0.0013417	ENDOV	endonuclease V [Source:HGNC Symbol;Acc:26640]
ENSG00000162426	1.23134	0.0013442	SLC45A1	solute carrier family 45, member 1 [Source:HGNC Symbol;Acc:17939]
ENSG00000171155	1.33341	0.0013568	C1GALT1C1	C1GALT1-specific chaperone 1 [Source:HGNC Symbol;Acc:24338]
ENSG00000170456	1.40354	0.0013737	DENND5B	DENN/MADD domain containing 5B [Source:HGNC Symbol;Acc:28338]
ENSG00000170485	1.3363	0.0013768	NPAS2	neuronal PAS domain protein 2 [Source:HGNC Symbol;Acc:7895]
ENSG00000196104	2.51909	0.0013768	SPOCK3	sparc/osteonectin, cwcv and kazal-like domains proteoglycan (testican) 3 [Source:HGNC Symbol;Acc:13565]
ENSG00000158195	1.12802	0.0013812	WASF2	WAS protein family, member 2 [Source:HGNC Symbol;Acc:12733]
ENSG00000147454	1.16842	0.0013881	SLC25A37	solute carrier family 25 (mitochondrial iron transporter), member 37 [Source:HGNC Symbol;Acc:29786]
ENSG00000109083	1.39979	0.0013891	IFT20	intraflagellar transport 20 homolog (Chlamydomonas) [Source:HGNC Symbol;Acc:30989]
ENSG00000134056	1.27632	0.001391	MRPS36	mitochondrial ribosomal protein S36 [Source:HGNC Symbol;Acc:16631]
ENSG00000108819	1.11912	0.0013926	PPP1R9B	protein phosphatase 1, regulatory subunit 9B [Source:HGNC Symbol;Acc:9298]
ENSG00000115661	1.21399	0.0013926	STK16	serine/threonine kinase 16 [Source:HGNC Symbol;Acc:11394]
ENSG00000185920	1.30324	0.0013951	PTCH1	patched 1 [Source:HGNC Symbol;Acc:9585]
ENSG00000204392	1.21891	0.0013951	LSM2	LSM2 homolog, U6 small nuclear RNA associated (S. cerevisiae) [Source:HGNC Symbol;Acc:13940]
ENSG00000171302	1.15458	0.0014034	CANT1	calcium activated nucleotidase 1 [Source:HGNC Symbol;Acc:19721]
ENSG00000114126	1.18125	0.0014113	TFDP2	transcription factor Dp-2 (E2F dimerization partner 2) [Source:HGNC Symbol;Acc:11751]
ENSG00000103528	1.32948	0.0014378	SYT17	synaptotagmin XVII [Source:HGNC Symbol;Acc:24119]
ENSG00000175182	1.239	0.0014436	FAM131A	family with sequence similarity 131, member A [Source:HGNC Symbol;Acc:28308]
ENSG00000107159	2.61208	0.0014766	CA9	carbonic anhydrase IX [Source:HGNC Symbol;Acc:1383]
ENSG00000156411	1.17318	0.0014768	C14orf2	chromosome 14 open reading frame 2 [Source:HGNC Symbol;Acc:1188]
ENSG00000046647	1.46255	0.0014777	GEMIN8	gem (nuclear organelle) associated protein 8 [Source:HGNC Symbol;Acc:26044]
ENSG00000243449	1.2583	0.0014793	C4orf48	chromosome 4 open reading frame 48 [Source:HGNC Symbol;Acc:34437]
ENSG00000198625	1.18786	0.0014813	MDM4	Mdm4 p53 binding protein homolog (mouse) [Source:HGNC Symbol;Acc:6974]
ENSG00000143156	1.29735	0.0014936	NME7	NME/NM23 family member 7 [Source:HGNC Symbol;Acc:20461]
ENSG00000115317	1.22894	0.0015008	HTRA2	HtrA serine peptidase 2 [Source:HGNC Symbol;Acc:14348]
ENSG00000186470	1.32311	0.0015011	BTN3A2	butyrophilin, subfamily 3, member A2 [Source:HGNC Symbol;Acc:1139]
ENSG00000143303	1.23538	0.001521	RRNAD1	ribosomal RNA adenine dimethylase domain containing 1 [Source:HGNC Symbol;Acc:24273]
ENSG00000055483	1.24693	0.0015244	USP36	ubiquitin specific peptidase 36 [Source:HGNC Symbol;Acc:20062]
ENSG00000247556	1.14968	0.0015263	OIP5-AS1	OIP5 antisense RNA 1 [Source:HGNC Symbol;Acc:43563]
ENSG00000167528	1.33103	0.0015267	ZNF641	zinc finger protein 641 [Source:HGNC Symbol;Acc:31834]
ENSG00000237765	1.37368	0.0015473	FAM200B	family with sequence similarity 200, member B [Source:HGNC Symbol;Acc:27740]
ENSG00000204624	1.76225	0.0015566	PTCHD2	patched domain containing 2 [Source:HGNC Symbol;Acc:29251]
ENSG00000164039	1.87696	0.0015568	BDH2	3-hydroxybutyrate dehydrogenase, type 2 [Source:HGNC Symbol;Acc:32389]
ENSG00000158290	1.1709	0.0015635	CUL4B	cullin 4B [Source:HGNC Symbol;Acc:2555]
ENSG00000006695	1.23957	0.0015643	COX10	cytochrome c oxidase assembly homolog 10 (yeast) [Source:HGNC Symbol;Acc:2260]
ENSG00000134058	1.18035	0.0015643	CDK7	cyclin-dependent kinase 7 [Source:HGNC Symbol;Acc:1778]
ENSG00000158555	1.1887	0.0015691	GDPD5	glycerophosphodiester phosphodiesterase domain containing 5 [Source:HGNC Symbol;Acc:28804]
ENSG00000171530	1.14243	0.0015773	TBCA	tubulin folding cofactor A [Source:HGNC Symbol;Acc:11579]
ENSG00000136504	1.17754	0.0015779	KAT7	K(lysine) acetyltransferase 7 [Source:HGNC Symbol;Acc:17016]
ENSG00000116754	1.25692	0.0015853	SRSF11	serine/arginine-rich splicing factor 11 [Source:HGNC Symbol;Acc:10782]
ENSG00000129103	1.12168	0.0015864	SUMF2	sulfatase modifying factor 2 [Source:HGNC Symbol;Acc:20415]
ENSG00000166145	1.14833	0.0016176	SPINT1	serine peptidase inhibitor, Kunitz type 1 [Source:HGNC Symbol;Acc:11246]
ENSG00000102678	1.93804	0.0016215	FGF9	fibroblast growth factor 9 (glia-activating factor) [Source:HGNC Symbol;Acc:3687]
ENSG00000184967	1.18085	0.0016283	NOC4L	nucleolar complex associated 4 homolog (S. cerevisiae) [Source:HGNC Symbol;Acc:28461]
[truncated: 975 more rows]
