# Supplementary material for: jouvence, a new human snoRNA involved in the control of cell proliferation
Source: BMC Genomics. 2020 Nov 23;21:817. doi: 10.1186/s12864-020-07197-3 (PMC7682050; doi:10.1186/s12864-020-07197-3)
Supplement: Supplementary file 6 — Additional file 6: Table S5. HCT-siRNA knockdown_DEG downregulated genes. [file 12864_2020_7197_MOESM6_ESM.xlsx]

## Sheet: Title
Table S5: HCT-siRNA knockdown_DEG downregulated genes
jouvence, a new human H/ACA snoRNA involves in the control of cell proliferation
Authors: Flaria El-Khoury1†, Jérôme Bignon2†, and Jean-René Martin1*
(1) Equipe: Imagerie Cérébrale Fonctionnelle et Comportements (ICFC),
Institut des Neurosciences Paris-Saclay (Neuro-PSI)
UMR-9197, CNRS/Université Paris-Saclay,
1 Avenue de la Terrasse (Bat. 32/33)
91198, Gif-sur-Yvette,
France
Tel: (33) 01.69.82.41.80 / Fax: (33) 01.69.82.34.47
(1*) corresponding author: Jean-René Martin: e-mail: jean-rene.martin@cnrs.fr
† = equal first authors (these authors contribute equally to this work)
(2) Institut de Chimie des Substances Naturelles,
CNRS, Université Paris-Saclay,
Gif-sur-Yvette, France

## Sheet: HCTSiRNvsHCT_NT.DEG_down
Gene_id	Fold Change	padj	Gene Name	Description
ENSG00000142871	0.189019	1.8372e-60	CYR61	cysteine-rich, angiogenic inducer, 61 [Source:HGNC Symbol;Acc:2654]
ENSG00000186480	0.0668143	6.0221e-59	INSIG1	insulin induced gene 1 [Source:HGNC Symbol;Acc:6083]
ENSG00000079459	0.20187	9.3611e-50	FDFT1	farnesyl-diphosphate farnesyltransferase 1 [Source:HGNC Symbol;Acc:3629]
ENSG00000145632	0.235484	4.4552e-49	PLK2	polo-like kinase 2 [Source:HGNC Symbol;Acc:19699]
ENSG00000114019	0.14956	3.0727e-48	AMOTL2	angiomotin like 2 [Source:HGNC Symbol;Acc:17812]
ENSG00000198911	0.258762	4.6895e-44	SREBF2	sterol regulatory element binding transcription factor 2 [Source:HGNC Symbol;Acc:11290]
ENSG00000113161	0.258655	6.6762e-43	HMGCR	3-hydroxy-3-methylglutaryl-CoA reductase [Source:HGNC Symbol;Acc:5006]
ENSG00000011426	0.264548	9.5157e-42	ANLN	anillin, actin binding protein [Source:HGNC Symbol;Acc:14082]
ENSG00000169991	0.252473	1.4867e-40	IFFO2	intermediate filament family orphan 2 [Source:HGNC Symbol;Acc:27006]
ENSG00000115963	0.231856	1.2923e-38	RND3	Rho family GTPase 3 [Source:HGNC Symbol;Acc:671]
ENSG00000158164	0.168509	2.4806e-38	TMSB15A	thymosin beta 15a [Source:HGNC Symbol;Acc:30744]
ENSG00000099860	0.261975	8.2055e-37	GADD45B	growth arrest and DNA-damage-inducible, beta [Source:HGNC Symbol;Acc:4096]
ENSG00000130164	0.199146	2.0125e-36	LDLR	low density lipoprotein receptor [Source:HGNC Symbol;Acc:6547]
ENSG00000052802	0.139216	1.7924e-35	MSMO1	methylsterol monooxygenase 1 [Source:HGNC Symbol;Acc:10545]
ENSG00000067064	0.271101	3.2372e-35	IDI1	isopentenyl-diphosphate delta isomerase 1 [Source:HGNC Symbol;Acc:5387]
ENSG00000162772	0.286817	5.5224e-35	ATF3	activating transcription factor 3 [Source:HGNC Symbol;Acc:785]
ENSG00000123975	0.304877	1.5629e-34	CKS2	CDC28 protein kinase regulatory subunit 2 [Source:HGNC Symbol;Acc:2000]
ENSG00000185022	0.300367	1.4366e-33	MAFF	v-maf musculoaponeurotic fibrosarcoma oncogene homolog F (avian) [Source:HGNC Symbol;Acc:6780]
ENSG00000147642	0.215566	1.485e-33	SYBU	syntabulin (syntaxin-interacting) [Source:HGNC Symbol;Acc:26011]
ENSG00000142627	0.320701	5.9562e-33	EPHA2	EPH receptor A2 [Source:HGNC Symbol;Acc:3386]
ENSG00000107984	0.312472	6.8706e-33	DKK1	dickkopf 1 homolog (Xenopus laevis) [Source:HGNC Symbol;Acc:2891]
ENSG00000133226	0.304919	9.1133e-33	SRRM1	serine/arginine repetitive matrix 1 [Source:HGNC Symbol;Acc:16638]
ENSG00000131941	0.300118	1.2698e-32	RHPN2	rhophilin, Rho GTPase binding protein 2 [Source:HGNC Symbol;Acc:19974]
ENSG00000213390	0.291305	1.9771e-32	ARHGAP19	Rho GTPase activating protein 19 [Source:HGNC Symbol;Acc:23724]
ENSG00000104549	0.301556	2.1971e-32	SQLE	squalene epoxidase [Source:HGNC Symbol;Acc:11279]
ENSG00000132646	0.311175	2.3043e-32	PCNA	proliferating cell nuclear antigen [Source:HGNC Symbol;Acc:8729]
ENSG00000116604	0.312277	2.4572e-32	MEF2D	myocyte enhancer factor 2D [Source:HGNC Symbol;Acc:6997]
ENSG00000013588	0.224253	2.6829e-30	GPRC5A	G protein-coupled receptor, family C, group 5, member A [Source:HGNC Symbol;Acc:9836]
ENSG00000123358	0.313535	5.0537e-30	NR4A1	nuclear receptor subfamily 4, group A, member 1 [Source:HGNC Symbol;Acc:7980]
ENSG00000182827	0.31701	5.8582e-30	ACBD3	acyl-CoA binding domain containing 3 [Source:HGNC Symbol;Acc:15453]
ENSG00000116741	0.256993	6.2999e-30	RGS2	regulator of G-protein signaling 2, 24kDa [Source:HGNC Symbol;Acc:9998]
ENSG00000146670	0.319879	7.7733e-30	CDCA5	cell division cycle associated 5 [Source:HGNC Symbol;Acc:14626]
ENSG00000155252	0.316483	1.156e-28	PI4K2A	phosphatidylinositol 4-kinase type 2 alpha [Source:HGNC Symbol;Acc:30031]
ENSG00000179335	0.336249	1.6837e-28	CLK3	CDC-like kinase 3 [Source:HGNC Symbol;Acc:2071]
ENSG00000164236	0.276893	1.8514e-28	ANKRD33B	ankyrin repeat domain 33B [Source:HGNC Symbol;Acc:35240]
ENSG00000166478	0.29576	3.0718e-28	ZNF143	zinc finger protein 143 [Source:HGNC Symbol;Acc:12928]
ENSG00000141580	0.35043	1.0686e-27	WDR45B	WD repeat domain 45B [Source:HGNC Symbol;Acc:25072]
ENSG00000149503	0.334273	1.308e-27	INCENP	inner centromere protein antigens 135/155kDa [Source:HGNC Symbol;Acc:6058]
ENSG00000111711	0.317692	1.7063e-27	GOLT1B	golgi transport 1B [Source:HGNC Symbol;Acc:20175]
ENSG00000173846	0.290256	4.7176e-27	PLK3	polo-like kinase 3 [Source:HGNC Symbol;Acc:2154]
ENSG00000141682	0.272117	6.6628e-27	PMAIP1	phorbol-12-myristate-13-acetate-induced protein 1 [Source:HGNC Symbol;Acc:9108]
ENSG00000189143	0.21708	1.5769e-26	CLDN4	claudin 4 [Source:HGNC Symbol;Acc:2046]
ENSG00000101871	0.296828	1.6078e-26	MID1	midline 1 (Opitz/BBB syndrome) [Source:HGNC Symbol;Acc:7095]
ENSG00000129315	0.321725	1.7192e-26	CCNT1	cyclin T1 [Source:HGNC Symbol;Acc:1599]
ENSG00000143153	0.329648	2.0511e-26	ATP1B1	ATPase, Na+/K+ transporting, beta 1 polypeptide [Source:HGNC Symbol;Acc:804]
ENSG00000117616	0.141974	3.3633e-26	RSRP1	chromosome 1 open reading frame 63 [Source:HGNC Symbol;Acc:25234]
ENSG00000100941	0.355298	1.6351e-25	PNN	pinin, desmosome associated protein [Source:HGNC Symbol;Acc:9162]
ENSG00000165672	0.359858	1.8236e-25	PRDX3	peroxiredoxin 3 [Source:HGNC Symbol;Acc:9354]
ENSG00000101782	0.252998	2.0905e-25	RIOK3	RIO kinase 3 [Source:HGNC Symbol;Acc:11451]
ENSG00000155508	0.334204	2.5752e-25	CNOT8	CCR4-NOT transcription complex, subunit 8 [Source:HGNC Symbol;Acc:9207]
ENSG00000129355	0.349509	4.8199e-25	CDKN2D	cyclin-dependent kinase inhibitor 2D (p19, inhibits CDK4) [Source:HGNC Symbol;Acc:1790]
ENSG00000140743	0.353064	6.0449e-25	CDR2	cerebellar degeneration-related protein 2, 62kDa [Source:HGNC Symbol;Acc:1799]
ENSG00000183955	0.353284	6.5293e-25	SETD8	SET domain containing (lysine methyltransferase) 8 [Source:HGNC Symbol;Acc:29489]
ENSG00000141738	0.361508	1.71e-24	GRB7	growth factor receptor-bound protein 7 [Source:HGNC Symbol;Acc:4567]
ENSG00000179119	0.335946	2.0255e-24	SPTY2D1	SPT2, Suppressor of Ty, domain containing 1 (S. cerevisiae) [Source:HGNC Symbol;Acc:26818]
ENSG00000116350	0.313927	3.7522e-24	SRSF4	serine/arginine-rich splicing factor 4 [Source:HGNC Symbol;Acc:10786]
ENSG00000171097	0.219197	4.3543e-24	CCBL1	cysteine conjugate-beta lyase, cytoplasmic [Source:HGNC Symbol;Acc:1564]
ENSG00000115548	0.362939	6.3962e-24	KDM3A	lysine (K)-specific demethylase 3A [Source:HGNC Symbol;Acc:20815]
ENSG00000147854	0.315541	9.1979e-24	UHRF2	ubiquitin-like with PHD and ring finger domains 2, E3 ubiquitin protein ligase [Source:HGNC Symbol;Acc:12557]
ENSG00000130066	0.388584	1.3042e-23	SAT1	spermidine/spermine N1-acetyltransferase 1 [Source:HGNC Symbol;Acc:10540]
ENSG00000059728	0.197538	1.7252e-23	MXD1	MAX dimerization protein 1 [Source:HGNC Symbol;Acc:6761]
ENSG00000183283	0.376729	2.9501e-23	DAZAP2	DAZ associated protein 2 [Source:HGNC Symbol;Acc:2684]
ENSG00000183077	0.362914	7.4441e-23	AFMID	arylformamidase [Source:HGNC Symbol;Acc:20910]
ENSG00000105856	0.329923	8.0053e-23	HBP1	HMG-box transcription factor 1 [Source:HGNC Symbol;Acc:23200]
ENSG00000184661	0.354879	8.7666e-23	CDCA2	cell division cycle associated 2 [Source:HGNC Symbol;Acc:14623]
ENSG00000112984	0.377173	1.4968e-22	KIF20A	kinesin family member 20A [Source:HGNC Symbol;Acc:9787]
ENSG00000165507	0.294962	1.654e-22	C10orf10	chromosome 10 open reading frame 10 [Source:HGNC Symbol;Acc:23355]
ENSG00000179085	0.305237	1.8936e-22	DPM3	dolichyl-phosphate mannosyltransferase polypeptide 3 [Source:HGNC Symbol;Acc:3007]
ENSG00000162616	0.321012	1.9915e-22	DNAJB4	DnaJ (Hsp40) homolog, subfamily B, member 4 [Source:HGNC Symbol;Acc:14886]
ENSG00000179094	0.176912	4.1974e-22	PER1	period circadian clock 1 [Source:HGNC Symbol;Acc:8845]
ENSG00000159388	0.358315	5.439e-22	BTG2	BTG family, member 2 [Source:HGNC Symbol;Acc:1131]
ENSG00000117360	0.349921	1.4796e-21	PRPF3	PRP3 pre-mRNA processing factor 3 homolog (S. cerevisiae) [Source:HGNC Symbol;Acc:17348]
ENSG00000115762	0.390529	1.5766e-21	PLEKHB2	pleckstrin homology domain containing, family B (evectins) member 2 [Source:HGNC Symbol;Acc:19236]
ENSG00000119640	0.319326	2.4316e-21	ACYP1	acylphosphatase 1, erythrocyte (common) type [Source:HGNC Symbol;Acc:179]
ENSG00000123485	0.392102	6.9242e-21	HJURP	Holliday junction recognition protein [Source:HGNC Symbol;Acc:25444]
ENSG00000164535	0.346758	6.9242e-21	DAGLB	diacylglycerol lipase, beta [Source:HGNC Symbol;Acc:28923]
ENSG00000167978	0.403377	7.2039e-21	SRRM2	serine/arginine repetitive matrix 2 [Source:HGNC Symbol;Acc:16639]
ENSG00000148154	0.290881	8.7766e-21	UGCG	UDP-glucose ceramide glucosyltransferase [Source:HGNC Symbol;Acc:12524]
ENSG00000130540	0.203415	1.2645e-20	SULT4A1	sulfotransferase family 4A, member 1 [Source:HGNC Symbol;Acc:14903]
ENSG00000125731	0.40402	2.697e-20	SH2D3A	SH2 domain containing 3A [Source:HGNC Symbol;Acc:16885]
ENSG00000117399	0.415005	4.2119e-20	CDC20	cell division cycle 20 [Source:HGNC Symbol;Acc:1723]
ENSG00000131061	0.274771	4.4003e-20	ZNF341	zinc finger protein 341 [Source:HGNC Symbol;Acc:15992]
ENSG00000144959	0.358961	1.0995e-19	NCEH1	neutral cholesterol ester hydrolase 1 [Source:HGNC Symbol;Acc:29260]
ENSG00000169679	0.404749	1.0995e-19	BUB1	BUB1 mitotic checkpoint serine/threonine kinase [Source:HGNC Symbol;Acc:1148]
ENSG00000108219	0.408526	1.3944e-19	TSPAN14	tetraspanin 14 [Source:HGNC Symbol;Acc:23303]
ENSG00000164142	0.0833023	1.3945e-19	FAM160A1	family with sequence similarity 160, member A1 [Source:HGNC Symbol;Acc:34237]
ENSG00000120913	0.364351	1.4527e-19	PDLIM2	PDZ and LIM domain 2 (mystique) [Source:HGNC Symbol;Acc:13992]
ENSG00000158161	0.347335	1.4527e-19	EYA3	eyes absent homolog 3 (Drosophila) [Source:HGNC Symbol;Acc:3521]
ENSG00000116754	0.401786	1.5249e-19	SRSF11	serine/arginine-rich splicing factor 11 [Source:HGNC Symbol;Acc:10782]
ENSG00000280206	0.293901	2.3828e-19	CTB-193M12.5	-
ENSG00000072042	0.386623	2.8124e-19	RDH11	retinol dehydrogenase 11 (all-trans/9-cis/11-cis) [Source:HGNC Symbol;Acc:17964]
ENSG00000138623	0.413025	2.8124e-19	SEMA7A	semaphorin 7A, GPI membrane anchor (John Milton Hagen blood group) [Source:HGNC Symbol;Acc:10741]
ENSG00000135373	0.393054	2.965e-19	EHF	ets homologous factor [Source:HGNC Symbol;Acc:3246]
ENSG00000136940	0.34073	2.9679e-19	PDCL	phosducin-like [Source:HGNC Symbol;Acc:8770]
ENSG00000108840	0.410883	4.2281e-19	HDAC5	histone deacetylase 5 [Source:HGNC Symbol;Acc:14068]
ENSG00000141232	0.401257	4.5856e-19	TOB1	transducer of ERBB2, 1 [Source:HGNC Symbol;Acc:11979]
ENSG00000170325	0.294941	5.9759e-19	PRDM10	PR domain containing 10 [Source:HGNC Symbol;Acc:13995]
ENSG00000011007	0.38657	7.4139e-19	TCEB3	transcription elongation factor B (SIII), polypeptide 3 (110kDa, elongin A) [Source:HGNC Symbol;Acc:11620]
ENSG00000164548	0.399232	8.2589e-19	TRA2A	transformer 2 alpha homolog (Drosophila) [Source:HGNC Symbol;Acc:16645]
ENSG00000079616	0.413053	9.3852e-19	KIF22	kinesin family member 22 [Source:HGNC Symbol;Acc:6391]
ENSG00000152104	0.381671	9.3852e-19	PTPN14	protein tyrosine phosphatase, non-receptor type 14 [Source:HGNC Symbol;Acc:9647]
ENSG00000260708	0.265043	1.1269e-18	CTA-29F11.1	-
ENSG00000162783	0.424372	2.6921e-18	IER5	immediate early response 5 [Source:HGNC Symbol;Acc:5393]
ENSG00000169045	0.426288	2.8512e-18	HNRNPH1	heterogeneous nuclear ribonucleoprotein H1 (H) [Source:HGNC Symbol;Acc:5041]
ENSG00000116017	0.395267	3.1419e-18	ARID3A	AT rich interactive domain 3A (BRIGHT-like) [Source:HGNC Symbol;Acc:3031]
ENSG00000105656	0.387992	3.3227e-18	ELL	elongation factor RNA polymerase II [Source:HGNC Symbol;Acc:23114]
ENSG00000186866	0.404749	3.4206e-18	POFUT2	protein O-fucosyltransferase 2 [Source:HGNC Symbol;Acc:14683]
ENSG00000132002	0.235925	5.6687e-18	DNAJB1	DnaJ (Hsp40) homolog, subfamily B, member 1 [Source:HGNC Symbol;Acc:5270]
ENSG00000166598	0.437817	5.9556e-18	HSP90B1	heat shock protein 90kDa beta (Grp94), member 1 [Source:HGNC Symbol;Acc:12028]
ENSG00000119777	0.42074	1.2357e-17	TMEM214	transmembrane protein 214 [Source:HGNC Symbol;Acc:25983]
ENSG00000136997	0.398928	1.3226e-17	MYC	v-myc myelocytomatosis viral oncogene homolog (avian) [Source:HGNC Symbol;Acc:7553]
ENSG00000010270	0.381935	1.3929e-17	STARD3NL	STARD3 N-terminal like [Source:HGNC Symbol;Acc:19169]
ENSG00000142632	0.405564	1.3929e-17	ARHGEF19	Rho guanine nucleotide exchange factor (GEF) 19 [Source:HGNC Symbol;Acc:26604]
ENSG00000163877	0.38035	1.3929e-17	SNIP1	Smad nuclear interacting protein 1 [Source:HGNC Symbol;Acc:30587]
ENSG00000163961	0.401814	1.4488e-17	RNF168	ring finger protein 168, E3 ubiquitin protein ligase [Source:HGNC Symbol;Acc:26661]
ENSG00000142634	0.434582	1.4542e-17	EFHD2	EF-hand domain family, member D2 [Source:HGNC Symbol;Acc:28670]
ENSG00000123349	0.425963	1.5955e-17	PFDN5	prefoldin subunit 5 [Source:HGNC Symbol;Acc:8869]
ENSG00000185262	0.413025	1.6187e-17	UBALD2	UBA-like domain containing 2 [Source:HGNC Symbol;Acc:28438]
ENSG00000092820	0.44396	1.8385e-17	EZR	ezrin [Source:HGNC Symbol;Acc:12691]
ENSG00000166483	0.396117	2.472e-17	WEE1	WEE1 homolog (S. pombe) [Source:HGNC Symbol;Acc:12761]
ENSG00000214182	0.431251	2.7717e-17	PTMAP5	prothymosin, alpha pseudogene 5 [Source:HGNC Symbol;Acc:9628]
ENSG00000115541	0.329854	3.4892e-17	HSPE1	heat shock 10kDa protein 1 (chaperonin 10) [Source:HGNC Symbol;Acc:5269]
ENSG00000164951	0.446583	3.4974e-17	PDP1	pyruvate dehyrogenase phosphatase catalytic subunit 1 [Source:HGNC Symbol;Acc:9279]
ENSG00000132823	0.298355	3.5219e-17	OSER1	chromosome 20 open reading frame 111 [Source:HGNC Symbol;Acc:16105]
ENSG00000006062	0.226628	3.6882e-17	MAP3K14	mitogen-activated protein kinase kinase kinase 14 [Source:HGNC Symbol;Acc:6853]
ENSG00000134531	0.439947	4.1209e-17	EMP1	epithelial membrane protein 1 [Source:HGNC Symbol;Acc:3333]
ENSG00000113649	0.376755	4.6788e-17	TCERG1	transcription elongation regulator 1 [Source:HGNC Symbol;Acc:15630]
ENSG00000165244	0.356556	5.0021e-17	ZNF367	zinc finger protein 367 [Source:HGNC Symbol;Acc:18320]
ENSG00000138433	0.390664	5.2948e-17	CIR1	corepressor interacting with RBPJ, 1 [Source:HGNC Symbol;Acc:24217]
ENSG00000112473	0.44359	5.4872e-17	SLC39A7	solute carrier family 39 (zinc transporter), member 7 [Source:HGNC Symbol;Acc:4927]
ENSG00000125733	0.441688	5.5286e-17	TRIP10	thyroid hormone receptor interactor 10 [Source:HGNC Symbol;Acc:12304]
ENSG00000146963	0.41334	6.9605e-17	C7orf55-LUC7L2	C7orf55-LUC7L2 readthrough [Source:HGNC Symbol;Acc:44671]
ENSG00000131015	0.368414	7.616e-17	ULBP2	UL16 binding protein 2 [Source:HGNC Symbol;Acc:14894]
ENSG00000185847	0.346662	8.1257e-17	LINC01405	-
ENSG00000175376	0.409745	9.152e-17	EIF1AD	eukaryotic translation initiation factor 1A domain containing [Source:HGNC Symbol;Acc:28147]
ENSG00000125629	0.407056	9.6246e-17	INSIG2	insulin induced gene 2 [Source:HGNC Symbol;Acc:20452]
ENSG00000051108	0.432808	9.8047e-17	HERPUD1	homocysteine-inducible, endoplasmic reticulum stress-inducible, ubiquitin-like domain member 1 [Source:HGNC Symbol;Acc:13744]
ENSG00000111011	0.42964	1.0994e-16	RSRC2	arginine/serine-rich coiled-coil 2 [Source:HGNC Symbol;Acc:30559]
ENSG00000212724	0.105873	1.2863e-16	KRTAP2-3	keratin associated protein 2-3 [Source:HGNC Symbol;Acc:18906]
ENSG00000169139	0.423931	1.3982e-16	UBE2V2	ubiquitin-conjugating enzyme E2 variant 2 [Source:HGNC Symbol;Acc:12495]
ENSG00000099194	0.271495	1.4526e-16	SCD	stearoyl-CoA desaturase (delta-9-desaturase) [Source:HGNC Symbol;Acc:10571]
ENSG00000167797	0.403153	1.4829e-16	CDK2AP2	cyclin-dependent kinase 2 associated protein 2 [Source:HGNC Symbol;Acc:30833]
ENSG00000164244	0.435004	2.198e-16	PRRC1	proline-rich coiled-coil 1 [Source:HGNC Symbol;Acc:28164]
ENSG00000142945	0.446119	2.2797e-16	KIF2C	kinesin family member 2C [Source:HGNC Symbol;Acc:6393]
ENSG00000278493	0.0446066	2.7693e-16	CTD-2382E5.6	-
ENSG00000163435	0.341155	2.8195e-16	ELF3	E74-like factor 3 (ets domain transcription factor, epithelial-specific ) [Source:HGNC Symbol;Acc:3318]
ENSG00000166197	0.448568	3.0198e-16	NOLC1	nucleolar and coiled-body phosphoprotein 1 [Source:HGNC Symbol;Acc:15608]
ENSG00000101365	0.333417	3.3975e-16	IDH3B	isocitrate dehydrogenase 3 (NAD+) beta [Source:HGNC Symbol;Acc:5385]
ENSG00000101447	0.435788	3.4911e-16	FAM83D	family with sequence similarity 83, member D [Source:HGNC Symbol;Acc:16122]
ENSG00000124151	0.420303	3.8127e-16	NCOA3	nuclear receptor coactivator 3 [Source:HGNC Symbol;Acc:7670]
ENSG00000070444	0.329306	4.1158e-16	MNT	MNT, MAX dimerization protein [Source:HGNC Symbol;Acc:7188]
ENSG00000092871	0.385793	4.2681e-16	RFFL	ring finger and FYVE-like domain containing E3 ubiquitin protein ligase [Source:HGNC Symbol;Acc:24821]
ENSG00000104852	0.389798	4.8391e-16	SNRNP70	small nuclear ribonucleoprotein 70kDa (U1) [Source:HGNC Symbol;Acc:11150]
ENSG00000156976	0.460094	6.1048e-16	EIF4A2	eukaryotic translation initiation factor 4A2 [Source:HGNC Symbol;Acc:3284]
ENSG00000010292	0.453508	7.1747e-16	NCAPD2	non-SMC condensin I complex, subunit D2 [Source:HGNC Symbol;Acc:24305]
ENSG00000232442	0.295781	7.5141e-16	CTD-3184A7.4	-
ENSG00000129484	0.405114	1.3058e-15	PARP2	poly (ADP-ribose) polymerase 2 [Source:HGNC Symbol;Acc:272]
ENSG00000100227	0.453005	1.4283e-15	POLDIP3	polymerase (DNA-directed), delta interacting protein 3 [Source:HGNC Symbol;Acc:23782]
ENSG00000243477	0.385366	1.4726e-15	NAT6	N-acetyltransferase 6 (GCN5-related) [Source:HGNC Symbol;Acc:30252]
ENSG00000125657	0.25669	1.5694e-15	TNFSF9	tumor necrosis factor (ligand) superfamily, member 9 [Source:HGNC Symbol;Acc:11939]
ENSG00000133606	0.369411	1.8418e-15	MKRN1	makorin ring finger protein 1 [Source:HGNC Symbol;Acc:7112]
ENSG00000242125	0.300784	1.9723e-15	SNHG3	small nucleolar RNA host gene 3 (non-protein coding) [Source:HGNC Symbol;Acc:10118]
ENSG00000167110	0.457708	2.0393e-15	GOLGA2	golgin A2 [Source:HGNC Symbol;Acc:4425]
ENSG00000105321	0.361408	2.0904e-15	CCDC9	coiled-coil domain containing 9 [Source:HGNC Symbol;Acc:24560]
ENSG00000119986	0.224658	2.6858e-15	AVPI1	arginine vasopressin-induced 1 [Source:HGNC Symbol;Acc:30898]
ENSG00000246228	0.370001	2.9795e-15	CASC8	-
ENSG00000148229	0.42396	3.0565e-15	POLE3	polymerase (DNA directed), epsilon 3, accessory subunit [Source:HGNC Symbol;Acc:13546]
ENSG00000167964	0.321413	3.0565e-15	RAB26	RAB26, member RAS oncogene family [Source:HGNC Symbol;Acc:14259]
ENSG00000125740	0.394774	3.1224e-15	FOSB	FBJ murine osteosarcoma viral oncogene homolog B [Source:HGNC Symbol;Acc:3797]
ENSG00000121058	0.420448	3.9965e-15	COIL	coilin [Source:HGNC Symbol;Acc:2184]
ENSG00000066422	0.35424	4.4698e-15	ZBTB11	zinc finger and BTB domain containing 11 [Source:HGNC Symbol;Acc:16740]
ENSG00000162613	0.425845	4.5265e-15	FUBP1	far upstream element (FUSE) binding protein 1 [Source:HGNC Symbol;Acc:4004]
ENSG00000115524	0.461883	5.2868e-15	SF3B1	splicing factor 3b, subunit 1, 155kDa [Source:HGNC Symbol;Acc:10768]
ENSG00000198912	0.421703	5.5307e-15	C1orf174	chromosome 1 open reading frame 174 [Source:HGNC Symbol;Acc:27915]
ENSG00000143507	0.35043	5.6486e-15	DUSP10	dual specificity phosphatase 10 [Source:HGNC Symbol;Acc:3065]
ENSG00000179454	0.34073	6.7275e-15	KLHL28	kelch-like family member 28 [Source:HGNC Symbol;Acc:19741]
ENSG00000064932	0.462877	7.7861e-15	SBNO2	strawberry notch homolog 2 (Drosophila) [Source:HGNC Symbol;Acc:29158]
ENSG00000063046	0.340801	9.3263e-15	EIF4B	eukaryotic translation initiation factor 4B [Source:HGNC Symbol;Acc:3285]
ENSG00000138801	0.448942	9.6501e-15	PAPSS1	3'-phosphoadenosine 5'-phosphosulfate synthase 1 [Source:HGNC Symbol;Acc:8603]
ENSG00000119707	0.446428	1.1663e-14	RBM25	RNA binding motif protein 25 [Source:HGNC Symbol;Acc:23244]
ENSG00000091947	0.425078	1.3118e-14	TMEM101	transmembrane protein 101 [Source:HGNC Symbol;Acc:28653]
ENSG00000260260	0.431999	1.3189e-14	SNHG19	-
ENSG00000114268	0.438303	1.6388e-14	PFKFB4	6-phosphofructo-2-kinase/fructose-2,6-biphosphatase 4 [Source:HGNC Symbol;Acc:8875]
ENSG00000265763	0.299494	1.7243e-14	ZNF488	zinc finger protein 488 [Source:HGNC Symbol;Acc:23535]
ENSG00000152795	0.463872	1.7944e-14	HNRNPDL	heterogeneous nuclear ribonucleoprotein D-like [Source:HGNC Symbol;Acc:5037]
ENSG00000189221	0.375296	1.9063e-14	MAOA	monoamine oxidase A [Source:HGNC Symbol;Acc:6833]
ENSG00000171960	0.283791	2.0351e-14	PPIH	peptidylprolyl isomerase H (cyclophilin H) [Source:HGNC Symbol;Acc:14651]
ENSG00000172927	0.244211	2.1688e-14	MYEOV	myeloma overexpressed [Source:HGNC Symbol;Acc:7563]
ENSG00000078319	0.372007	2.2027e-14	PMS2P1	postmeiotic segregation increased 2 pseudogene 1 [Source:HGNC Symbol;Acc:9123]
ENSG00000278978	0.217442	2.2298e-14	RP11-164P12.5	-
ENSG00000196428	0.44396	2.3307e-14	TSC22D2	TSC22 domain family, member 2 [Source:HGNC Symbol;Acc:29095]
ENSG00000070759	0.368286	2.6744e-14	TESK2	testis-specific kinase 2 [Source:HGNC Symbol;Acc:11732]
ENSG00000164463	0.315563	2.7533e-14	CREBRF	CREB3 regulatory factor [Source:HGNC Symbol;Acc:24050]
ENSG00000134186	0.446459	3.5037e-14	PRPF38B	PRP38 pre-mRNA processing factor 38 (yeast) domain containing B [Source:HGNC Symbol;Acc:25512]
ENSG00000174437	0.476781	3.8616e-14	ATP2A2	ATPase, Ca++ transporting, cardiac muscle, slow twitch 2 [Source:HGNC Symbol;Acc:812]
ENSG00000204520	0.44359	4.4382e-14	MICA	MHC class I polypeptide-related sequence A [Source:HGNC Symbol;Acc:7090]
ENSG00000161800	0.469989	4.788e-14	RACGAP1	Rac GTPase activating protein 1 [Source:HGNC Symbol;Acc:9804]
ENSG00000118523	0.329694	4.8232e-14	CTGF	connective tissue growth factor [Source:HGNC Symbol;Acc:2500]
ENSG00000136811	0.457486	5.2447e-14	ODF2	outer dense fiber of sperm tails 2 [Source:HGNC Symbol;Acc:8114]
ENSG00000086065	0.462171	5.4594e-14	CHMP5	charged multivesicular body protein 5 [Source:HGNC Symbol;Acc:26942]
ENSG00000104885	0.47136	5.4774e-14	DOT1L	DOT1-like, histone H3 methyltransferase (S. cerevisiae) [Source:HGNC Symbol;Acc:24948]
ENSG00000164109	0.469566	6.1994e-14	MAD2L1	MAD2 mitotic arrest deficient-like 1 (yeast) [Source:HGNC Symbol;Acc:6763]
ENSG00000237686	0.190637	6.2514e-14	RP5-1120P11.1	-
ENSG00000173207	0.43146	6.3828e-14	CKS1B	CDC28 protein kinase regulatory subunit 1B [Source:HGNC Symbol;Acc:19083]
ENSG00000173221	0.461371	6.4352e-14	GLRX	glutaredoxin (thioltransferase) [Source:HGNC Symbol;Acc:4330]
ENSG00000127922	0.470968	6.5092e-14	SHFM1	split hand/foot malformation (ectrodactyly) type 1 [Source:HGNC Symbol;Acc:10845]
ENSG00000104626	0.455146	7.464e-14	ERI1	exoribonuclease 1 [Source:HGNC Symbol;Acc:23994]
ENSG00000117650	0.466905	7.9185e-14	NEK2	NIMA-related kinase 2 [Source:HGNC Symbol;Acc:7745]
ENSG00000160588	0.37809	8.8362e-14	MPZL3	myelin protein zero-like 3 [Source:HGNC Symbol;Acc:27279]
ENSG00000087087	0.473718	9.2008e-14	SRRT	serrate RNA effector molecule homolog (Arabidopsis) [Source:HGNC Symbol;Acc:24101]
ENSG00000099992	0.421703	1.0071e-13	TBC1D10A	TBC1 domain family, member 10A [Source:HGNC Symbol;Acc:23609]
ENSG00000051596	0.455619	1.1611e-13	THOC3	THO complex 3 [Source:HGNC Symbol;Acc:19072]
ENSG00000112972	0.3384	1.191e-13	HMGCS1	3-hydroxy-3-methylglutaryl-CoA synthase 1 (soluble) [Source:HGNC Symbol;Acc:5007]
ENSG00000131051	0.476055	1.2664e-13	RBM39	RNA binding motif protein 39 [Source:HGNC Symbol;Acc:15923]
ENSG00000004777	0.309991	1.4502e-13	ARHGAP33	Rho GTPase activating protein 33 [Source:HGNC Symbol;Acc:23085]
ENSG00000162775	0.211261	1.7952e-13	RBM15	RNA binding motif protein 15 [Source:HGNC Symbol;Acc:14959]
ENSG00000204256	0.411339	1.8949e-13	BRD2	bromodomain containing 2 [Source:HGNC Symbol;Acc:1103]
ENSG00000105327	0.477244	2.1398e-13	BBC3	BCL2 binding component 3 [Source:HGNC Symbol;Acc:17868]
ENSG00000068745	0.473422	2.3074e-13	IP6K2	inositol hexakisphosphate kinase 2 [Source:HGNC Symbol;Acc:17313]
ENSG00000099942	0.484544	2.8431e-13	CRKL	v-crk sarcoma virus CT10 oncogene homolog (avian)-like [Source:HGNC Symbol;Acc:2363]
ENSG00000072415	0.424725	2.8825e-13	MPP5	membrane protein, palmitoylated 5 (MAGUK p55 subfamily member 5) [Source:HGNC Symbol;Acc:18669]
ENSG00000101003	0.442608	3.2213e-13	GINS1	GINS complex subunit 1 (Psf1 homolog) [Source:HGNC Symbol;Acc:28980]
ENSG00000110881	0.439154	3.5946e-13	ASIC1	acid-sensing (proton-gated) ion channel 1 [Source:HGNC Symbol;Acc:100]
ENSG00000271755	0.197469	4.4207e-13	RP1-153G14.4	-
ENSG00000112640	0.476517	4.449e-13	PPP2R5D	protein phosphatase 2, regulatory subunit B', delta [Source:HGNC Symbol;Acc:9312]
ENSG00000110917	0.471719	4.5393e-13	MLEC	malectin [Source:HGNC Symbol;Acc:28973]
ENSG00000079215	0.38969	4.6784e-13	SLC1A3	solute carrier family 1 (glial high affinity glutamate transporter), member 3 [Source:HGNC Symbol;Acc:10941]
ENSG00000234608	0.427886	4.7074e-13	MAPKAPK5-AS1	MAPKAPK5 antisense RNA 1 [Source:HGNC Symbol;Acc:24091]
ENSG00000160271	0.481064	5.035e-13	RALGDS	ral guanine nucleotide dissociation stimulator [Source:HGNC Symbol;Acc:9842]
ENSG00000137804	0.487745	5.6366e-13	NUSAP1	nucleolar and spindle associated protein 1 [Source:HGNC Symbol;Acc:18538]
ENSG00000114739	0.411624	6.3104e-13	ACVR2B	activin A receptor, type IIB [Source:HGNC Symbol;Acc:174]
ENSG00000101158	0.474309	7.1907e-13	NELFCD	negative elongation factor complex member C/D [Source:HGNC Symbol;Acc:15934]
ENSG00000157538	0.455587	7.1907e-13	DSCR3	Down syndrome critical region gene 3 [Source:HGNC Symbol;Acc:3044]
ENSG00000186395	0.487171	7.3302e-13	KRT10	keratin 10 [Source:HGNC Symbol;Acc:6413]
ENSG00000147155	0.361032	7.4193e-13	EBP	emopamil binding protein (sterol isomerase) [Source:HGNC Symbol;Acc:3133]
ENSG00000143367	0.446986	8.1591e-13	TUFT1	tuftelin 1 [Source:HGNC Symbol;Acc:12422]
ENSG00000125743	0.496065	8.2676e-13	SNRPD2	small nuclear ribonucleoprotein D2 polypeptide 16.5kDa [Source:HGNC Symbol;Acc:11159]
ENSG00000107968	0.288052	8.6076e-13	MAP3K8	mitogen-activated protein kinase kinase kinase 8 [Source:HGNC Symbol;Acc:6860]
ENSG00000270696	0.256868	8.6243e-13	RP11-342K6.1	-
ENSG00000172893	0.332655	9.8172e-13	DHCR7	7-dehydrocholesterol reductase [Source:HGNC Symbol;Acc:2860]
ENSG00000141499	0.459966	1.0061e-12	WRAP53	WD repeat containing, antisense to TP53 [Source:HGNC Symbol;Acc:25522]
ENSG00000101654	0.478271	1.0154e-12	RNMT	RNA (guanine-7-) methyltransferase [Source:HGNC Symbol;Acc:10075]
ENSG00000101138	0.464098	1.0551e-12	CSTF1	cleavage stimulation factor, 3' pre-RNA, subunit 1, 50kDa [Source:HGNC Symbol;Acc:2483]
ENSG00000166012	0.486024	1.061e-12	TAF1D	TATA box binding protein (TBP)-associated factor, RNA polymerase I, D, 41kDa [Source:HGNC Symbol;Acc:28759]
ENSG00000116273	0.269228	1.0932e-12	PHF13	PHD finger protein 13 [Source:HGNC Symbol;Acc:22983]
ENSG00000145495	0.478768	1.1585e-12	MARCH6	membrane-associated ring finger (C3HC4) 6, E3 ubiquitin protein ligase [Source:HGNC Symbol;Acc:30550]
ENSG00000196236	0.411425	1.1585e-12	XPNPEP3	X-prolyl aminopeptidase (aminopeptidase P) 3, putative [Source:HGNC Symbol;Acc:28052]
ENSG00000157992	0.45288	1.3316e-12	KRTCAP3	keratinocyte associated protein 3 [Source:HGNC Symbol;Acc:28943]
ENSG00000087206	0.43803	1.3524e-12	UIMC1	ubiquitin interaction motif containing 1 [Source:HGNC Symbol;Acc:30298]
ENSG00000070495	0.481598	1.5857e-12	JMJD6	jumonji domain containing 6 [Source:HGNC Symbol;Acc:19355]
ENSG00000126787	0.486294	1.7291e-12	DLGAP5	discs, large (Drosophila) homolog-associated protein 5 [Source:HGNC Symbol;Acc:16864]
ENSG00000114416	0.497925	1.7994e-12	FXR1	fragile X mental retardation, autosomal homolog 1 [Source:HGNC Symbol;Acc:4023]
ENSG00000154429	0.414689	1.8581e-12	CCSAP	centriole, cilia and spindle-associated protein [Source:HGNC Symbol;Acc:29578]
ENSG00000125356	0.48327	1.9235e-12	NDUFA1	NADH dehydrogenase (ubiquinone) 1 alpha subcomplex, 1, 7.5kDa [Source:HGNC Symbol;Acc:7683]
ENSG00000153234	0.261884	1.9235e-12	NR4A2	nuclear receptor subfamily 4, group A, member 2 [Source:HGNC Symbol;Acc:7981]
ENSG00000179029	0.410485	2.0696e-12	TMEM107	transmembrane protein 107 [Source:HGNC Symbol;Acc:28128]
ENSG00000205581	0.498996	2.1548e-12	HMGN1	high mobility group nucleosome binding domain 1 [Source:HGNC Symbol;Acc:4984]
ENSG00000001167	0.286916	2.1952e-12	NFYA	nuclear transcription factor Y, alpha [Source:HGNC Symbol;Acc:7804]
ENSG00000150457	0.276241	2.2471e-12	LATS2	large tumor suppressor kinase 2 [Source:HGNC Symbol;Acc:6515]
ENSG00000163882	0.490254	2.2736e-12	POLR2H	polymerase (RNA) II (DNA directed) polypeptide H [Source:HGNC Symbol;Acc:9195]
ENSG00000198826	0.490662	2.4372e-12	ARHGAP11A	Rho GTPase activating protein 11A [Source:HGNC Symbol;Acc:15783]
ENSG00000124171	0.286399	2.4492e-12	PARD6B	par-6 partitioning defective 6 homolog beta (C. elegans) [Source:HGNC Symbol;Acc:16245]
ENSG00000089685	0.458884	2.5203e-12	BIRC5	baculoviral IAP repeat containing 5 [Source:HGNC Symbol;Acc:593]
ENSG00000024862	0.390339	2.5354e-12	CCDC28A	coiled-coil domain containing 28A [Source:HGNC Symbol;Acc:21098]
ENSG00000134248	0.465031	2.5758e-12	LAMTOR5	late endosomal/lysosomal adaptor, MAPK and MTOR activator 5 [Source:HGNC Symbol;Acc:17955]
ENSG00000119953	0.474836	2.6739e-12	SMNDC1	survival motor neuron domain containing 1 [Source:HGNC Symbol;Acc:16900]
ENSG00000105974	0.44126	3.8198e-12	CAV1	caveolin 1, caveolae protein, 22kDa [Source:HGNC Symbol;Acc:1527]
ENSG00000145386	0.454295	3.896e-12	CCNA2	cyclin A2 [Source:HGNC Symbol;Acc:1578]
ENSG00000117143	0.492058	4.1282e-12	UAP1	UDP-N-acteylglucosamine pyrophosphorylase 1 [Source:HGNC Symbol;Acc:12457]
ENSG00000138166	0.399537	4.1282e-12	DUSP5	dual specificity phosphatase 5 [Source:HGNC Symbol;Acc:3071]
ENSG00000276023	0.418094	4.1813e-12	DUSP14	-
ENSG00000102100	0.475362	4.4572e-12	SLC35A2	solute carrier family 35 (UDP-galactose transporter), member A2 [Source:HGNC Symbol;Acc:11022]
ENSG00000111674	0.508948	4.7156e-12	ENO2	enolase 2 (gamma, neuronal) [Source:HGNC Symbol;Acc:3353]
ENSG00000149480	0.486429	4.9751e-12	MTA2	metastasis associated 1 family, member 2 [Source:HGNC Symbol;Acc:7411]
ENSG00000249884	0.103989	5.0204e-12	RNF103-CHMP3	RNF103-CHMP3 readthrough [Source:HGNC Symbol;Acc:38847]
ENSG00000221914	0.495034	5.0796e-12	PPP2R2A	protein phosphatase 2, regulatory subunit B, alpha [Source:HGNC Symbol;Acc:9304]
ENSG00000134255	0.414746	5.3122e-12	CEPT1	choline/ethanolamine phosphotransferase 1 [Source:HGNC Symbol;Acc:24289]
ENSG00000033800	0.448009	5.5547e-12	PIAS1	protein inhibitor of activated STAT, 1 [Source:HGNC Symbol;Acc:2752]
ENSG00000162636	0.456821	5.5547e-12	FAM102B	family with sequence similarity 102, member B [Source:HGNC Symbol;Acc:27637]
ENSG00000128607	0.467844	5.7469e-12	KLHDC10	kelch domain containing 10 [Source:HGNC Symbol;Acc:22194]
ENSG00000127526	0.477178	6.1028e-12	SLC35E1	solute carrier family 35, member E1 [Source:HGNC Symbol;Acc:20803]
ENSG00000136868	0.408498	6.6968e-12	SLC31A1	solute carrier family 31 (copper transporters), member 1 [Source:HGNC Symbol;Acc:11016]
ENSG00000178188	0.4486	7.4458e-12	SH2B1	SH2B adaptor protein 1 [Source:HGNC Symbol;Acc:30417]
ENSG00000085999	0.399841	7.5561e-12	RAD54L	RAD54-like (S. cerevisiae) [Source:HGNC Symbol;Acc:9826]
ENSG00000173113	0.508405	7.7121e-12	TRMT112	tRNA methyltransferase 11-2 homolog (S. cerevisiae) [Source:HGNC Symbol;Acc:26940]
ENSG00000198961	0.498374	7.7153e-12	PJA2	praja ring finger 2, E3 ubiquitin protein ligase [Source:HGNC Symbol;Acc:17481]
ENSG00000197976	0.484175	8.5401e-12	AKAP17A	A kinase (PRKA) anchor protein 17A [Source:HGNC Symbol;Acc:18783]
ENSG00000155660	0.510655	8.8337e-12	PDIA4	protein disulfide isomerase family A, member 4 [Source:HGNC Symbol;Acc:30167]
ENSG00000153487	0.48805	9.1884e-12	ING1	inhibitor of growth family, member 1 [Source:HGNC Symbol;Acc:6062]
ENSG00000182934	0.495515	9.2811e-12	SRPR	signal recognition particle receptor (docking protein) [Source:HGNC Symbol;Acc:11307]
ENSG00000164949	0.449939	9.4387e-12	GEM	GTP binding protein overexpressed in skeletal muscle [Source:HGNC Symbol;Acc:4234]
ENSG00000112514	0.467552	9.4718e-12	CUTA	cutA divalent cation tolerance homolog (E. coli) [Source:HGNC Symbol;Acc:21101]
ENSG00000164754	0.511448	9.5796e-12	RAD21	RAD21 homolog (S. pombe) [Source:HGNC Symbol;Acc:9811]
ENSG00000153904	0.429699	9.9413e-12	DDAH1	dimethylarginine dimethylaminohydrolase 1 [Source:HGNC Symbol;Acc:2715]
ENSG00000072310	0.516833	1.0272e-11	SREBF1	sterol regulatory element binding transcription factor 1 [Source:HGNC Symbol;Acc:11289]
ENSG00000123473	0.484376	1.0272e-11	STIL	SCL/TAL1 interrupting locus [Source:HGNC Symbol;Acc:10879]
ENSG00000266028	0.43715	1.0467e-11	SRGAP2	SLIT-ROBO Rho GTPase activating protein 2 [Source:HGNC Symbol;Acc:19751]
ENSG00000150961	0.486901	1.1134e-11	SEC24D	SEC24 family, member D (S. cerevisiae) [Source:HGNC Symbol;Acc:10706]
ENSG00000125107	0.488084	1.2177e-11	CNOT1	CCR4-NOT transcription complex, subunit 1 [Source:HGNC Symbol;Acc:7877]
ENSG00000141741	0.458153	1.2887e-11	MIEN1	migration and invasion enhancer 1 [Source:HGNC Symbol;Acc:28230]
ENSG00000188612	0.511682	1.298e-11	SUMO2	SMT3 suppressor of mif two 3 homolog 2 (S. cerevisiae) [Source:HGNC Symbol;Acc:11125]
ENSG00000165006	0.494931	1.3355e-11	UBAP1	ubiquitin associated protein 1 [Source:HGNC Symbol;Acc:12461]
ENSG00000158604	0.492228	1.4784e-11	TMED4	transmembrane emp24 protein transport domain containing 4 [Source:HGNC Symbol;Acc:22301]
ENSG00000159479	0.38657	1.5824e-11	MED8	mediator complex subunit 8 [Source:HGNC Symbol;Acc:19971]
ENSG00000205937	0.502975	1.7172e-11	RNPS1	RNA binding protein S1, serine-rich domain [Source:HGNC Symbol;Acc:10080]
ENSG00000166228	0.214106	1.7715e-11	PCBD1	pterin-4 alpha-carbinolamine dehydratase/dimerization cofactor of hepatocyte nuclear factor 1 alpha [Source:HGNC Symbol;Acc:8646]
ENSG00000182004	0.508669	1.9936e-11	SNRPE	small nuclear ribonucleoprotein polypeptide E [Source:HGNC Symbol;Acc:11161]
ENSG00000101266	0.514988	2.2482e-11	CSNK2A1	casein kinase 2, alpha 1 polypeptide [Source:HGNC Symbol;Acc:2457]
ENSG00000197912	0.50698	2.3332e-11	SPG7	spastic paraplegia 7 (pure and complicated autosomal recessive) [Source:HGNC Symbol;Acc:11237]
ENSG00000130669	0.461307	2.356e-11	PAK4	p21 protein (Cdc42/Rac)-activated kinase 4 [Source:HGNC Symbol;Acc:16059]
ENSG00000101189	0.50776	2.3893e-11	MRGBP	MRG/MORF4L binding protein [Source:HGNC Symbol;Acc:15866]
ENSG00000186185	0.5	2.4924e-11	KIF18B	kinesin family member 18B [Source:HGNC Symbol;Acc:27102]
ENSG00000175970	0.468753	2.7046e-11	UNC119B	unc-119 homolog B (C. elegans) [Source:HGNC Symbol;Acc:16488]
ENSG00000278023	0.351257	2.7046e-11	RDM1	-
ENSG00000148090	0.438789	3.0423e-11	AUH	AU RNA binding protein/enoyl-CoA hydratase [Source:HGNC Symbol;Acc:890]
ENSG00000123562	0.522293	3.1643e-11	MORF4L2	mortality factor 4 like 2 [Source:HGNC Symbol;Acc:16849]
ENSG00000188290	0.519685	3.4548e-11	HES4	hairy and enhancer of split 4 (Drosophila) [Source:HGNC Symbol;Acc:24149]
ENSG00000203760	0.478968	3.5996e-11	CENPW	centromere protein W [Source:HGNC Symbol;Acc:21488]
ENSG00000146909	0.472046	3.9829e-11	NOM1	nucleolar protein with MIF4G domain 1 [Source:HGNC Symbol;Acc:13244]
ENSG00000112742	0.450469	4.3028e-11	TTK	TTK protein kinase [Source:HGNC Symbol;Acc:12401]
ENSG00000073169	0.470609	4.3898e-11	SELO	Selenoprotein O [Source:UniProtKB/Swiss-Prot;Acc:Q9BVL4]
ENSG00000136527	0.509633	4.4987e-11	TRA2B	transformer 2 beta homolog (Drosophila) [Source:HGNC Symbol;Acc:10781]
ENSG00000158246	0.111383	4.9072e-11	FAM46B	family with sequence similarity 46, member B [Source:HGNC Symbol;Acc:28273]
ENSG00000076924	0.474507	5.1352e-11	XAB2	XPA binding protein 2 [Source:HGNC Symbol;Acc:14089]
ENSG00000186575	0.517216	5.6095e-11	NF2	neurofibromin 2 (merlin) [Source:HGNC Symbol;Acc:7773]
ENSG00000157514	0.494931	5.6311e-11	TSC22D3	TSC22 domain family, member 3 [Source:HGNC Symbol;Acc:3051]
ENSG00000198887	0.469631	5.7965e-11	SMC5	structural maintenance of chromosomes 5 [Source:HGNC Symbol;Acc:20465]
ENSG00000197265	0.507479	6.5791e-11	GTF2E2	general transcription factor IIE, polypeptide 2, beta 34kDa [Source:HGNC Symbol;Acc:4651]
ENSG00000069956	0.507546	6.7607e-11	MAPK6	mitogen-activated protein kinase 6 [Source:HGNC Symbol;Acc:6879]
ENSG00000012232	0.517826	6.7688e-11	EXTL3	exostosin-like glycosyltransferase 3 [Source:HGNC Symbol;Acc:3518]
ENSG00000137193	0.216074	7.3313e-11	PIM1	pim-1 oncogene [Source:HGNC Symbol;Acc:8986]
ENSG00000067596	0.331252	7.5803e-11	DHX8	DEAH (Asp-Glu-Ala-His) box polypeptide 8 [Source:HGNC Symbol;Acc:2749]
ENSG00000166508	0.381274	7.5871e-11	MCM7	minichromosome maintenance complex component 7 [Source:HGNC Symbol;Acc:6950]
ENSG00000197077	0.493151	7.5871e-11	KIAA1671	KIAA1671 [Source:HGNC Symbol;Acc:29345]
Novel00258	0.327167	7.7978e-11	--
ENSG00000157020	0.521598	8.4471e-11	SEC13	SEC13 homolog (S. cerevisiae) [Source:HGNC Symbol;Acc:10697]
ENSG00000142002	0.428094	8.6488e-11	DPP9	dipeptidyl-peptidase 9 [Source:HGNC Symbol;Acc:18648]
ENSG00000063244	0.44615	8.8028e-11	U2AF2	U2 small nuclear RNA auxiliary factor 2 [Source:HGNC Symbol;Acc:23156]
ENSG00000117614	0.50856	9.3896e-11	SYF2	SYF2 homolog, RNA splicing factor (S. cerevisiae) [Source:HGNC Symbol;Acc:19824]
ENSG00000071462	0.442424	9.4827e-11	WBSCR22	Williams Beuren syndrome chromosome region 22 [Source:HGNC Symbol;Acc:16405]
ENSG00000162430	0.291891	9.5955e-11	SEPN1	selenoprotein N, 1 [Source:HGNC Symbol;Acc:15999]
ENSG00000034152	0.426554	1.0178e-10	MAP2K3	mitogen-activated protein kinase kinase 3 [Source:HGNC Symbol;Acc:6843]
ENSG00000148400	0.507859	1.0268e-10	NOTCH1	notch 1 [Source:HGNC Symbol;Acc:7881]
ENSG00000146085	0.475264	1.0341e-10	MUT	methylmalonyl CoA mutase [Source:HGNC Symbol;Acc:7526]
ENSG00000148426	0.209062	1.0343e-10	PROSER2	proline and serine-rich protein 2 [Source:HGNC Symbol;Acc:23728]
ENSG00000185043	0.522782	1.0343e-10	CIB1	calcium and integrin binding 1 (calmyrin) [Source:HGNC Symbol;Acc:16920]
ENSG00000167487	0.401675	1.043e-10	KLHL26	kelch-like family member 26 [Source:HGNC Symbol;Acc:25623]
ENSG00000076382	0.46262	1.046e-10	SPAG5	sperm associated antigen 5 [Source:HGNC Symbol;Acc:13452]
ENSG00000179833	0.522905	1.0721e-10	SERTAD2	SERTA domain containing 2 [Source:HGNC Symbol;Acc:30784]
ENSG00000135900	0.498339	1.0846e-10	MRPL44	mitochondrial ribosomal protein L44 [Source:HGNC Symbol;Acc:16650]
ENSG00000151135	0.502087	1.0846e-10	TMEM263	chromosome 12 open reading frame 23 [Source:HGNC Symbol;Acc:28281]
ENSG00000169710	0.26852	1.191e-10	FASN	fatty acid synthase [Source:HGNC Symbol;Acc:3594]
ENSG00000176386	0.436121	1.2138e-10	CDC26	cell division cycle 26 [Source:HGNC Symbol;Acc:17839]
ENSG00000159399	0.158373	1.297e-10	HK2	hexokinase 2 [Source:HGNC Symbol;Acc:4923]
ENSG00000131174	0.443099	1.4406e-10	COX7B	cytochrome c oxidase subunit VIIb [Source:HGNC Symbol;Acc:2291]
ENSG00000184117	0.527221	1.5655e-10	NIPSNAP1	nipsnap homolog 1 (C. elegans) [Source:HGNC Symbol;Acc:7827]
ENSG00000105767	0.424195	1.5859e-10	CADM4	cell adhesion molecule 4 [Source:HGNC Symbol;Acc:30825]
ENSG00000114796	0.361208	1.6576e-10	KLHL24	kelch-like family member 24 [Source:HGNC Symbol;Acc:25947]
ENSG00000177150	0.41057	1.7162e-10	FAM210A	family with sequence similarity 210, member A [Source:HGNC Symbol;Acc:28346]
ENSG00000006007	0.439398	1.9477e-10	GDE1	glycerophosphodiester phosphodiesterase 1 [Source:HGNC Symbol;Acc:29644]
ENSG00000148339	0.495343	1.9866e-10	SLC25A25	solute carrier family 25 (mitochondrial carrier; phosphate carrier), member 25 [Source:HGNC Symbol;Acc:20663]
ENSG00000151014	0.19582	1.9937e-10	NOCT	CCR4 carbon catabolite repression 4-like (S. cerevisiae) [Source:HGNC Symbol;Acc:14254]
ENSG00000139697	0.51092	2.0502e-10	SBNO1	strawberry notch homolog 1 (Drosophila) [Source:HGNC Symbol;Acc:22973]
ENSG00000105376	0.515281	2.1424e-10	ICAM5	intercellular adhesion molecule 5, telencephalin [Source:HGNC Symbol;Acc:5348]
ENSG00000169169	0.480231	2.2243e-10	CPT1C	carnitine palmitoyltransferase 1C [Source:HGNC Symbol;Acc:18540]
ENSG00000125149	0.415667	2.2806e-10	C16orf70	chromosome 16 open reading frame 70 [Source:HGNC Symbol;Acc:29564]
ENSG00000168795	0.312451	2.2904e-10	ZBTB5	zinc finger and BTB domain containing 5 [Source:HGNC Symbol;Acc:23836]
ENSG00000143190	0.485452	2.2917e-10	POU2F1	POU class 2 homeobox 1 [Source:HGNC Symbol;Acc:9212]
ENSG00000145041	0.493527	2.337e-10	VPRBP	Vpr (HIV-1) binding protein [Source:HGNC Symbol;Acc:30911]
ENSG00000107862	0.531713	2.3402e-10	GBF1	golgi brefeldin A resistant guanine nucleotide exchange factor 1 [Source:HGNC Symbol;Acc:4181]
ENSG00000124641	0.365413	2.5437e-10	MED20	mediator complex subunit 20 [Source:HGNC Symbol;Acc:16840]
ENSG00000231663	0.186248	2.6495e-10	RP5-827C21.4	-
ENSG00000152404	0.345271	2.6905e-10	CWF19L2	CWF19-like 2, cell cycle control (S. pombe) [Source:HGNC Symbol;Acc:26508]
ENSG00000198265	0.497925	2.6905e-10	HELZ	helicase with zinc finger [Source:HGNC Symbol;Acc:16878]
ENSG00000160752	0.486901	3.0284e-10	FDPS	farnesyl diphosphate synthase [Source:HGNC Symbol;Acc:3631]
ENSG00000198160	0.481765	3.3261e-10	MIER1	mesoderm induction early response 1 homolog (Xenopus laevis) [Source:HGNC Symbol;Acc:29657]
ENSG00000128683	0.394337	3.4133e-10	GAD1	glutamate decarboxylase 1 (brain, 67kDa) [Source:HGNC Symbol;Acc:4092]
ENSG00000133935	0.441474	3.5092e-10	C14orf1	chromosome 14 open reading frame 1 [Source:HGNC Symbol;Acc:1187]
ENSG00000163545	0.422669	3.5898e-10	NUAK2	NUAK family, SNF1-like kinase, 2 [Source:HGNC Symbol;Acc:29558]
ENSG00000275216	0.377749	3.5898e-10	RP11-54H7.4	-
ENSG00000108344	0.535682	3.6067e-10	PSMD3	proteasome (prosome, macropain) 26S subunit, non-ATPase, 3 [Source:HGNC Symbol;Acc:9560]
ENSG00000128595	0.534722	4.0214e-10	CALU	calumenin [Source:HGNC Symbol;Acc:1458]
ENSG00000172292	0.485923	4.4435e-10	CERS6	ceramide synthase 6 [Source:HGNC Symbol;Acc:23826]
ENSG00000179750	0.469371	4.9003e-10	APOBEC3B	apolipoprotein B mRNA editing enzyme, catalytic polypeptide-like 3B [Source:HGNC Symbol;Acc:17352]
ENSG00000110395	0.512616	4.9093e-10	CBL	Cbl proto-oncogene, E3 ubiquitin protein ligase [Source:HGNC Symbol;Acc:1541]
ENSG00000113734	0.460796	5.0894e-10	BNIP1	BCL2/adenovirus E1B 19kDa interacting protein 1 [Source:HGNC Symbol;Acc:1082]
ENSG00000137288	0.436	5.3754e-10	UQCC2	mitochondrial nucleoid factor 1 [Source:HGNC Symbol;Acc:21237]
ENSG00000176986	0.477774	5.3762e-10	SEC24C	SEC24 family, member C (S. cerevisiae) [Source:HGNC Symbol;Acc:10705]
ENSG00000074219	0.392265	5.4824e-10	TEAD2	TEA domain family member 2 [Source:HGNC Symbol;Acc:11715]
ENSG00000277791	0.474112	5.5863e-10	PSMB3	-
ENSG00000074695	0.518563	5.625e-10	LMAN1	lectin, mannose-binding, 1 [Source:HGNC Symbol;Acc:6631]
ENSG00000044574	0.220355	5.6395e-10	HSPA5	heat shock 70kDa protein 5 (glucose-regulated protein, 78kDa) [Source:HGNC Symbol;Acc:5238]
ENSG00000075239	0.511352	5.6496e-10	ACAT1	acetyl-CoA acetyltransferase 1 [Source:HGNC Symbol;Acc:93]
ENSG00000171940	0.500139	5.8208e-10	ZNF217	zinc finger protein 217 [Source:HGNC Symbol;Acc:13009]
ENSG00000131558	0.269097	6.5628e-10	EXOC4	exocyst complex component 4 [Source:HGNC Symbol;Acc:30389]
ENSG00000139112	0.53437	6.7637e-10	GABARAPL1	GABA(A) receptor-associated protein like 1 [Source:HGNC Symbol;Acc:4068]
ENSG00000100813	0.432958	7.1969e-10	ACIN1	apoptotic chromatin condensation inducer 1 [Source:HGNC Symbol;Acc:17066]
ENSG00000124216	0.496099	7.1969e-10	SNAI1	snail homolog 1 (Drosophila) [Source:HGNC Symbol;Acc:11128]
ENSG00000213281	0.520987	7.3464e-10	NRAS	neuroblastoma RAS viral (v-ras) oncogene homolog [Source:HGNC Symbol;Acc:7989]
ENSG00000186298	0.540621	7.6449e-10	PPP1CC	protein phosphatase 1, catalytic subunit, gamma isozyme [Source:HGNC Symbol;Acc:9283]
ENSG00000142856	0.467326	7.7569e-10	ITGB3BP	integrin beta 3 binding protein (beta3-endonexin) [Source:HGNC Symbol;Acc:6157]
ENSG00000072864	0.515967	7.7758e-10	NDE1	nudE nuclear distribution E homolog 1 (A. nidulans) [Source:HGNC Symbol;Acc:17619]
ENSG00000081320	0.494109	7.821e-10	STK17B	serine/threonine kinase 17b [Source:HGNC Symbol;Acc:11396]
ENSG00000108468	0.54175	8.3619e-10	CBX1	chromobox homolog 1 [Source:HGNC Symbol;Acc:1551]
ENSG00000175334	0.487374	8.3619e-10	BANF1	barrier to autointegration factor 1 [Source:HGNC Symbol;Acc:17397]
ENSG00000109323	0.494485	8.4127e-10	MANBA	mannosidase, beta A, lysosomal [Source:HGNC Symbol;Acc:6831]
ENSG00000059573	0.524048	8.4381e-10	ALDH18A1	aldehyde dehydrogenase 18 family, member A1 [Source:HGNC Symbol;Acc:9722]
ENSG00000164251	0.461563	8.8893e-10	F2RL1	coagulation factor II (thrombin) receptor-like 1 [Source:HGNC Symbol;Acc:3538]
ENSG00000101911	0.51843	9.6075e-10	PRPS2	phosphoribosyl pyrophosphate synthetase 2 [Source:HGNC Symbol;Acc:9465]
ENSG00000084072	0.52019	9.8928e-10	PPIE	peptidylprolyl isomerase E (cyclophilin E) [Source:HGNC Symbol;Acc:9258]
ENSG00000167515	0.364048	1.0294e-09	TRAPPC2L	trafficking protein particle complex 2-like [Source:HGNC Symbol;Acc:30887]
ENSG00000107554	0.531286	1.0351e-09	DNMBP	dynamin binding protein [Source:HGNC Symbol;Acc:30373]
ENSG00000211450	0.518045	1.1223e-09	C11orf31	chromosome 11 open reading frame 31 [Source:HGNC Symbol;Acc:18251]
ENSG00000084463	0.536693	1.1237e-09	WBP11	WW domain binding protein 11 [Source:HGNC Symbol;Acc:16461]
ENSG00000140740	0.453194	1.133e-09	UQCRC2	ubiquinol-cytochrome c reductase core protein II [Source:HGNC Symbol;Acc:12586]
ENSG00000134970	0.5404	1.1442e-09	TMED7	transmembrane emp24 protein transport domain containing 7 [Source:HGNC Symbol;Acc:24253]
ENSG00000168883	0.493151	1.2569e-09	USP39	ubiquitin specific peptidase 39 [Source:HGNC Symbol;Acc:20071]
ENSG00000162300	0.372316	1.2875e-09	ZFPL1	zinc finger protein-like 1 [Source:HGNC Symbol;Acc:12868]
ENSG00000158615	0.528656	1.3572e-09	PPP1R15B	protein phosphatase 1, regulatory subunit 15B [Source:HGNC Symbol;Acc:14951]
ENSG00000086589	0.495171	1.4488e-09	RBM22	RNA binding motif protein 22 [Source:HGNC Symbol;Acc:25503]
ENSG00000184678	0.250764	1.4642e-09	HIST2H2BE	histone cluster 2, H2be [Source:HGNC Symbol;Acc:4760]
ENSG00000115364	0.485351	1.466e-09	MRPL19	mitochondrial ribosomal protein L19 [Source:HGNC Symbol;Acc:14052]
ENSG00000204954	0.389961	1.4857e-09	C12orf73	chromosome 12 open reading frame 73 [Source:HGNC Symbol;Acc:34450]
ENSG00000137656	0.498858	1.5266e-09	BUD13	BUD13 homolog (S. cerevisiae) [Source:HGNC Symbol;Acc:28199]
ENSG00000156875	0.375608	1.5725e-09	HIAT1	hippocampus abundant transcript 1 [Source:HGNC Symbol;Acc:23363]
ENSG00000171475	0.529675	1.585e-09	WIPF2	WAS/WASL interacting protein family, member 2 [Source:HGNC Symbol;Acc:30923]
ENSG00000143621	0.553114	1.6334e-09	ILF2	interleukin enhancer binding factor 2 [Source:HGNC Symbol;Acc:6037]
ENSG00000168374	0.55174	1.7309e-09	ARF4	ADP-ribosylation factor 4 [Source:HGNC Symbol;Acc:655]
ENSG00000131236	0.547784	1.7913e-09	CAP1	CAP, adenylate cyclase-associated protein 1 (yeast) [Source:HGNC Symbol;Acc:20040]
ENSG00000049759	0.535452	1.8333e-09	NEDD4L	neural precursor cell expressed, developmentally down-regulated 4-like, E3 ubiquitin protein ligase [Source:HGNC Symbol;Acc:7728]
ENSG00000159055	0.495274	1.844e-09	MIS18A	MIS18 kinetochore protein homolog A (S. pombe) [Source:HGNC Symbol;Acc:1286]
ENSG00000168672	0.529363	2.0267e-09	FAM84B	family with sequence similarity 84, member B [Source:HGNC Symbol;Acc:24166]
ENSG00000172534	0.538359	2.0267e-09	HCFC1	host cell factor C1 (VP16-accessory protein) [Source:HGNC Symbol;Acc:4839]
ENSG00000183723	0.50411	2.0626e-09	CMTM4	CKLF-like MARVEL transmembrane domain containing 4 [Source:HGNC Symbol;Acc:19175]
ENSG00000137504	0.497304	2.0651e-09	CREBZF	CREB/ATF bZIP transcription factor [Source:HGNC Symbol;Acc:24905]
ENSG00000166557	0.537159	2.2354e-09	TMED3	transmembrane emp24 protein transport domain containing 3 [Source:HGNC Symbol;Acc:28889]
ENSG00000143322	0.517632	2.2576e-09	ABL2	v-abl Abelson murine leukemia viral oncogene homolog 2 [Source:HGNC Symbol;Acc:77]
ENSG00000066651	0.445686	2.2604e-09	TRMT11	tRNA methyltransferase 11 homolog (S. cerevisiae) [Source:HGNC Symbol;Acc:21080]
ENSG00000151503	0.53265	2.269e-09	NCAPD3	non-SMC condensin II complex, subunit D3 [Source:HGNC Symbol;Acc:28952]
ENSG00000278540	0.531835	2.3787e-09	ACACA	-
ENSG00000165283	0.545337	2.4365e-09	STOML2	stomatin (EPB72)-like 2 [Source:HGNC Symbol;Acc:14559]
ENSG00000062822	0.340635	2.4712e-09	POLD1	polymerase (DNA directed), delta 1, catalytic subunit [Source:HGNC Symbol;Acc:9175]
ENSG00000099991	0.542502	2.4712e-09	CABIN1	calcineurin binding protein 1 [Source:HGNC Symbol;Acc:24187]
ENSG00000120437	0.455114	2.5863e-09	ACAT2	acetyl-CoA acetyltransferase 2 [Source:HGNC Symbol;Acc:94]
ENSG00000139163	0.517891	2.7013e-09	ETNK1	ethanolamine kinase 1 [Source:HGNC Symbol;Acc:24649]
ENSG00000196850	0.5365	2.979e-09	PPTC7	PTC7 protein phosphatase homolog (S. cerevisiae) [Source:HGNC Symbol;Acc:30695]
ENSG00000105472	0.438242	3.1126e-09	CLEC11A	C-type lectin domain family 11, member A [Source:HGNC Symbol;Acc:10576]
ENSG00000170260	0.486766	3.1369e-09	ZNF212	zinc finger protein 212 [Source:HGNC Symbol;Acc:13004]
ENSG00000198355	0.455051	3.1417e-09	PIM3	pim-3 oncogene [Source:HGNC Symbol;Acc:19310]
ENSG00000117595	0.543134	3.247e-09	IRF6	interferon regulatory factor 6 [Source:HGNC Symbol;Acc:6121]
ENSG00000272888	0.479566	3.2836e-09	LINC01578	-
ENSG00000152234	0.46384	3.2862e-09	ATP5A1	ATP synthase, H+ transporting, mitochondrial F1 complex, alpha subunit 1, cardiac muscle [Source:HGNC Symbol;Acc:823]
ENSG00000156802	0.547101	3.308e-09	ATAD2	ATPase family, AAA domain containing 2 [Source:HGNC Symbol;Acc:30123]
ENSG00000164096	0.305237	3.308e-09	C4orf3	chromosome 4 open reading frame 3 [Source:HGNC Symbol;Acc:19225]
ENSG00000163743	0.46246	3.3525e-09	RCHY1	ring finger and CHY zinc finger domain containing 1, E3 ubiquitin protein ligase [Source:HGNC Symbol;Acc:17479]
ENSG00000131381	0.488659	3.5221e-09	RBSN	zinc finger, FYVE domain containing 20 [Source:HGNC Symbol;Acc:20759]
ENSG00000127184	0.534529	3.6552e-09	COX7C	cytochrome c oxidase subunit VIIc [Source:HGNC Symbol;Acc:2292]
ENSG00000140521	0.532325	3.7128e-09	POLG	polymerase (DNA directed), gamma [Source:HGNC Symbol;Acc:9179]
ENSG00000149573	0.472275	3.8386e-09	MPZL2	myelin protein zero-like 2 [Source:HGNC Symbol;Acc:3496]
ENSG00000062194	0.538747	4.0371e-09	GPBP1	GC-rich promoter binding protein 1 [Source:HGNC Symbol;Acc:29520]
ENSG00000198929	0.306445	4.2299e-09	NOS1AP	nitric oxide synthase 1 (neuronal) adaptor protein [Source:HGNC Symbol;Acc:16859]
ENSG00000160789	0.541075	4.3238e-09	LMNA	lamin A/C [Source:HGNC Symbol;Acc:6636]
ENSG00000170855	0.525605	4.3818e-09	TRIAP1	TP53 regulated inhibitor of apoptosis 1 [Source:HGNC Symbol;Acc:26937]
ENSG00000185728	0.523793	4.4901e-09	YTHDF3	YTH domain family, member 3 [Source:HGNC Symbol;Acc:26465]
ENSG00000160799	0.540501	4.5512e-09	CCDC12	coiled-coil domain containing 12 [Source:HGNC Symbol;Acc:28332]
ENSG00000127838	0.542419	4.6756e-09	PNKD	paroxysmal nonkinesigenic dyskinesia [Source:HGNC Symbol;Acc:9153]
ENSG00000170860	0.476121	4.7613e-09	LSM3	LSM3 homolog, U6 small nuclear RNA associated (S. cerevisiae) [Source:HGNC Symbol;Acc:17874]
ENSG00000174950	0.328235	4.8231e-09	CD164L2	CD164 sialomucin-like 2 [Source:HGNC Symbol;Acc:32043]
ENSG00000088451	0.472243	4.9179e-09	TGDS	TDP-glucose 4,6-dehydratase [Source:HGNC Symbol;Acc:20324]
ENSG00000183018	0.484813	5.0019e-09	SPNS2	spinster homolog 2 (Drosophila) [Source:HGNC Symbol;Acc:26992]
ENSG00000188186	0.534788	5.2402e-09	LAMTOR4	late endosomal/lysosomal adaptor, MAPK and MTOR activator 4 [Source:HGNC Symbol;Acc:33772]
ENSG00000100591	0.543808	5.4326e-09	AHSA1	AHA1, activator of heat shock 90kDa protein ATPase homolog 1 (yeast) [Source:HGNC Symbol;Acc:1189]
ENSG00000111652	0.536582	5.8746e-09	COPS7A	COP9 signalosome subunit 7A [Source:HGNC Symbol;Acc:16758]
ENSG00000110958	0.488151	5.898e-09	PTGES3	prostaglandin E synthase 3 (cytosolic) [Source:HGNC Symbol;Acc:16049]
ENSG00000118689	0.412424	6.0732e-09	FOXO3	forkhead box O3 [Source:HGNC Symbol;Acc:3821]
ENSG00000215717	0.518976	6.1582e-09	TMEM167B	transmembrane protein 167B [Source:HGNC Symbol;Acc:30187]
ENSG00000176142	0.522637	6.1653e-09	TMEM39A	transmembrane protein 39A [Source:HGNC Symbol;Acc:25600]
ENSG00000261270	0.135701	6.195e-09	RP11-325K4.3	-
ENSG00000111880	0.511803	6.4365e-09	RNGTT	RNA guanylyltransferase and 5'-phosphatase [Source:HGNC Symbol;Acc:10073]
ENSG00000096384	0.421061	6.4404e-09	HSP90AB1	heat shock protein 90kDa alpha (cytosolic), class B member 1 [Source:HGNC Symbol;Acc:5258]
ENSG00000139154	0.518516	7.1248e-09	AEBP2	AE binding protein 2 [Source:HGNC Symbol;Acc:24051]
ENSG00000082701	0.542957	7.4964e-09	GSK3B	glycogen synthase kinase 3 beta [Source:HGNC Symbol;Acc:4617]
ENSG00000075785	0.557193	7.5897e-09	RAB7A	RAB7A, member RAS oncogene family [Source:HGNC Symbol;Acc:9788]
ENSG00000104824	0.561914	7.8741e-09	HNRNPL	heterogeneous nuclear ribonucleoprotein L [Source:HGNC Symbol;Acc:5045]
ENSG00000196950	0.525933	8.0137e-09	SLC39A10	solute carrier family 39 (zinc transporter), member 10 [Source:HGNC Symbol;Acc:20861]
ENSG00000100297	0.514374	8.0185e-09	MCM5	minichromosome maintenance complex component 5 [Source:HGNC Symbol;Acc:6948]
ENSG00000080824	0.426643	8.0361e-09	HSP90AA1	heat shock protein 90kDa alpha (cytosolic), class A member 1 [Source:HGNC Symbol;Acc:5253]
ENSG00000144354	0.495034	8.0361e-09	CDCA7	cell division cycle associated 7 [Source:HGNC Symbol;Acc:14628]
ENSG00000172795	0.470772	8.12e-09	DCP2	DCP2 decapping enzyme homolog (S. cerevisiae) [Source:HGNC Symbol;Acc:24452]
ENSG00000131269	0.46368	8.1512e-09	ABCB7	ATP-binding cassette, sub-family B (MDR/TAP), member 7 [Source:HGNC Symbol;Acc:48]
ENSG00000139146	0.55096	8.2294e-09	FAM60A	family with sequence similarity 60, member A [Source:HGNC Symbol;Acc:30702]
ENSG00000173530	0.417978	8.3101e-09	TNFRSF10D	tumor necrosis factor receptor superfamily, member 10d, decoy with truncated death domain [Source:HGNC Symbol;Acc:11907]
ENSG00000004799	0.394528	8.3166e-09	PDK4	pyruvate dehydrogenase kinase, isozyme 4 [Source:HGNC Symbol;Acc:8812]
ENSG00000120438	0.437817	8.4897e-09	TCP1	t-complex 1 [Source:HGNC Symbol;Acc:11655]
ENSG00000136108	0.555693	8.6882e-09	CKAP2	cytoskeleton associated protein 2 [Source:HGNC Symbol;Acc:1990]
ENSG00000164024	0.551346	8.8373e-09	METAP1	methionyl aminopeptidase 1 [Source:HGNC Symbol;Acc:15789]
ENSG00000142798	0.548354	9.041e-09	HSPG2	heparan sulfate proteoglycan 2 [Source:HGNC Symbol;Acc:5273]
ENSG00000173726	0.416821	9.5107e-09	TOMM20	translocase of outer mitochondrial membrane 20 homolog (yeast) [Source:HGNC Symbol;Acc:20947]
ENSG00000232112	0.446769	9.895e-09	TMA7	translation machinery associated 7 homolog (S. cerevisiae) [Source:HGNC Symbol;Acc:26932]
ENSG00000168411	0.552494	1.0732e-08	RFWD3	ring finger and WD repeat domain 3 [Source:HGNC Symbol;Acc:25539]
ENSG00000254682	0.414746	1.1142e-08	RP11-660L16.2	-
ENSG00000008018	0.531367	1.1512e-08	PSMB1	proteasome (prosome, macropain) subunit, beta type, 1 [Source:HGNC Symbol;Acc:9537]
ENSG00000130332	0.552609	1.1612e-08	LSM7	LSM7 homolog, U6 small nuclear RNA associated (S. cerevisiae) [Source:HGNC Symbol;Acc:20470]
ENSG00000075089	0.511324	1.1776e-08	ACTR6	ARP6 actin-related protein 6 homolog (yeast) [Source:HGNC Symbol;Acc:24025]
ENSG00000123374	0.527802	1.1938e-08	CDK2	cyclin-dependent kinase 2 [Source:HGNC Symbol;Acc:1771]
ENSG00000113141	0.554105	1.1959e-08	IK	IK cytokine, down-regulator of HLA II [Source:HGNC Symbol;Acc:5958]
ENSG00000163703	0.496409	1.2326e-08	CRELD1	cysteine-rich with EGF-like domains 1 [Source:HGNC Symbol;Acc:14630]
ENSG00000186591	0.565673	1.2326e-08	UBE2H	ubiquitin-conjugating enzyme E2H [Source:HGNC Symbol;Acc:12484]
ENSG00000110108	0.491342	1.2541e-08	TMEM109	transmembrane protein 109 [Source:HGNC Symbol;Acc:28771]
ENSG00000067082	0.563212	1.2571e-08	KLF6	Kruppel-like factor 6 [Source:HGNC Symbol;Acc:2235]
ENSG00000164919	0.550903	1.3069e-08	COX6C	cytochrome c oxidase subunit VIc [Source:HGNC Symbol;Acc:2285]
ENSG00000004779	0.551044	1.3139e-08	NDUFAB1	NADH dehydrogenase (ubiquinone) 1, alpha/beta subcomplex, 1, 8kDa [Source:HGNC Symbol;Acc:7694]
ENSG00000112695	0.566642	1.3255e-08	COX7A2	cytochrome c oxidase subunit VIIa polypeptide 2 (liver) [Source:HGNC Symbol;Acc:2288]
ENSG00000179218	0.57113	1.334e-08	CALR	calreticulin [Source:HGNC Symbol;Acc:1455]
ENSG00000081019	0.491921	1.3519e-08	RSBN1	round spermatid basic protein 1 [Source:HGNC Symbol;Acc:25642]
ENSG00000148835	0.477509	1.3634e-08	TAF5	TAF5 RNA polymerase II, TATA box binding protein (TBP)-associated factor, 100kDa [Source:HGNC Symbol;Acc:11539]
ENSG00000147065	0.4825	1.3791e-08	MSN	moesin [Source:HGNC Symbol;Acc:7373]
ENSG00000168496	0.479034	1.3791e-08	FEN1	flap structure-specific endonuclease 1 [Source:HGNC Symbol;Acc:3650]
ENSG00000170312	0.561711	1.474e-08	CDK1	cyclin-dependent kinase 1 [Source:HGNC Symbol;Acc:1722]
ENSG00000160318	0.159486	1.507e-08	CLDND2	claudin domain containing 2 [Source:HGNC Symbol;Acc:28511]
ENSG00000170291	0.54181	1.5113e-08	ELP5	elongator acetyltransferase complex subunit 5 [Source:HGNC Symbol;Acc:30617]
ENSG00000041988	0.508676	1.597e-08	THAP3	THAP domain containing, apoptosis associated protein 3 [Source:HGNC Symbol;Acc:20855]
ENSG00000187210	0.463583	1.6077e-08	GCNT1	glucosaminyl (N-acetyl) transferase 1, core 2 [Source:HGNC Symbol;Acc:4203]
ENSG00000175793	0.496891	1.6454e-08	SFN	stratifin [Source:HGNC Symbol;Acc:10773]
ENSG00000079332	0.559799	1.6993e-08	SAR1A	SAR1 homolog A (S. cerevisiae) [Source:HGNC Symbol;Acc:10534]
ENSG00000170779	0.553721	1.7372e-08	CDCA4	cell division cycle associated 4 [Source:HGNC Symbol;Acc:14625]
ENSG00000116514	0.542096	1.7634e-08	RNF19B	ring finger protein 19B [Source:HGNC Symbol;Acc:26886]
ENSG00000170802	0.491138	1.8607e-08	FOXN2	forkhead box N2 [Source:HGNC Symbol;Acc:5281]
ENSG00000159658	0.548776	2.0059e-08	EFCAB14	EF-hand calcium binding domain 14 [Source:HGNC Symbol;Acc:29051]
ENSG00000175215	0.561688	2.0059e-08	CTDSP2	CTD (carboxy-terminal domain, RNA polymerase II, polypeptide A) small phosphatase 2 [Source:HGNC Symbol;Acc:17077]
ENSG00000162433	0.454893	2.0439e-08	AK4	adenylate kinase 4 [Source:HGNC Symbol;Acc:363]
ENSG00000185049	0.558783	2.08e-08	NELFA	negative elongation factor complex member A [Source:HGNC Symbol;Acc:12768]
ENSG00000164442	0.548343	2.1505e-08	CITED2	Cbp/p300-interacting transactivator, with Glu/Asp-rich carboxy-terminal domain, 2 [Source:HGNC Symbol;Acc:1987]
ENSG00000185619	0.535274	2.2147e-08	PCGF3	polycomb group ring finger 3 [Source:HGNC Symbol;Acc:10066]
ENSG00000178307	0.488625	2.3152e-08	TMEM11	transmembrane protein 11 [Source:HGNC Symbol;Acc:16823]
ENSG00000111816	0.425963	2.3608e-08	FRK	fyn-related kinase [Source:HGNC Symbol;Acc:3955]
ENSG00000117523	0.559492	2.3608e-08	PRRC2C	proline-rich coiled-coil 2C [Source:HGNC Symbol;Acc:24903]
ENSG00000253716	0.43955	2.3608e-08	LINC01604	-
ENSG00000204370	0.543575	2.4919e-08	SDHD	succinate dehydrogenase complex, subunit D, integral membrane protein [Source:HGNC Symbol;Acc:10683]
ENSG00000095319	0.446397	2.5e-08	NUP188	nucleoporin 188kDa [Source:HGNC Symbol;Acc:17859]
ENSG00000114867	0.573391	2.5307e-08	EIF4G1	eukaryotic translation initiation factor 4 gamma, 1 [Source:HGNC Symbol;Acc:3296]
ENSG00000176092	0.516486	2.6241e-08	AIM1L	absent in melanoma 1-like [Source:HGNC Symbol;Acc:17295]
ENSG00000121542	0.440465	2.6264e-08	SEC22A	SEC22 vesicle trafficking protein homolog A (S. cerevisiae) [Source:HGNC Symbol;Acc:20260]
ENSG00000173171	0.497338	2.6296e-08	MTX1	metaxin 1 [Source:HGNC Symbol;Acc:7504]
ENSG00000170089	0.450251	2.6696e-08	RP11-423H2.1	-
ENSG00000002745	0.551855	2.7416e-08	WNT16	wingless-type MMTV integration site family, member 16 [Source:HGNC Symbol;Acc:16267]
ENSG00000163444	0.556788	2.7542e-08	TMEM183A	transmembrane protein 183A [Source:HGNC Symbol;Acc:20173]
ENSG00000088448	0.296335	2.8231e-08	ANKRD10	ankyrin repeat domain 10 [Source:HGNC Symbol;Acc:20265]
ENSG00000138398	0.552789	2.9368e-08	PPIG	peptidylprolyl isomerase G (cyclophilin G) [Source:HGNC Symbol;Acc:14650]
ENSG00000111665	0.539001	3.0185e-08	CDCA3	cell division cycle associated 3 [Source:HGNC Symbol;Acc:14624]
ENSG00000177606	0.50118	3.0534e-08	JUN	jun proto-oncogene [Source:HGNC Symbol;Acc:6204]
ENSG00000157881	0.550567	3.1006e-08	PANK4	pantothenate kinase 4 [Source:HGNC Symbol;Acc:19366]
ENSG00000109255	0.505117	3.1396e-08	NMU	neuromedin U [Source:HGNC Symbol;Acc:7859]
ENSG00000214357	0.472112	3.2379e-08	NEURL1B	neuralized homolog 1B (Drosophila) [Source:HGNC Symbol;Acc:35422]
ENSG00000163362	0.527492	3.3445e-08	C1orf106	chromosome 1 open reading frame 106 [Source:HGNC Symbol;Acc:25599]
ENSG00000135870	0.512094	3.3521e-08	RC3H1	ring finger and CCCH-type domains 1 [Source:HGNC Symbol;Acc:29434]
ENSG00000119392	0.539779	3.3556e-08	GLE1	GLE1 RNA export mediator homolog (yeast) [Source:HGNC Symbol;Acc:4315]
ENSG00000138764	0.5455	3.3676e-08	CCNG2	cyclin G2 [Source:HGNC Symbol;Acc:1593]
ENSG00000165757	0.530458	3.3745e-08	KIAA1462	KIAA1462 [Source:HGNC Symbol;Acc:29283]
ENSG00000185920	0.451063	3.3968e-08	PTCH1	patched 1 [Source:HGNC Symbol;Acc:9585]
ENSG00000125124	0.521374	3.4037e-08	BBS2	Bardet-Biedl syndrome 2 [Source:HGNC Symbol;Acc:967]
ENSG00000164611	0.571605	3.4684e-08	PTTG1	pituitary tumor-transforming 1 [Source:HGNC Symbol;Acc:9690]
ENSG00000214274	0.280778	3.602e-08	ANG	angiogenin, ribonuclease, RNase A family, 5 [Source:HGNC Symbol;Acc:483]
ENSG00000122126	0.433499	3.6033e-08	OCRL	oculocerebrorenal syndrome of Lowe [Source:HGNC Symbol;Acc:8108]
ENSG00000087365	0.576563	3.6619e-08	SF3B2	splicing factor 3b, subunit 2, 145kDa [Source:HGNC Symbol;Acc:10769]
ENSG00000156026	0.538545	3.7041e-08	MCU	mitochondrial calcium uniporter [Source:HGNC Symbol;Acc:23526]
ENSG00000101882	0.528729	3.7498e-08	NKAP	NFKB activating protein [Source:HGNC Symbol;Acc:29873]
ENSG00000243927	0.501632	3.8191e-08	MRPS6	mitochondrial ribosomal protein S6 [Source:HGNC Symbol;Acc:14051]
ENSG00000198517	0.381142	3.8964e-08	MAFK	v-maf musculoaponeurotic fibrosarcoma oncogene homolog K (avian) [Source:HGNC Symbol;Acc:6782]
ENSG00000198805	0.547052	3.9079e-08	PNP	purine nucleoside phosphorylase [Source:HGNC Symbol;Acc:7892]
ENSG00000095059	0.55926	4.2641e-08	DHPS	deoxyhypusine synthase [Source:HGNC Symbol;Acc:2869]
ENSG00000121749	0.534937	4.3569e-08	TBC1D15	TBC1 domain family, member 15 [Source:HGNC Symbol;Acc:25694]
ENSG00000005007	0.5761	4.437e-08	UPF1	UPF1 regulator of nonsense transcripts homolog (yeast) [Source:HGNC Symbol;Acc:9962]
ENSG00000164649	0.511842	4.755e-08	CDCA7L	cell division cycle associated 7-like [Source:HGNC Symbol;Acc:30777]
ENSG00000156273	0.472243	4.8068e-08	BACH1	BTB and CNC homology 1, basic leucine zipper transcription factor 1 [Source:HGNC Symbol;Acc:935]
ENSG00000076108	0.573057	4.8427e-08	BAZ2A	bromodomain adjacent to zinc finger domain, 2A [Source:HGNC Symbol;Acc:962]
ENSG00000189091	0.567727	4.9282e-08	SF3B3	splicing factor 3b, subunit 3, 130kDa [Source:HGNC Symbol;Acc:10770]
ENSG00000176340	0.537025	5.0956e-08	COX8A	cytochrome c oxidase subunit VIIIA (ubiquitous) [Source:HGNC Symbol;Acc:2294]
ENSG00000163520	0.171645	5.2026e-08	FBLN2	fibulin 2 [Source:HGNC Symbol;Acc:3601]
ENSG00000103111	0.532192	5.2398e-08	MON1B	MON1 homolog B (yeast) [Source:HGNC Symbol;Acc:25020]
ENSG00000029364	0.561345	5.265e-08	SLC39A9	solute carrier family 39 (zinc transporter), member 9 [Source:HGNC Symbol;Acc:20182]
ENSG00000104904	0.581081	5.4936e-08	OAZ1	ornithine decarboxylase antizyme 1 [Source:HGNC Symbol;Acc:8095]
ENSG00000112406	0.537389	5.7075e-08	HECA	headcase homolog (Drosophila) [Source:HGNC Symbol;Acc:21041]
ENSG00000158042	0.408866	5.7157e-08	MRPL17	mitochondrial ribosomal protein L17 [Source:HGNC Symbol;Acc:14053]
ENSG00000104907	0.545984	5.8145e-08	TRMT1	tRNA methyltransferase 1 homolog (S. cerevisiae) [Source:HGNC Symbol;Acc:25980]
ENSG00000066379	0.453948	5.8478e-08	ZNRD1	zinc ribbon domain containing 1 [Source:HGNC Symbol;Acc:13182]
ENSG00000174233	0.422845	5.9256e-08	ADCY6	adenylate cyclase 6 [Source:HGNC Symbol;Acc:237]
ENSG00000101558	0.577507	5.93e-08	VAPA	VAMP (vesicle-associated membrane protein)-associated protein A, 33kDa [Source:HGNC Symbol;Acc:12648]
ENSG00000167355	0.340258	6.2817e-08	AC104389.28	-
ENSG00000251493	0.526527	6.2972e-08	FOXD1	forkhead box D1 [Source:HGNC Symbol;Acc:3802]
ENSG00000116791	0.520118	6.3458e-08	CRYZ	crystallin, zeta (quinone reductase) [Source:HGNC Symbol;Acc:2419]
ENSG00000187514	0.420477	6.3694e-08	PTMA	prothymosin, alpha [Source:HGNC Symbol;Acc:9623]
ENSG00000134690	0.571066	6.4328e-08	CDCA8	cell division cycle associated 8 [Source:HGNC Symbol;Acc:14629]
ENSG00000197930	0.466614	6.4996e-08	ERO1A	ERO1-like (S. cerevisiae) [Source:HGNC Symbol;Acc:13280]
ENSG00000152556	0.574596	6.5946e-08	PFKM	phosphofructokinase, muscle [Source:HGNC Symbol;Acc:8877]
ENSG00000244041	0.267072	6.6572e-08	LINC01011	-
ENSG00000164056	0.379902	6.701e-08	SPRY1	sprouty homolog 1, antagonist of FGF signaling (Drosophila) [Source:HGNC Symbol;Acc:11269]
ENSG00000140391	0.466516	6.9427e-08	TSPAN3	tetraspanin 3 [Source:HGNC Symbol;Acc:17752]
ENSG00000101544	0.566509	6.9652e-08	ADNP2	ADNP homeobox 2 [Source:HGNC Symbol;Acc:23803]
ENSG00000112110	0.563634	7.0332e-08	MRPL18	mitochondrial ribosomal protein L18 [Source:HGNC Symbol;Acc:14477]
ENSG00000166747	0.56612	7.0365e-08	AP1G1	adaptor-related protein complex 1, gamma 1 subunit [Source:HGNC Symbol;Acc:555]
ENSG00000184205	0.556171	7.313e-08	TSPYL2	TSPY-like 2 [Source:HGNC Symbol;Acc:24358]
ENSG00000204388	0.4142	7.313e-08	HSPA1B	heat shock 70kDa protein 1B [Source:HGNC Symbol;Acc:5233]
ENSG00000140365	0.537852	7.5996e-08	COMMD4	COMM domain containing 4 [Source:HGNC Symbol;Acc:26027]
ENSG00000169174	0.404469	7.6686e-08	PCSK9	proprotein convertase subtilisin/kexin type 9 [Source:HGNC Symbol;Acc:20001]
ENSG00000101337	0.569465	7.9291e-08	TM9SF4	transmembrane 9 superfamily protein member 4 [Source:HGNC Symbol;Acc:30797]
ENSG00000130402	0.586828	7.999e-08	ACTN4	actinin, alpha 4 [Source:HGNC Symbol;Acc:166]
ENSG00000108953	0.522702	8.3243e-08	YWHAE	tyrosine 3-monooxygenase/tryptophan 5-monooxygenase activation protein, epsilon polypeptide [Source:HGNC Symbol;Acc:12851]
ENSG00000010244	0.575672	8.3557e-08	ZNF207	zinc finger protein 207 [Source:HGNC Symbol;Acc:12998]
ENSG00000113615	0.534796	8.3847e-08	SEC24A	SEC24 family, member A (S. cerevisiae) [Source:HGNC Symbol;Acc:10703]
ENSG00000119041	0.544638	8.6845e-08	GTF3C3	general transcription factor IIIC, polypeptide 3, 102kDa [Source:HGNC Symbol;Acc:4666]
ENSG00000142867	0.534874	8.6845e-08	BCL10	B-cell CLL/lymphoma 10 [Source:HGNC Symbol;Acc:989]
ENSG00000175183	0.561695	8.9021e-08	CSRP2	cysteine and glycine-rich protein 2 [Source:HGNC Symbol;Acc:2470]
ENSG00000131238	0.309112	9.0095e-08	PPT1	palmitoyl-protein thioesterase 1 [Source:HGNC Symbol;Acc:9325]
ENSG00000106537	0.551258	9.1252e-08	TSPAN13	tetraspanin 13 [Source:HGNC Symbol;Acc:21643]
ENSG00000081791	0.537676	9.3519e-08	KIAA0141	KIAA0141 [Source:HGNC Symbol;Acc:28969]
ENSG00000145780	0.482032	9.457e-08	FEM1C	fem-1 homolog c (C. elegans) [Source:HGNC Symbol;Acc:16933]
ENSG00000106399	0.486395	9.754e-08	RPA3	replication protein A3, 14kDa [Source:HGNC Symbol;Acc:10291]
ENSG00000139343	0.577659	1.0299e-07	SNRPF	small nuclear ribonucleoprotein polypeptide F [Source:HGNC Symbol;Acc:11162]
ENSG00000240891	0.249602	1.0299e-07	PLCXD2	phosphatidylinositol-specific phospholipase C, X domain containing 2 [Source:HGNC Symbol;Acc:26462]
ENSG00000105135	0.575182	1.0416e-07	ILVBL	ilvB (bacterial acetolactate synthase)-like [Source:HGNC Symbol;Acc:6041]
ENSG00000001461	0.547781	1.0725e-07	NIPAL3	NIPA-like domain containing 3 [Source:HGNC Symbol;Acc:25233]
ENSG00000185721	0.515102	1.1098e-07	DRG1	developmentally regulated GTP binding protein 1 [Source:HGNC Symbol;Acc:3029]
ENSG00000271601	0.52969	1.1101e-07	LIX1L	-
ENSG00000131389	0.54775	1.1398e-07	SLC6A6	solute carrier family 6 (neurotransmitter transporter, taurine), member 6 [Source:HGNC Symbol;Acc:11052]
ENSG00000112029	0.55014	1.1516e-07	FBXO5	F-box protein 5 [Source:HGNC Symbol;Acc:13584]
ENSG00000157593	0.564748	1.22e-07	SLC35B2	solute carrier family 35, member B2 [Source:HGNC Symbol;Acc:16872]
ENSG00000076984	0.579215	1.2244e-07	MAP2K7	mitogen-activated protein kinase kinase 7 [Source:HGNC Symbol;Acc:6847]
ENSG00000133065	0.533718	1.2306e-07	SLC41A1	solute carrier family 41, member 1 [Source:HGNC Symbol;Acc:19429]
ENSG00000169905	0.580553	1.2669e-07	TOR1AIP2	torsin A interacting protein 2 [Source:HGNC Symbol;Acc:24055]
ENSG00000143384	0.586637	1.2695e-07	MCL1	myeloid cell leukemia sequence 1 (BCL2-related) [Source:HGNC Symbol;Acc:6943]
ENSG00000151553	0.514328	1.3632e-07	FAM160B1	family with sequence similarity 160, member B1 [Source:HGNC Symbol;Acc:29320]
ENSG00000154127	0.567114	1.3662e-07	UBASH3B	ubiquitin associated and SH3 domain containing B [Source:HGNC Symbol;Acc:29884]
ENSG00000118503	0.450313	1.3677e-07	TNFAIP3	tumor necrosis factor, alpha-induced protein 3 [Source:HGNC Symbol;Acc:11896]
ENSG00000109107	0.302394	1.3969e-07	ALDOC	aldolase C, fructose-bisphosphate [Source:HGNC Symbol;Acc:418]
ENSG00000103353	0.572382	1.3975e-07	UBFD1	ubiquitin family domain containing 1 [Source:HGNC Symbol;Acc:30565]
ENSG00000116209	0.580046	1.3991e-07	TMEM59	transmembrane protein 59 [Source:HGNC Symbol;Acc:1239]
ENSG00000099875	0.58447	1.4698e-07	MKNK2	MAP kinase interacting serine/threonine kinase 2 [Source:HGNC Symbol;Acc:7111]
ENSG00000141101	0.578641	1.4895e-07	NOB1	NIN1/RPN12 binding protein 1 homolog (S. cerevisiae) [Source:HGNC Symbol;Acc:29540]
ENSG00000164687	0.5702	1.5016e-07	FABP5	fatty acid binding protein 5 (psoriasis-associated) [Source:HGNC Symbol;Acc:3560]
ENSG00000096746	0.572207	1.5327e-07	HNRNPH3	heterogeneous nuclear ribonucleoprotein H3 (2H9) [Source:HGNC Symbol;Acc:5043]
ENSG00000173166	0.350698	1.5921e-07	RAPH1	Ras association (RalGDS/AF-6) and pleckstrin homology domains 1 [Source:HGNC Symbol;Acc:14436]
ENSG00000139537	0.289935	1.5974e-07	CCDC65	coiled-coil domain containing 65 [Source:HGNC Symbol;Acc:29937]
ENSG00000122566	0.492775	1.6403e-07	HNRNPA2B1	heterogeneous nuclear ribonucleoprotein A2/B1 [Source:HGNC Symbol;Acc:5033]
ENSG00000178773	0.567393	1.6519e-07	CPNE7	copine VII [Source:HGNC Symbol;Acc:2320]
ENSG00000081154	0.578793	1.6934e-07	PCNP	PEST proteolytic signal containing nuclear protein [Source:HGNC Symbol;Acc:30023]
ENSG00000154518	0.587382	1.7723e-07	ATP5G3	ATP synthase, H+ transporting, mitochondrial Fo complex, subunit C3 (subunit 9) [Source:HGNC Symbol;Acc:843]
ENSG00000135241	0.546389	1.7842e-07	PNPLA8	patatin-like phospholipase domain containing 8 [Source:HGNC Symbol;Acc:28900]
ENSG00000132661	0.539745	1.7864e-07	NXT1	NTF2-like export factor 1 [Source:HGNC Symbol;Acc:15913]
ENSG00000088726	0.535527	1.8701e-07	TMEM40	transmembrane protein 40 [Source:HGNC Symbol;Acc:25620]
ENSG00000168078	0.578521	1.9485e-07	PBK	PDZ binding kinase [Source:HGNC Symbol;Acc:18282]
ENSG00000134375	0.578284	1.9622e-07	TIMM17A	translocase of inner mitochondrial membrane 17 homolog A (yeast) [Source:HGNC Symbol;Acc:17315]
ENSG00000213079	0.534114	1.9949e-07	SCAF8	SR-related CTD-associated factor 8 [Source:HGNC Symbol;Acc:20959]
ENSG00000130803	0.555824	2.046e-07	ZNF317	zinc finger protein 317 [Source:HGNC Symbol;Acc:13507]
ENSG00000033627	0.5544	2.0654e-07	ATP6V0A1	ATPase, H+ transporting, lysosomal V0 subunit a1 [Source:HGNC Symbol;Acc:865]
ENSG00000102054	0.581439	2.072e-07	RBBP7	retinoblastoma binding protein 7 [Source:HGNC Symbol;Acc:9890]
ENSG00000073111	0.473915	2.1152e-07	MCM2	minichromosome maintenance complex component 2 [Source:HGNC Symbol;Acc:6944]
ENSG00000112658	0.579106	2.1186e-07	SRF	serum response factor (c-fos serum response element-binding transcription factor) [Source:HGNC Symbol;Acc:11291]
ENSG00000112339	0.574696	2.1442e-07	HBS1L	HBS1-like (S. cerevisiae) [Source:HGNC Symbol;Acc:4834]
ENSG00000245910	0.563056	2.2267e-07	SNHG6	small nucleolar RNA host gene 6 (non-protein coding) [Source:HGNC Symbol;Acc:32965]
ENSG00000072849	0.548191	2.2773e-07	DERL2	derlin 2 [Source:HGNC Symbol;Acc:17943]
ENSG00000265241	0.56855	2.29e-07	RBM8A	RNA binding motif protein 8A [Source:HGNC Symbol;Acc:9905]
ENSG00000156504	0.573116	2.3529e-07	FAM122B	family with sequence similarity 122B [Source:HGNC Symbol;Acc:30490]
ENSG00000144741	0.532931	2.3548e-07	SLC25A26	solute carrier family 25 (S-adenosylmethionine carrier), member 26 [Source:HGNC Symbol;Acc:20661]
ENSG00000121104	0.512513	2.408e-07	FAM117A	family with sequence similarity 117, member A [Source:HGNC Symbol;Acc:24179]
ENSG00000050426	0.500302	2.514e-07	LETMD1	LETM1 domain containing 1 [Source:HGNC Symbol;Acc:24241]
ENSG00000108389	0.57846	2.514e-07	MTMR4	myotubularin related protein 4 [Source:HGNC Symbol;Acc:7452]
ENSG00000163050	0.576187	2.5498e-07	ADCK3	aarF domain containing kinase 3 [Source:HGNC Symbol;Acc:16812]
ENSG00000108518	0.491956	2.6456e-07	PFN1	profilin 1 [Source:HGNC Symbol;Acc:8881]
ENSG00000141543	0.523518	2.7098e-07	EIF4A3	eukaryotic translation initiation factor 4A3 [Source:HGNC Symbol;Acc:18683]
ENSG00000164104	0.599088	2.7098e-07	HMGB2	high mobility group box 2 [Source:HGNC Symbol;Acc:5000]
ENSG00000061936	0.580436	2.7834e-07	SFSWAP	splicing factor, suppressor of white-apricot homolog (Drosophila) [Source:HGNC Symbol;Acc:10790]
ENSG00000114784	0.564064	2.7874e-07	EIF1B	eukaryotic translation initiation factor 1B [Source:HGNC Symbol;Acc:30792]
ENSG00000128567	0.572299	2.8014e-07	PODXL	podocalyxin-like [Source:HGNC Symbol;Acc:9171]
ENSG00000089876	0.55582	2.847e-07	DHX32	DEAH (Asp-Glu-Ala-His) box polypeptide 32 [Source:HGNC Symbol;Acc:16717]
ENSG00000167685	0.531363	2.8763e-07	ZNF444	zinc finger protein 444 [Source:HGNC Symbol;Acc:16052]
ENSG00000187741	0.477509	2.9236e-07	FANCA	Fanconi anemia, complementation group A [Source:HGNC Symbol;Acc:3582]
ENSG00000166889	0.567448	2.9532e-07	PATL1	protein associated with topoisomerase II homolog 1 (yeast) [Source:HGNC Symbol;Acc:26721]
ENSG00000117407	0.564032	2.9924e-07	ARTN	artemin [Source:HGNC Symbol;Acc:727]
ENSG00000175931	0.589703	3.0347e-07	UBE2O	ubiquitin-conjugating enzyme E2O [Source:HGNC Symbol;Acc:29554]
ENSG00000150907	0.516031	3.0822e-07	FOXO1	forkhead box O1 [Source:HGNC Symbol;Acc:3819]
ENSG00000112983	0.422962	3.0883e-07	BRD8	bromodomain containing 8 [Source:HGNC Symbol;Acc:19874]
ENSG00000167272	0.504264	3.1108e-07	POP5	processing of precursor 5, ribonuclease P/MRP subunit (S. cerevisiae) [Source:HGNC Symbol;Acc:17689]
ENSG00000106367	0.5983	3.1456e-07	AP1S1	adaptor-related protein complex 1, sigma 1 subunit [Source:HGNC Symbol;Acc:559]
ENSG00000105516	0.415264	3.2397e-07	DBP	D site of albumin promoter (albumin D-box) binding protein [Source:HGNC Symbol;Acc:2697]
ENSG00000188976	0.472112	3.259e-07	NOC2L	nucleolar complex associated 2 homolog (S. cerevisiae) [Source:HGNC Symbol;Acc:24517]
ENSG00000145817	0.56212	3.2907e-07	YIPF5	Yip1 domain family, member 5 [Source:HGNC Symbol;Acc:24877]
ENSG00000099849	0.513334	3.327e-07	RASSF7	Ras association (RalGDS/AF-6) domain family (N-terminal) member 7 [Source:HGNC Symbol;Acc:1166]
ENSG00000183258	0.590059	3.4013e-07	DDX41	DEAD (Asp-Glu-Ala-Asp) box polypeptide 41 [Source:HGNC Symbol;Acc:18674]
ENSG00000179820	0.568042	3.4149e-07	MYADM	myeloid-associated differentiation marker [Source:HGNC Symbol;Acc:7544]
ENSG00000237649	0.548552	3.4312e-07	KIFC1	kinesin family member C1 [Source:HGNC Symbol;Acc:6389]
ENSG00000106615	0.59704	3.4754e-07	RHEB	Ras homolog enriched in brain [Source:HGNC Symbol;Acc:10011]
ENSG00000059769	0.411938	3.4964e-07	DNAJC25	DnaJ (Hsp40) homolog, subfamily C , member 25 [Source:HGNC Symbol;Acc:34187]
ENSG00000068366	0.570346	3.4981e-07	ACSL4	acyl-CoA synthetase long-chain family member 4 [Source:HGNC Symbol;Acc:3571]
ENSG00000188554	0.5886	3.5317e-07	NBR1	neighbor of BRCA1 gene 1 [Source:HGNC Symbol;Acc:6746]
ENSG00000119899	0.546506	3.5562e-07	SLC17A5	solute carrier family 17 (anion/sugar transporter), member 5 [Source:HGNC Symbol;Acc:10933]
ENSG00000159202	0.588315	3.6676e-07	UBE2Z	ubiquitin-conjugating enzyme E2Z [Source:HGNC Symbol;Acc:25847]
ENSG00000089902	0.572572	3.7007e-07	RCOR1	REST corepressor 1 [Source:HGNC Symbol;Acc:17441]
ENSG00000143319	0.559869	3.9546e-07	ISG20L2	interferon stimulated exonuclease gene 20kDa-like 2 [Source:HGNC Symbol;Acc:25745]
ENSG00000179598	0.525492	3.9546e-07	PLD6	phospholipase D family, member 6 [Source:HGNC Symbol;Acc:30447]
ENSG00000005022	0.421353	4.0603e-07	SLC25A5	solute carrier family 25 (mitochondrial carrier; adenine nucleotide translocator), member 5 [Source:HGNC Symbol;Acc:10991]
ENSG00000107679	0.563071	4.1501e-07	PLEKHA1	pleckstrin homology domain containing, family A (phosphoinositide binding specific) member 1 [Source:HGNC Symbol;Acc:14335]
ENSG00000102024	0.512321	4.2301e-07	PLS3	plastin 3 [Source:HGNC Symbol;Acc:9091]
ENSG00000110660	0.551843	4.3137e-07	SLC35F2	solute carrier family 35, member F2 [Source:HGNC Symbol;Acc:23615]
ENSG00000135750	0.581153	4.334e-07	KCNK1	potassium channel, subfamily K, member 1 [Source:HGNC Symbol;Acc:6272]
ENSG00000173660	0.581987	4.39e-07	UQCRH	ubiquinol-cytochrome c reductase hinge protein [Source:HGNC Symbol;Acc:12590]
ENSG00000163516	0.439764	4.4476e-07	ANKZF1	ankyrin repeat and zinc finger domain containing 1 [Source:HGNC Symbol;Acc:25527]
ENSG00000141552	0.557305	4.4681e-07	ANAPC11	anaphase promoting complex subunit 11 [Source:HGNC Symbol;Acc:14452]
ENSG00000156411	0.586535	4.4873e-07	C14orf2	chromosome 14 open reading frame 2 [Source:HGNC Symbol;Acc:1188]
ENSG00000188215	0.565842	4.565e-07	DCUN1D3	DCN1, defective in cullin neddylation 1, domain containing 3 (S. cerevisiae) [Source:HGNC Symbol;Acc:28734]
ENSG00000198561	0.598536	4.6591e-07	CTNND1	catenin (cadherin-associated protein), delta 1 [Source:HGNC Symbol;Acc:2515]
ENSG00000140829	0.579902	4.7245e-07	DHX38	DEAH (Asp-Glu-Ala-His) box polypeptide 38 [Source:HGNC Symbol;Acc:17211]
ENSG00000177666	0.596403	4.7245e-07	PNPLA2	patatin-like phospholipase domain containing 2 [Source:HGNC Symbol;Acc:30802]
ENSG00000066084	0.576084	4.7984e-07	DIP2B	DIP2 disco-interacting protein 2 homolog B (Drosophila) [Source:HGNC Symbol;Acc:29284]
ENSG00000104738	0.559989	4.999e-07	MCM4	minichromosome maintenance complex component 4 [Source:HGNC Symbol;Acc:6947]
ENSG00000271576	0.16025	5.0066e-07	RP11-486G15.2	-
ENSG00000067560	0.496168	5.1096e-07	RHOA	ras homolog family member A [Source:HGNC Symbol;Acc:667]
ENSG00000170515	0.544831	5.2054e-07	PA2G4	proliferation-associated 2G4, 38kDa [Source:HGNC Symbol;Acc:8550]
ENSG00000146410	0.510181	5.2238e-07	MTFR2	mitochondrial fission regulator 2 [Source:HGNC Symbol;Acc:21115]
ENSG00000134644	0.579154	5.2424e-07	PUM1	pumilio homolog 1 (Drosophila) [Source:HGNC Symbol;Acc:14957]
ENSG00000165113	0.448879	5.4182e-07	GKAP1	G kinase anchoring protein 1 [Source:HGNC Symbol;Acc:17496]
ENSG00000075618	0.454169	5.5028e-07	FSCN1	fascin homolog 1, actin-bundling protein (Strongylocentrotus purpuratus) [Source:HGNC Symbol;Acc:11148]
ENSG00000131242	0.578705	5.5028e-07	RAB11FIP4	RAB11 family interacting protein 4 (class II) [Source:HGNC Symbol;Acc:30267]
ENSG00000115128	0.581342	5.6215e-07	SF3B6	Pre-mRNA branch site protein p14 [Source:UniProtKB/Swiss-Prot;Acc:Q9Y3B4]
ENSG00000198258	0.598598	5.6775e-07	UBL5	ubiquitin-like 5 [Source:HGNC Symbol;Acc:13736]
ENSG00000109606	0.570018	5.8067e-07	DHX15	DEAH (Asp-Glu-Ala-His) box polypeptide 15 [Source:HGNC Symbol;Acc:2738]
ENSG00000120129	0.247586	5.9405e-07	DUSP1	dual specificity phosphatase 1 [Source:HGNC Symbol;Acc:3064]
ENSG00000119013	0.563606	5.9897e-07	NDUFB3	NADH dehydrogenase (ubiquinone) 1 beta subcomplex, 3, 12kDa [Source:HGNC Symbol;Acc:7698]
ENSG00000164291	0.467844	5.9916e-07	ARSK	arylsulfatase family, member K [Source:HGNC Symbol;Acc:25239]
ENSG00000125895	0.528993	6.2139e-07	TMEM74B	transmembrane protein 74B [Source:HGNC Symbol;Acc:15893]
ENSG00000174032	0.530984	6.2256e-07	SLC25A30	solute carrier family 25, member 30 [Source:HGNC Symbol;Acc:27371]
ENSG00000131876	0.590705	6.2685e-07	SNRPA1	small nuclear ribonucleoprotein polypeptide A' [Source:HGNC Symbol;Acc:11152]
ENSG00000273841	0.563833	6.5396e-07	TAF9	-
ENSG00000169375	0.5855	6.6388e-07	SIN3A	SIN3 transcription regulator homolog A (yeast) [Source:HGNC Symbol;Acc:19353]
ENSG00000116717	0.584121	6.6827e-07	GADD45A	growth arrest and DNA-damage-inducible, alpha [Source:HGNC Symbol;Acc:4095]
ENSG00000188372	0.474211	6.7338e-07	ZP3	zona pellucida glycoprotein 3 (sperm receptor) [Source:HGNC Symbol;Acc:13189]
ENSG00000101945	0.525153	6.7341e-07	SUV39H1	suppressor of variegation 3-9 homolog 1 (Drosophila) [Source:HGNC Symbol;Acc:11479]
ENSG00000159346	0.532787	7.1645e-07	ADIPOR1	adiponectin receptor 1 [Source:HGNC Symbol;Acc:24040]
ENSG00000107372	0.610909	7.2131e-07	ZFAND5	zinc finger, AN1-type domain 5 [Source:HGNC Symbol;Acc:13008]
ENSG00000085719	0.590128	7.2224e-07	CPNE3	copine III [Source:HGNC Symbol;Acc:2316]
ENSG00000143977	0.600756	7.3008e-07	SNRPG	small nuclear ribonucleoprotein polypeptide G [Source:HGNC Symbol;Acc:11163]
ENSG00000159199	0.387939	7.3177e-07	ATP5G1	ATP synthase, H+ transporting, mitochondrial Fo complex, subunit C1 (subunit 9) [Source:HGNC Symbol;Acc:841]
ENSG00000139496	0.598926	7.4762e-07	NUPL1	nucleoporin like 1 [Source:HGNC Symbol;Acc:20261]
ENSG00000099995	0.485284	7.5079e-07	SF3A1	splicing factor 3a, subunit 1, 120kDa [Source:HGNC Symbol;Acc:10765]
ENSG00000241878	0.420128	7.5239e-07	PISD	phosphatidylserine decarboxylase [Source:HGNC Symbol;Acc:8999]
ENSG00000277443	0.589875	7.7183e-07	MARCKS	-
ENSG00000167283	0.552605	7.7598e-07	ATP5L	ATP synthase, H+ transporting, mitochondrial Fo complex, subunit G [Source:HGNC Symbol;Acc:14247]
ENSG00000156381	0.582242	7.9513e-07	ANKRD9	ankyrin repeat domain 9 [Source:HGNC Symbol;Acc:20096]
ENSG00000130816	0.598623	7.9793e-07	DNMT1	DNA (cytosine-5-)-methyltransferase 1 [Source:HGNC Symbol;Acc:2976]
ENSG00000085274	0.511661	7.985e-07	MYNN	myoneurin [Source:HGNC Symbol;Acc:14955]
ENSG00000164904	0.526392	8.3738e-07	ALDH7A1	aldehyde dehydrogenase 7 family, member A1 [Source:HGNC Symbol;Acc:877]
ENSG00000140332	0.403545	8.4431e-07	TLE3	transducin-like enhancer of split 3 (E(sp1) homolog, Drosophila) [Source:HGNC Symbol;Acc:11839]
ENSG00000174243	0.594624	8.7692e-07	DDX23	DEAD (Asp-Glu-Ala-Asp) box polypeptide 23 [Source:HGNC Symbol;Acc:17347]
ENSG00000073969	0.577379	8.8887e-07	NSF	N-ethylmaleimide-sensitive factor [Source:HGNC Symbol;Acc:8016]
ENSG00000117632	0.603924	8.8977e-07	STMN1	stathmin 1 [Source:HGNC Symbol;Acc:6510]
ENSG00000213619	0.451031	8.9823e-07	NDUFS3	NADH dehydrogenase (ubiquinone) Fe-S protein 3, 30kDa (NADH-coenzyme Q reductase) [Source:HGNC Symbol;Acc:7710]
ENSG00000111231	0.578741	9.0442e-07	GPN3	GPN-loop GTPase 3 [Source:HGNC Symbol;Acc:30186]
ENSG00000023318	0.576371	9.1962e-07	ERP44	endoplasmic reticulum protein 44 [Source:HGNC Symbol;Acc:18311]
ENSG00000155368	0.574039	9.2002e-07	DBI	diazepam binding inhibitor (GABA receptor modulator, acyl-CoA binding protein) [Source:HGNC Symbol;Acc:2690]
ENSG00000145781	0.523913	9.2237e-07	COMMD10	COMM domain containing 10 [Source:HGNC Symbol;Acc:30201]
ENSG00000150991	0.538814	9.2894e-07	UBC	ubiquitin C [Source:HGNC Symbol;Acc:12468]
ENSG00000171241	0.582694	9.4072e-07	SHCBP1	SHC SH2-domain binding protein 1 [Source:HGNC Symbol;Acc:29547]
ENSG00000151923	0.603176	9.5163e-07	TIAL1	TIA1 cytotoxic granule-associated RNA binding protein-like 1 [Source:HGNC Symbol;Acc:11804]
ENSG00000169992	0.602887	9.5163e-07	NLGN2	neuroligin 2 [Source:HGNC Symbol;Acc:14290]
ENSG00000088766	0.560727	9.5441e-07	CRLS1	cardiolipin synthase 1 [Source:HGNC Symbol;Acc:16148]
ENSG00000136144	0.50405	9.6752e-07	RCBTB1	regulator of chromosome condensation (RCC1) and BTB (POZ) domain containing protein 1 [Source:HGNC Symbol;Acc:18243]
ENSG00000145050	0.606076	9.7009e-07	MANF	mesencephalic astrocyte-derived neurotrophic factor [Source:HGNC Symbol;Acc:15461]
ENSG00000185019	0.530943	1.0028e-06	UBOX5	U-box domain containing 5 [Source:HGNC Symbol;Acc:17777]
ENSG00000185591	0.598291	1.0028e-06	SP1	Sp1 transcription factor [Source:HGNC Symbol;Acc:11205]
ENSG00000147383	0.511576	1.027e-06	NSDHL	NAD(P) dependent steroid dehydrogenase-like [Source:HGNC Symbol;Acc:13398]
ENSG00000076604	0.605878	1.045e-06	TRAF4	TNF receptor-associated factor 4 [Source:HGNC Symbol;Acc:12034]
ENSG00000104695	0.599516	1.045e-06	PPP2CB	protein phosphatase 2, catalytic subunit, beta isozyme [Source:HGNC Symbol;Acc:9300]
ENSG00000272870	0.337065	1.0501e-06	RP11-798M19.6	-
ENSG00000101670	0.33476	1.0566e-06	LIPG	lipase, endothelial [Source:HGNC Symbol;Acc:6623]
ENSG00000052344	0.297137	1.0618e-06	PRSS8	protease, serine, 8 [Source:HGNC Symbol;Acc:9491]
ENSG00000137955	0.601856	1.0815e-06	RABGGTB	Rab geranylgeranyltransferase, beta subunit [Source:HGNC Symbol;Acc:9796]
ENSG00000173334	0.398956	1.0941e-06	TRIB1	tribbles homolog 1 (Drosophila) [Source:HGNC Symbol;Acc:16891]
ENSG00000118680	0.610312	1.1105e-06	MYL12B	myosin, light chain 12B, regulatory [Source:HGNC Symbol;Acc:29827]
ENSG00000055950	0.600165	1.1171e-06	MRPL43	mitochondrial ribosomal protein L43 [Source:HGNC Symbol;Acc:14517]
ENSG00000179178	0.531982	1.119e-06	TMEM125	transmembrane protein 125 [Source:HGNC Symbol;Acc:28275]
ENSG00000152944	0.544899	1.1248e-06	MED21	mediator complex subunit 21 [Source:HGNC Symbol;Acc:11473]
ENSG00000148175	0.574572	1.1283e-06	STOM	stomatin [Source:HGNC Symbol;Acc:3383]
ENSG00000138767	0.561914	1.1296e-06	CNOT6L	CCR4-NOT transcription complex, subunit 6-like [Source:HGNC Symbol;Acc:18042]
ENSG00000171346	0.607165	1.1332e-06	KRT15	keratin 15 [Source:HGNC Symbol;Acc:6421]
ENSG00000155918	0.277912	1.1383e-06	RAET1L	retinoic acid early transcript 1L [Source:HGNC Symbol;Acc:16798]
ENSG00000240849	0.580618	1.1419e-06	TMEM189	transmembrane protein 189 [Source:HGNC Symbol;Acc:16735]
ENSG00000090054	0.5467	1.1437e-06	SPTLC1	serine palmitoyltransferase, long chain base subunit 1 [Source:HGNC Symbol;Acc:11277]
ENSG00000213741	0.617008	1.1764e-06	RPS29	ribosomal protein S29 [Source:HGNC Symbol;Acc:10419]
ENSG00000165502	0.562623	1.2219e-06	RPL36AL	ribosomal protein L36a-like [Source:HGNC Symbol;Acc:10346]
ENSG00000116161	0.599528	1.2267e-06	CACYBP	calcyclin binding protein [Source:HGNC Symbol;Acc:30423]
ENSG00000030110	0.476022	1.2314e-06	BAK1	BCL2-antagonist/killer 1 [Source:HGNC Symbol;Acc:949]
ENSG00000223572	0.312949	1.2317e-06	CKMT1A	creatine kinase, mitochondrial 1A [Source:HGNC Symbol;Acc:31736]
ENSG00000093009	0.537863	1.233e-06	CDC45	cell division cycle 45 [Source:HGNC Symbol;Acc:1739]
ENSG00000147050	0.396227	1.2412e-06	KDM6A	lysine (K)-specific demethylase 6A [Source:HGNC Symbol;Acc:12637]
ENSG00000124782	0.511828	1.2506e-06	RREB1	ras responsive element binding protein 1 [Source:HGNC Symbol;Acc:10449]
ENSG00000164916	0.60475	1.2849e-06	FOXK1	forkhead box K1 [Source:HGNC Symbol;Acc:23480]
ENSG00000163510	0.564431	1.3063e-06	CWC22	CWC22 spliceosome-associated protein homolog (S. cerevisiae) [Source:HGNC Symbol;Acc:29322]
ENSG00000122873	0.541581	1.357e-06	CISD1	CDGSH iron sulfur domain 1 [Source:HGNC Symbol;Acc:30880]
ENSG00000129083	0.608762	1.3634e-06	COPB1	coatomer protein complex, subunit beta 1 [Source:HGNC Symbol;Acc:2231]
ENSG00000135245	0.454862	1.3634e-06	HILPDA	hypoxia inducible lipid droplet-associated [Source:HGNC Symbol;Acc:28859]
ENSG00000185950	0.472046	1.3634e-06	IRS2	insulin receptor substrate 2 [Source:HGNC Symbol;Acc:6126]
ENSG00000279140	0.236367	1.3698e-06	RP11-477I4.4	-
ENSG00000109971	0.303717	1.4033e-06	HSPA8	heat shock 70kDa protein 8 [Source:HGNC Symbol;Acc:5241]
ENSG00000129235	0.541352	1.4108e-06	TXNDC17	thioredoxin domain containing 17 [Source:HGNC Symbol;Acc:28218]
ENSG00000100226	0.530314	1.4267e-06	GTPBP1	GTP binding protein 1 [Source:HGNC Symbol;Acc:4669]
ENSG00000135778	0.570955	1.4575e-06	NTPCR	nucleoside-triphosphatase, cancer-related [Source:HGNC Symbol;Acc:28204]
ENSG00000105355	0.561688	1.4632e-06	PLIN3	perilipin 3 [Source:HGNC Symbol;Acc:16893]
ENSG00000116678	0.472472	1.4777e-06	LEPR	leptin receptor [Source:HGNC Symbol;Acc:6554]
ENSG00000164609	0.573896	1.524e-06	SLU7	SLU7 splicing factor homolog (S. cerevisiae) [Source:HGNC Symbol;Acc:16939]
ENSG00000171928	0.587773	1.5587e-06	TVP23B	trans-golgi network vesicle protein 23 homolog B (S. cerevisiae) [Source:HGNC Symbol;Acc:20399]
ENSG00000236047	0.0841438	1.5622e-06	AC073410.1	-
ENSG00000104960	0.44804	1.5842e-06	PTOV1	prostate tumor overexpressed 1 [Source:HGNC Symbol;Acc:9632]
ENSG00000120063	0.592316	1.5842e-06	GNA13	guanine nucleotide binding protein (G protein), alpha 13 [Source:HGNC Symbol;Acc:4381]
ENSG00000188910	0.366123	1.5866e-06	GJB3	gap junction protein, beta 3, 31kDa [Source:HGNC Symbol;Acc:4285]
ENSG00000167645	0.605165	1.604e-06	YIF1B	Yip1 interacting factor homolog B (S. cerevisiae) [Source:HGNC Symbol;Acc:30511]
ENSG00000160570	0.402567	1.6058e-06	DEDD2	death effector domain containing 2 [Source:HGNC Symbol;Acc:24450]
ENSG00000138663	0.567078	1.6196e-06	COPS4	COP9 signalosome subunit 4 [Source:HGNC Symbol;Acc:16702]
ENSG00000115339	0.585548	1.6211e-06	GALNT3	UDP-N-acetyl-alpha-D-galactosamine:polypeptide N-acetylgalactosaminyltransferase 3 (GalNAc-T3) [Source:HGNC Symbol;Acc:4125]
ENSG00000168394	0.591074	1.6211e-06	TAP1	transporter 1, ATP-binding cassette, sub-family B (MDR/TAP) [Source:HGNC Symbol;Acc:43]
ENSG00000116663	0.520532	1.6464e-06	FBXO6	F-box protein 6 [Source:HGNC Symbol;Acc:13585]
ENSG00000110330	0.591869	1.6537e-06	BIRC2	baculoviral IAP repeat containing 2 [Source:HGNC Symbol;Acc:590]
ENSG00000085840	0.341605	1.6689e-06	ORC1	origin recognition complex, subunit 1 [Source:HGNC Symbol;Acc:8487]
ENSG00000116016	0.604565	1.6733e-06	EPAS1	endothelial PAS domain protein 1 [Source:HGNC Symbol;Acc:3374]
ENSG00000113916	0.504722	1.6775e-06	BCL6	B-cell CLL/lymphoma 6 [Source:HGNC Symbol;Acc:1001]
ENSG00000151849	0.510202	1.6868e-06	CENPJ	centromere protein J [Source:HGNC Symbol;Acc:17272]
ENSG00000124006	0.54333	1.6957e-06	OBSL1	obscurin-like 1 [Source:HGNC Symbol;Acc:29092]
ENSG00000167881	0.540175	1.6957e-06	SRP68	signal recognition particle 68kDa [Source:HGNC Symbol;Acc:11302]
ENSG00000119508	0.211291	1.73e-06	NR4A3	nuclear receptor subfamily 4, group A, member 3 [Source:HGNC Symbol;Acc:7982]
ENSG00000091483	0.580018	1.7427e-06	FH	fumarate hydratase [Source:HGNC Symbol;Acc:3700]
ENSG00000167085	0.54298	1.7904e-06	PHB	prohibitin [Source:HGNC Symbol;Acc:8912]
ENSG00000127993	0.503265	1.8646e-06	RBM48	RNA binding motif protein 48 [Source:HGNC Symbol;Acc:21785]
ENSG00000112312	0.58682	1.8974e-06	GMNN	geminin, DNA replication inhibitor [Source:HGNC Symbol;Acc:17493]
ENSG00000171132	0.51029	1.9294e-06	PRKCE	protein kinase C, epsilon [Source:HGNC Symbol;Acc:9401]
ENSG00000171202	0.483705	1.9337e-06	TMEM126A	transmembrane protein 126A [Source:HGNC Symbol;Acc:25382]
ENSG00000102580	0.592694	1.9349e-06	DNAJC3	DnaJ (Hsp40) homolog, subfamily C, member 3 [Source:HGNC Symbol;Acc:9439]
ENSG00000145912	0.337229	1.969e-06	NHP2	NHP2 ribonucleoprotein [Source:HGNC Symbol;Acc:14377]
ENSG00000133812	0.557429	1.9842e-06	SBF2	SET binding factor 2 [Source:HGNC Symbol;Acc:2135]
ENSG00000174010	0.499169	2.0315e-06	KLHL15	kelch-like family member 15 [Source:HGNC Symbol;Acc:29347]
ENSG00000215784	0.482032	2.0588e-06	FAM72D	family with sequence similarity 72, member D [Source:HGNC Symbol;Acc:33593]
ENSG00000117519	0.615039	2.0904e-06	CNN3	calponin 3, acidic [Source:HGNC Symbol;Acc:2157]
ENSG00000157456	0.610198	2.1254e-06	CCNB2	cyclin B2 [Source:HGNC Symbol;Acc:1580]
ENSG00000117036	0.587512	2.149e-06	ETV3	ets variant 3 [Source:HGNC Symbol;Acc:3492]
ENSG00000148308	0.617179	2.149e-06	GTF3C5	general transcription factor IIIC, polypeptide 5, 63kDa [Source:HGNC Symbol;Acc:4668]
ENSG00000152484	0.590848	2.149e-06	USP12	ubiquitin specific peptidase 12 [Source:HGNC Symbol;Acc:20485]
ENSG00000121957	0.599487	2.1546e-06	GPSM2	G-protein signaling modulator 2 [Source:HGNC Symbol;Acc:29501]
ENSG00000148737	0.607784	2.2036e-06	TCF7L2	transcription factor 7-like 2 (T-cell specific, HMG-box) [Source:HGNC Symbol;Acc:11641]
ENSG00000099219	0.535579	2.2657e-06	ERMP1	endoplasmic reticulum metallopeptidase 1 [Source:HGNC Symbol;Acc:23703]
ENSG00000137962	0.392346	2.2749e-06	ARHGAP29	Rho GTPase activating protein 29 [Source:HGNC Symbol;Acc:30207]
ENSG00000091009	0.549999	2.2789e-06	RBM27	RNA binding motif protein 27 [Source:HGNC Symbol;Acc:29243]
ENSG00000117906	0.551625	2.3347e-06	RCN2	reticulocalbin 2, EF-hand calcium binding domain [Source:HGNC Symbol;Acc:9935]
ENSG00000120333	0.550262	2.4053e-06	MRPS14	mitochondrial ribosomal protein S14 [Source:HGNC Symbol;Acc:14049]
ENSG00000162298	0.611049	2.4167e-06	SYVN1	synovial apoptosis inhibitor 1, synoviolin [Source:HGNC Symbol;Acc:20738]
ENSG00000164117	0.524091	2.4167e-06	FBXO8	F-box protein 8 [Source:HGNC Symbol;Acc:13587]
ENSG00000239569	0.32403	2.4774e-06	KMT2E-AS1	-
ENSG00000197562	0.522858	2.499e-06	RAB40C	RAB40C, member RAS oncogene family [Source:HGNC Symbol;Acc:18285]
ENSG00000165355	0.553264	2.5419e-06	FBXO33	F-box protein 33 [Source:HGNC Symbol;Acc:19833]
ENSG00000140259	0.595408	2.55e-06	MFAP1	microfibrillar-associated protein 1 [Source:HGNC Symbol;Acc:7032]
ENSG00000241360	0.295822	2.5786e-06	PDXP	pyridoxal (pyridoxine, vitamin B6) phosphatase [Source:HGNC Symbol;Acc:30259]
ENSG00000187730	0.5424	2.6128e-06	GABRD	gamma-aminobutyric acid (GABA) A receptor, delta [Source:HGNC Symbol;Acc:4084]
ENSG00000159147	0.557367	2.6215e-06	DONSON	downstream neighbor of SON [Source:HGNC Symbol;Acc:2993]
ENSG00000160908	0.560657	2.6723e-06	ZNF394	zinc finger protein 394 [Source:HGNC Symbol;Acc:18832]
ENSG00000143761	0.56846	2.733e-06	ARF1	ADP-ribosylation factor 1 [Source:HGNC Symbol;Acc:652]
ENSG00000171903	0.594735	2.7659e-06	CYP4F11	cytochrome P450, family 4, subfamily F, polypeptide 11 [Source:HGNC Symbol;Acc:13265]
ENSG00000132196	0.54448	2.7837e-06	HSD17B7	hydroxysteroid (17-beta) dehydrogenase 7 [Source:HGNC Symbol;Acc:5215]
ENSG00000163399	0.570785	2.7843e-06	ATP1A1	ATPase, Na+/K+ transporting, alpha 1 polypeptide [Source:HGNC Symbol;Acc:799]
ENSG00000136270	0.608593	2.851e-06	TBRG4	transforming growth factor beta regulator 4 [Source:HGNC Symbol;Acc:17443]
ENSG00000122966	0.556688	2.9231e-06	CIT	citron (rho-interacting, serine/threonine kinase 21) [Source:HGNC Symbol;Acc:1985]
ENSG00000108829	0.618373	2.9326e-06	LRRC59	leucine rich repeat containing 59 [Source:HGNC Symbol;Acc:28817]
ENSG00000092841	0.614822	2.9419e-06	MYL6	myosin, light chain 6, alkali, smooth muscle and non-muscle [Source:HGNC Symbol;Acc:7587]
ENSG00000109929	0.57818	3.0199e-06	SC5D	sterol-C5-desaturase [Source:HGNC Symbol;Acc:10547]
ENSG00000126775	0.549751	3.039e-06	ATG14	autophagy related 14 [Source:HGNC Symbol;Acc:19962]
ENSG00000106682	0.554543	3.1071e-06	EIF4H	eukaryotic translation initiation factor 4H [Source:HGNC Symbol;Acc:12741]
ENSG00000124299	0.413512	3.1071e-06	PEPD	peptidase D [Source:HGNC Symbol;Acc:8840]
ENSG00000198876	0.599499	3.1625e-06	DCAF12	DDB1 and CUL4 associated factor 12 [Source:HGNC Symbol;Acc:19911]
ENSG00000101216	0.586474	3.1805e-06	GMEB2	glucocorticoid modulatory element binding protein 2 [Source:HGNC Symbol;Acc:4371]
ENSG00000198026	0.575904	3.1918e-06	ZNF335	zinc finger protein 335 [Source:HGNC Symbol;Acc:15807]
ENSG00000149806	0.601447	3.2008e-06	FAU	Finkel-Biskis-Reilly murine sarcoma virus (FBR-MuSV) ubiquitously expressed [Source:HGNC Symbol;Acc:3597]
ENSG00000180776	0.610621	3.2082e-06	ZDHHC20	zinc finger, DHHC-type containing 20 [Source:HGNC Symbol;Acc:20749]
ENSG00000087842	0.554354	3.3016e-06	PIR	pirin (iron-binding nuclear protein) [Source:HGNC Symbol;Acc:30048]
ENSG00000148660	0.586312	3.3376e-06	CAMK2G	calcium/calmodulin-dependent protein kinase II gamma [Source:HGNC Symbol;Acc:1463]
ENSG00000184545	0.449502	3.35e-06	DUSP8	dual specificity phosphatase 8 [Source:HGNC Symbol;Acc:3074]
ENSG00000105993	0.617401	3.3875e-06	DNAJB6	DnaJ (Hsp40) homolog, subfamily B, member 6 [Source:HGNC Symbol;Acc:14888]
ENSG00000156467	0.620335	3.4336e-06	UQCRB	ubiquinol-cytochrome c reductase binding protein [Source:HGNC Symbol;Acc:12582]
ENSG00000166848	0.602094	3.5061e-06	TERF2IP	telomeric repeat binding factor 2, interacting protein [Source:HGNC Symbol;Acc:19246]
ENSG00000123395	0.524946	3.5234e-06	ATG101	chromosome 12 open reading frame 44 [Source:HGNC Symbol;Acc:25679]
ENSG00000151665	0.380087	3.5234e-06	PIGF	phosphatidylinositol glycan anchor biosynthesis, class F [Source:HGNC Symbol;Acc:8962]
ENSG00000100335	0.597852	3.5388e-06	MIEF1	Smith-Magenis syndrome chromosome region, candidate 7-like [Source:HGNC Symbol;Acc:25979]
ENSG00000109445	0.60011	3.5427e-06	ZNF330	zinc finger protein 330 [Source:HGNC Symbol;Acc:15462]
ENSG00000173465	0.473094	3.5617e-06	SSSCA1	Sjogren syndrome/scleroderma autoantigen 1 [Source:HGNC Symbol;Acc:11328]
ENSG00000142089	0.50119	3.6241e-06	IFITM3	interferon induced transmembrane protein 3 [Source:HGNC Symbol;Acc:5414]
ENSG00000178177	0.565179	3.6494e-06	LCORL	ligand dependent nuclear receptor corepressor-like [Source:HGNC Symbol;Acc:30776]
ENSG00000204389	0.344363	3.6661e-06	HSPA1A	heat shock 70kDa protein 1A [Source:HGNC Symbol;Acc:5232]
ENSG00000141854	0.513601	3.6748e-06	CTB-55O6.8	Uncharacterized protein LOC113230 [Source:UniProtKB/Swiss-Prot;Acc:Q96FF7]
ENSG00000198742	0.601606	3.7654e-06	SMURF1	SMAD specific E3 ubiquitin protein ligase 1 [Source:HGNC Symbol;Acc:16807]
ENSG00000115289	0.587439	3.7668e-06	PCGF1	polycomb group ring finger 1 [Source:HGNC Symbol;Acc:17615]
ENSG00000177239	0.611511	3.8e-06	MAN1B1	mannosidase, alpha, class 1B, member 1 [Source:HGNC Symbol;Acc:6823]
ENSG00000167642	0.62559	3.8457e-06	SPINT2	serine peptidase inhibitor, Kunitz type, 2 [Source:HGNC Symbol;Acc:11247]
ENSG00000120742	0.618198	3.9553e-06	SERP1	stress-associated endoplasmic reticulum protein 1 [Source:HGNC Symbol;Acc:10759]
ENSG00000066322	0.622545	3.9652e-06	ELOVL1	ELOVL fatty acid elongase 1 [Source:HGNC Symbol;Acc:14418]
ENSG00000197021	0.540981	3.9916e-06	CXorf40B	chromosome X open reading frame 40B [Source:HGNC Symbol;Acc:17402]
ENSG00000108406	0.587508	4.0833e-06	DHX40	DEAH (Asp-Glu-Ala-His) box polypeptide 40 [Source:HGNC Symbol;Acc:18018]
ENSG00000163159	0.609045	4.0847e-06	VPS72	vacuolar protein sorting 72 homolog (S. cerevisiae) [Source:HGNC Symbol;Acc:11644]
ENSG00000131747	0.618198	4.1009e-06	TOP2A	topoisomerase (DNA) II alpha 170kDa [Source:HGNC Symbol;Acc:11989]
ENSG00000156735	0.491206	4.2717e-06	BAG4	BCL2-associated athanogene 4 [Source:HGNC Symbol;Acc:940]
ENSG00000104419	0.443437	4.3082e-06	NDRG1	N-myc downstream regulated 1 [Source:HGNC Symbol;Acc:7679]
ENSG00000146072	0.463005	4.3136e-06	TNFRSF21	tumor necrosis factor receptor superfamily, member 21 [Source:HGNC Symbol;Acc:13469]
ENSG00000110047	0.529198	4.3388e-06	EHD1	EH-domain containing 1 [Source:HGNC Symbol;Acc:3242]
ENSG00000162623	0.555277	4.5489e-06	TYW3	tRNA-yW synthesizing protein 3 homolog (S. cerevisiae) [Source:HGNC Symbol;Acc:24757]
ENSG00000166347	0.581439	4.5489e-06	CYB5A	cytochrome b5 type A (microsomal) [Source:HGNC Symbol;Acc:2570]
ENSG00000249859	0.589462	4.5508e-06	PVT1	Pvt1 oncogene (non-protein coding) [Source:HGNC Symbol;Acc:9709]
ENSG00000099977	0.426909	4.6065e-06	DDT	D-dopachrome tautomerase [Source:HGNC Symbol;Acc:2732]
ENSG00000130962	0.576048	4.8032e-06	PRRG1	proline rich Gla (G-carboxyglutamic acid) 1 [Source:HGNC Symbol;Acc:9469]
ENSG00000085871	0.467293	4.8286e-06	MGST2	microsomal glutathione S-transferase 2 [Source:HGNC Symbol;Acc:7063]
ENSG00000185787	0.631034	4.8348e-06	MORF4L1	mortality factor 4 like 1 [Source:HGNC Symbol;Acc:16989]
ENSG00000157379	0.491683	4.8405e-06	DHRS1	dehydrogenase/reductase (SDR family) member 1 [Source:HGNC Symbol;Acc:16445]
ENSG00000103121	0.595412	4.9906e-06	CMC2	COX assembly mitochondrial protein 2 homolog (S. cerevisiae) [Source:HGNC Symbol;Acc:24447]
ENSG00000109919	0.442025	4.993e-06	MTCH2	mitochondrial carrier 2 [Source:HGNC Symbol;Acc:17587]
ENSG00000156017	0.518548	5.0249e-06	CARNMT1	chromosome 9 open reading frame 41 [Source:HGNC Symbol;Acc:23435]
ENSG00000105127	0.580686	5.0608e-06	AKAP8	A kinase (PRKA) anchor protein 8 [Source:HGNC Symbol;Acc:378]
ENSG00000151929	0.603703	5.1065e-06	BAG3	BCL2-associated athanogene 3 [Source:HGNC Symbol;Acc:939]
ENSG00000213523	0.584611	5.1365e-06	SRA1	steroid receptor RNA activator 1 [Source:HGNC Symbol;Acc:11281]
ENSG00000100934	0.615009	5.2078e-06	SEC23A	Sec23 homolog A (S. cerevisiae) [Source:HGNC Symbol;Acc:10701]
ENSG00000131473	0.622869	5.267e-06	ACLY	ATP citrate lyase [Source:HGNC Symbol;Acc:115]
ENSG00000172977	0.582379	5.3571e-06	KAT5	K(lysine) acetyltransferase 5 [Source:HGNC Symbol;Acc:5275]
ENSG00000123416	0.499688	5.3764e-06	TUBA1B	tubulin, alpha 1b [Source:HGNC Symbol;Acc:18809]
ENSG00000168743	0.485889	5.5266e-06	NPNT	nephronectin [Source:HGNC Symbol;Acc:27405]
ENSG00000149532	0.607801	5.6002e-06	CPSF7	cleavage and polyadenylation specific factor 7, 59kDa [Source:HGNC Symbol;Acc:30098]
ENSG00000079246	0.512048	5.6681e-06	XRCC5	X-ray repair complementing defective repair in Chinese hamster cells 5 (double-strand-break rejoining) [Source:HGNC Symbol;Acc:12833]
ENSG00000164023	0.576779	5.8154e-06	SGMS2	sphingomyelin synthase 2 [Source:HGNC Symbol;Acc:28395]
ENSG00000151332	0.544491	5.8208e-06	MBIP	MAP3K12 binding inhibitory protein 1 [Source:HGNC Symbol;Acc:20427]
ENSG00000169032	0.612075	6.0035e-06	MAP2K1	mitogen-activated protein kinase kinase 1 [Source:HGNC Symbol;Acc:6840]
ENSG00000011304	0.630798	6.0043e-06	PTBP1	polypyrimidine tract binding protein 1 [Source:HGNC Symbol;Acc:9583]
ENSG00000100897	0.605379	6.116e-06	DCAF11	DDB1 and CUL4 associated factor 11 [Source:HGNC Symbol;Acc:20258]
ENSG00000073578	0.624962	6.1459e-06	SDHA	succinate dehydrogenase complex, subunit A, flavoprotein (Fp) [Source:HGNC Symbol;Acc:10680]
ENSG00000170540	0.630418	6.2159e-06	ARL6IP1	ADP-ribosylation factor-like 6 interacting protein 1 [Source:HGNC Symbol;Acc:697]
ENSG00000100796	0.615031	6.2195e-06	PPP4R3A	SMEK homolog 1, suppressor of mek1 (Dictyostelium) [Source:HGNC Symbol;Acc:20219]
ENSG00000107872	0.599612	6.2407e-06	FBXL15	F-box and leucine-rich repeat protein 15 [Source:HGNC Symbol;Acc:28155]
ENSG00000197461	0.493048	6.2945e-06	PDGFA	platelet-derived growth factor alpha polypeptide [Source:HGNC Symbol;Acc:8799]
ENSG00000184840	0.63205	6.4605e-06	TMED9	transmembrane emp24 protein transport domain containing 9 [Source:HGNC Symbol;Acc:24878]
ENSG00000138271	0.335178	6.4863e-06	GPR87	G protein-coupled receptor 87 [Source:HGNC Symbol;Acc:4538]
ENSG00000170525	0.580115	6.5428e-06	PFKFB3	6-phosphofructo-2-kinase/fructose-2,6-biphosphatase 3 [Source:HGNC Symbol;Acc:8874]
ENSG00000155096	0.62896	6.5717e-06	AZIN1	antizyme inhibitor 1 [Source:HGNC Symbol;Acc:16432]
ENSG00000166619	0.591213	6.6005e-06	BLCAP	bladder cancer associated protein [Source:HGNC Symbol;Acc:1055]
ENSG00000127955	0.618862	6.6043e-06	GNAI1	guanine nucleotide binding protein (G protein), alpha inhibiting activity polypeptide 1 [Source:HGNC Symbol;Acc:4384]
ENSG00000144840	0.554635	6.6043e-06	RABL3	RAB, member of RAS oncogene family-like 3 [Source:HGNC Symbol;Acc:18072]
ENSG00000133884	0.621989	6.6534e-06	DPF2	D4, zinc and double PHD fingers family 2 [Source:HGNC Symbol;Acc:9964]
ENSG00000076248	0.596804	6.7591e-06	UNG	uracil-DNA glycosylase [Source:HGNC Symbol;Acc:12572]
ENSG00000171848	0.454106	6.7612e-06	RRM2	ribonucleotide reductase M2 [Source:HGNC Symbol;Acc:10452]
ENSG00000168653	0.487813	6.8053e-06	NDUFS5	NADH dehydrogenase (ubiquinone) Fe-S protein 5, 15kDa (NADH-coenzyme Q reductase) [Source:HGNC Symbol;Acc:7712]
ENSG00000006432	0.588111	6.8469e-06	MAP3K9	mitogen-activated protein kinase kinase kinase 9 [Source:HGNC Symbol;Acc:6861]
ENSG00000083312	0.617491	6.91e-06	TNPO1	transportin 1 [Source:HGNC Symbol;Acc:6401]
ENSG00000128228	0.47136	6.9396e-06	SDF2L1	stromal cell-derived factor 2-like 1 [Source:HGNC Symbol;Acc:10676]
ENSG00000166582	0.561046	6.9802e-06	CENPV	centromere protein V [Source:HGNC Symbol;Acc:29920]
ENSG00000115275	0.610097	6.9854e-06	MOGS	mannosyl-oligosaccharide glucosidase [Source:HGNC Symbol;Acc:24862]
ENSG00000162642	0.562564	7.1069e-06	C1orf52	chromosome 1 open reading frame 52 [Source:HGNC Symbol;Acc:24871]
ENSG00000145740	0.582161	7.1097e-06	SLC30A5	solute carrier family 30 (zinc transporter), member 5 [Source:HGNC Symbol;Acc:19089]
ENSG00000162910	0.585881	7.1272e-06	MRPL55	mitochondrial ribosomal protein L55 [Source:HGNC Symbol;Acc:16686]
ENSG00000204899	0.532388	7.1272e-06	MZT1	mitotic spindle organizing protein 1 [Source:HGNC Symbol;Acc:33830]
ENSG00000103994	0.592148	7.1565e-06	ZNF106	zinc finger protein 106 [Source:HGNC Symbol;Acc:12886]
ENSG00000153551	0.623409	7.1787e-06	CMTM7	CKLF-like MARVEL transmembrane domain containing 7 [Source:HGNC Symbol;Acc:19178]
ENSG00000169249	0.478138	7.1787e-06	ZRSR2	zinc finger (CCCH type), RNA-binding motif and serine/arginine rich 2 [Source:HGNC Symbol;Acc:23019]
ENSG00000005187	0.496512	7.2153e-06	ACSM3	acyl-CoA synthetase medium-chain family member 3 [Source:HGNC Symbol;Acc:10522]
ENSG00000117450	0.512833	7.2153e-06	PRDX1	peroxiredoxin 1 [Source:HGNC Symbol;Acc:9352]
ENSG00000272288	0.39524	7.2485e-06	RP11-140K17.3	-
ENSG00000049860	0.623098	7.2644e-06	HEXB	hexosaminidase B (beta polypeptide) [Source:HGNC Symbol;Acc:4879]
ENSG00000182899	0.616832	7.3097e-06	RPL35A	ribosomal protein L35a [Source:HGNC Symbol;Acc:10345]
ENSG00000240871	0.0677751	7.4426e-06	KRTAP4-7	keratin associated protein 4-7 [Source:HGNC Symbol;Acc:18898]
ENSG00000089154	0.62944	7.5207e-06	GCN1	GCN1 general control of amino-acid synthesis 1-like 1 (yeast) [Source:HGNC Symbol;Acc:4199]
ENSG00000128789	0.571007	7.5907e-06	PSMG2	proteasome (prosome, macropain) assembly chaperone 2 [Source:HGNC Symbol;Acc:24929]
ENSG00000119929	0.602532	7.6012e-06	CUTC	cutC copper transporter homolog (E. coli) [Source:HGNC Symbol;Acc:24271]
ENSG00000160961	0.505986	7.669e-06	ZNF333	zinc finger protein 333 [Source:HGNC Symbol;Acc:15624]
ENSG00000108479	0.575142	7.6818e-06	GALK1	galactokinase 1 [Source:HGNC Symbol;Acc:4118]
ENSG00000169057	0.569888	7.8198e-06	MECP2	methyl CpG binding protein 2 (Rett syndrome) [Source:HGNC Symbol;Acc:6990]
ENSG00000076554	0.618193	7.8376e-06	TPD52	tumor protein D52 [Source:HGNC Symbol;Acc:12005]
ENSG00000114316	0.584336	7.9354e-06	USP4	ubiquitin specific peptidase 4 (proto-oncogene) [Source:HGNC Symbol;Acc:12627]
ENSG00000170836	0.575058	7.9646e-06	PPM1D	protein phosphatase, Mg2+/Mn2+ dependent, 1D [Source:HGNC Symbol;Acc:9277]
ENSG00000150593	0.621756	8.0369e-06	PDCD4	programmed cell death 4 (neoplastic transformation inhibitor) [Source:HGNC Symbol;Acc:8763]
ENSG00000104808	0.566501	8.1613e-06	DHDH	dihydrodiol dehydrogenase (dimeric) [Source:HGNC Symbol;Acc:17887]
ENSG00000234753	0.327621	8.2008e-06	FOXP4-AS1	-
ENSG00000156261	0.569165	8.2183e-06	CCT8	chaperonin containing TCP1, subunit 8 (theta) [Source:HGNC Symbol;Acc:1623]
ENSG00000148842	0.496133	8.2644e-06	CNNM2	cyclin M2 [Source:HGNC Symbol;Acc:103]
ENSG00000143442	0.615961	8.3694e-06	POGZ	pogo transposable element with ZNF domain [Source:HGNC Symbol;Acc:18801]
ENSG00000175573	0.479732	8.3716e-06	C11orf68	chromosome 11 open reading frame 68 [Source:HGNC Symbol;Acc:28801]
ENSG00000100353	0.633765	8.4016e-06	EIF3D	eukaryotic translation initiation factor 3, subunit D [Source:HGNC Symbol;Acc:3278]
ENSG00000130695	0.452723	8.4167e-06	CEP85	centrosomal protein 85kDa [Source:HGNC Symbol;Acc:25309]
ENSG00000129351	0.634174	8.4375e-06	ILF3	interleukin enhancer binding factor 3, 90kDa [Source:HGNC Symbol;Acc:6038]
ENSG00000082515	0.607742	8.4616e-06	MRPL22	mitochondrial ribosomal protein L22 [Source:HGNC Symbol;Acc:14480]
ENSG00000111679	0.615952	8.5653e-06	PTPN6	protein tyrosine phosphatase, non-receptor type 6 [Source:HGNC Symbol;Acc:9658]
ENSG00000189043	0.625612	8.6004e-06	NDUFA4	NADH dehydrogenase (ubiquinone) 1 alpha subcomplex, 4, 9kDa [Source:HGNC Symbol;Acc:7687]
ENSG00000172071	0.551568	8.6534e-06	EIF2AK3	eukaryotic translation initiation factor 2-alpha kinase 3 [Source:HGNC Symbol;Acc:3255]
ENSG00000184381	0.539483	8.9422e-06	PLA2G6	phospholipase A2, group VI (cytosolic, calcium-independent) [Source:HGNC Symbol;Acc:9039]
ENSG00000130159	0.539524	8.969e-06	ECSIT	ECSIT homolog (Drosophila) [Source:HGNC Symbol;Acc:29548]
ENSG00000122884	0.42182	9.0289e-06	P4HA1	prolyl 4-hydroxylase, alpha polypeptide I [Source:HGNC Symbol;Acc:8546]
ENSG00000118046	0.630759	9.0372e-06	STK11	serine/threonine kinase 11 [Source:HGNC Symbol;Acc:11389]
ENSG00000152409	0.590157	9.0489e-06	JMY	junction mediating and regulatory protein, p53 cofactor [Source:HGNC Symbol;Acc:28916]
ENSG00000165195	0.522484	9.0929e-06	PIGA	phosphatidylinositol glycan anchor biosynthesis, class A [Source:HGNC Symbol;Acc:8957]
ENSG00000155561	0.612979	9.1377e-06	NUP205	nucleoporin 205kDa [Source:HGNC Symbol;Acc:18658]
ENSG00000006712	0.628315	9.28e-06	PAF1	Paf1, RNA polymerase II associated factor, homolog (S. cerevisiae) [Source:HGNC Symbol;Acc:25459]
ENSG00000197580	0.258888	9.28e-06	BCO2	beta-carotene oxygenase 2 [Source:HGNC Symbol;Acc:18503]
ENSG00000175701	0.572533	9.2892e-06	LINC00116	long intergenic non-protein coding RNA 116 [Source:HGNC Symbol;Acc:27339]
ENSG00000088325	0.478105	9.3384e-06	TPX2	TPX2, microtubule-associated, homolog (Xenopus laevis) [Source:HGNC Symbol;Acc:1249]
ENSG00000140320	0.61397	9.3633e-06	BAHD1	bromo adjacent homology domain containing 1 [Source:HGNC Symbol;Acc:29153]
ENSG00000174106	0.584158	9.3832e-06	LEMD3	LEM domain containing 3 [Source:HGNC Symbol;Acc:28887]
ENSG00000135365	0.604645	9.5037e-06	PHF21A	PHD finger protein 21A [Source:HGNC Symbol;Acc:24156]
ENSG00000152465	0.593792	9.537e-06	NMT2	N-myristoyltransferase 2 [Source:HGNC Symbol;Acc:7858]
ENSG00000101972	0.614038	9.6994e-06	STAG2	stromal antigen 2 [Source:HGNC Symbol;Acc:11355]
ENSG00000174748	0.535742	9.724e-06	RPL15	ribosomal protein L15 [Source:HGNC Symbol;Acc:10306]
ENSG00000132432	0.633212	9.733e-06	SEC61G	Sec61 gamma subunit [Source:HGNC Symbol;Acc:18277]
ENSG00000137075	0.590984	9.7744e-06	RNF38	ring finger protein 38 [Source:HGNC Symbol;Acc:18052]
ENSG00000173801	0.535122	1.0073e-05	JUP	junction plakoglobin [Source:HGNC Symbol;Acc:6207]
ENSG00000148143	0.525729	1.0142e-05	ZNF462	zinc finger protein 462 [Source:HGNC Symbol;Acc:21684]
ENSG00000035499	0.586348	1.0199e-05	DEPDC1B	DEP domain containing 1B [Source:HGNC Symbol;Acc:24902]
ENSG00000158828	0.593253	1.0526e-05	PINK1	PTEN induced putative kinase 1 [Source:HGNC Symbol;Acc:14581]
ENSG00000112511	0.627797	1.0549e-05	PHF1	PHD finger protein 1 [Source:HGNC Symbol;Acc:8919]
ENSG00000145782	0.638443	1.0572e-05	ATG12	autophagy related 12 [Source:HGNC Symbol;Acc:588]
ENSG00000144231	0.604473	1.08e-05	POLR2D	polymerase (RNA) II (DNA directed) polypeptide D [Source:HGNC Symbol;Acc:9191]
ENSG00000010278	0.637488	1.089e-05	CD9	CD9 molecule [Source:HGNC Symbol;Acc:1709]
ENSG00000164134	0.618927	1.0924e-05	NAA15	N(alpha)-acetyltransferase 15, NatA auxiliary subunit [Source:HGNC Symbol;Acc:30782]
ENSG00000197448	0.596279	1.0937e-05	GSTK1	glutathione S-transferase kappa 1 [Source:HGNC Symbol;Acc:16906]
ENSG00000109920	0.502314	1.1115e-05	FNBP4	formin binding protein 4 [Source:HGNC Symbol;Acc:19752]
ENSG00000204351	0.589948	1.1252e-05	SKIV2L	superkiller viralicidic activity 2-like (S. cerevisiae) [Source:HGNC Symbol;Acc:10898]
ENSG00000176407	0.477906	1.1306e-05	KCMF1	potassium channel modulatory factor 1 [Source:HGNC Symbol;Acc:20589]
ENSG00000105289	0.64058	1.1442e-05	TJP3	tight junction protein 3 [Source:HGNC Symbol;Acc:11829]
ENSG00000108604	0.636728	1.1569e-05	SMARCD2	SWI/SNF related, matrix associated, actin dependent regulator of chromatin, subfamily d, member 2 [Source:HGNC Symbol;Acc:11107]
ENSG00000087510	0.589221	1.16e-05	TFAP2C	transcription factor AP-2 gamma (activating enhancer binding protein 2 gamma) [Source:HGNC Symbol;Acc:11744]
ENSG00000138138	0.619407	1.2235e-05	ATAD1	ATPase family, AAA domain containing 1 [Source:HGNC Symbol;Acc:25903]
ENSG00000156831	0.568653	1.2245e-05	NSMCE2	non-SMC element 2, MMS21 homolog (S. cerevisiae) [Source:HGNC Symbol;Acc:26513]
ENSG00000163528	0.539278	1.2249e-05	CHCHD4	coiled-coil-helix-coiled-coil-helix domain containing 4 [Source:HGNC Symbol;Acc:26467]
ENSG00000158769	0.61213	1.2335e-05	F11R	F11 receptor [Source:HGNC Symbol;Acc:14685]
ENSG00000121621	0.569477	1.2337e-05	KIF18A	kinesin family member 18A [Source:HGNC Symbol;Acc:29441]
ENSG00000177034	0.387401	1.2397e-05	MTX3	metaxin 3 [Source:HGNC Symbol;Acc:24812]
ENSG00000026508	0.628145	1.2438e-05	CD44	CD44 molecule (Indian blood group) [Source:HGNC Symbol;Acc:1681]
ENSG00000170881	0.610719	1.2583e-05	RNF139	ring finger protein 139 [Source:HGNC Symbol;Acc:17023]
ENSG00000151491	0.624239	1.2588e-05	EPS8	epidermal growth factor receptor pathway substrate 8 [Source:HGNC Symbol;Acc:3420]
ENSG00000163041	0.49524	1.2796e-05	H3F3A	H3 histone, family 3A [Source:HGNC Symbol;Acc:4764]
ENSG00000115687	0.54016	1.2839e-05	PASK	PAS domain containing serine/threonine kinase [Source:HGNC Symbol;Acc:17270]
ENSG00000123505	0.631284	1.3001e-05	AMD1	adenosylmethionine decarboxylase 1 [Source:HGNC Symbol;Acc:457]
ENSG00000179091	0.49758	1.3237e-05	CYC1	cytochrome c-1 [Source:HGNC Symbol;Acc:2579]
ENSG00000269906	0.314515	1.3237e-05	RP11-248J18.2	-
ENSG00000173273	0.549488	1.3341e-05	TNKS	tankyrase, TRF1-interacting ankyrin-related ADP-ribose polymerase [Source:HGNC Symbol;Acc:11941]
ENSG00000161654	0.630912	1.3475e-05	LSM12	LSM12 homolog (S. cerevisiae) [Source:HGNC Symbol;Acc:26407]
ENSG00000163597	0.566097	1.3486e-05	SNHG16	small nucleolar RNA host gene 16 (non-protein coding) [Source:HGNC Symbol;Acc:44352]
ENSG00000074755	0.569004	1.3631e-05	ZZEF1	zinc finger, ZZ-type with EF-hand domain 1 [Source:HGNC Symbol;Acc:29027]
ENSG00000196781	0.626337	1.3731e-05	TLE1	transducin-like enhancer of split 1 (E(sp1) homolog, Drosophila) [Source:HGNC Symbol;Acc:11837]
ENSG00000141295	0.613519	1.3939e-05	SCRN2	secernin 2 [Source:HGNC Symbol;Acc:30381]
ENSG00000179958	0.601401	1.3939e-05	DCTPP1	dCTP pyrophosphatase 1 [Source:HGNC Symbol;Acc:28777]
ENSG00000175582	0.588531	1.4276e-05	RAB6A	RAB6A, member RAS oncogene family [Source:HGNC Symbol;Acc:9786]
ENSG00000100906	0.592	1.4277e-05	NFKBIA	nuclear factor of kappa light polypeptide gene enhancer in B-cells inhibitor, alpha [Source:HGNC Symbol;Acc:7797]
ENSG00000130529	0.629894	1.4368e-05	TRPM4	transient receptor potential cation channel, subfamily M, member 4 [Source:HGNC Symbol;Acc:17993]
ENSG00000103145	0.587826	1.4375e-05	HCFC1R1	host cell factor C1 regulator 1 (XPO1 dependent) [Source:HGNC Symbol;Acc:21198]
ENSG00000101391	0.597152	1.4453e-05	CDK5RAP1	CDK5 regulatory subunit associated protein 1 [Source:HGNC Symbol;Acc:15880]
ENSG00000111786	0.634495	1.4502e-05	SRSF9	serine/arginine-rich splicing factor 9 [Source:HGNC Symbol;Acc:10791]
ENSG00000132906	0.562046	1.4622e-05	CASP9	caspase 9, apoptosis-related cysteine peptidase [Source:HGNC Symbol;Acc:1511]
ENSG00000035403	0.641873	1.4803e-05	VCL	vinculin [Source:HGNC Symbol;Acc:12665]
ENSG00000100065	0.632115	1.4803e-05	CARD10	caspase recruitment domain family, member 10 [Source:HGNC Symbol;Acc:16422]
ENSG00000185627	0.636539	1.4996e-05	PSMD13	proteasome (prosome, macropain) 26S subunit, non-ATPase, 13 [Source:HGNC Symbol;Acc:9558]
ENSG00000114023	0.4793	1.5223e-05	FAM162A	family with sequence similarity 162, member A [Source:HGNC Symbol;Acc:17865]
ENSG00000068394	0.604113	1.5253e-05	GPKOW	G patch domain and KOW motifs [Source:HGNC Symbol;Acc:30677]
ENSG00000068697	0.639847	1.5349e-05	LAPTM4A	lysosomal protein transmembrane 4 alpha [Source:HGNC Symbol;Acc:6924]
ENSG00000086061	0.631682	1.5349e-05	DNAJA1	DnaJ (Hsp40) homolog, subfamily A, member 1 [Source:HGNC Symbol;Acc:5229]
ENSG00000111667	0.599142	1.5607e-05	USP5	ubiquitin specific peptidase 5 (isopeptidase T) [Source:HGNC Symbol;Acc:12628]
ENSG00000196547	0.563189	1.5608e-05	MAN2A2	mannosidase, alpha, class 2A, member 2 [Source:HGNC Symbol;Acc:6825]
ENSG00000204371	0.570196	1.5779e-05	EHMT2	euchromatic histone-lysine N-methyltransferase 2 [Source:HGNC Symbol;Acc:14129]
ENSG00000278195	0.0494598	1.5791e-05	SSTR3	-
ENSG00000122376	0.593632	1.5906e-05	FAM35A	family with sequence similarity 35, member A [Source:HGNC Symbol;Acc:28773]
ENSG00000077152	0.623478	1.6302e-05	UBE2T	ubiquitin-conjugating enzyme E2T (putative) [Source:HGNC Symbol;Acc:25009]
ENSG00000012660	0.623793	1.6392e-05	ELOVL5	ELOVL fatty acid elongase 5 [Source:HGNC Symbol;Acc:21308]
ENSG00000136802	0.546893	1.6661e-05	LRRC8A	leucine rich repeat containing 8 family, member A [Source:HGNC Symbol;Acc:19027]
ENSG00000165389	0.559589	1.6698e-05	SPTSSA	serine palmitoyltransferase, small subunit A [Source:HGNC Symbol;Acc:20361]
ENSG00000137200	0.583887	1.6836e-05	CMTR1	FtsJ methyltransferase domain containing 2 [Source:HGNC Symbol;Acc:21077]
ENSG00000143320	0.527623	1.6946e-05	CRABP2	cellular retinoic acid binding protein 2 [Source:HGNC Symbol;Acc:2339]
ENSG00000113638	0.518185	1.7008e-05	TTC33	tetratricopeptide repeat domain 33 [Source:HGNC Symbol;Acc:29959]
ENSG00000141570	0.60989	1.7008e-05	CBX8	chromobox homolog 8 [Source:HGNC Symbol;Acc:15962]
ENSG00000173692	0.625647	1.7138e-05	PSMD1	proteasome (prosome, macropain) 26S subunit, non-ATPase, 1 [Source:HGNC Symbol;Acc:9554]
ENSG00000196636	0.583992	1.7138e-05	SDHAF3	ACN9 homolog (S. cerevisiae) [Source:HGNC Symbol;Acc:21752]
ENSG00000104946	0.610774	1.7368e-05	TBC1D17	TBC1 domain family, member 17 [Source:HGNC Symbol;Acc:25699]
ENSG00000095397	0.60151	1.7388e-05	DFNB31	deafness, autosomal recessive 31 [Source:HGNC Symbol;Acc:16361]
ENSG00000181789	0.639989	1.7399e-05	COPG1	coatomer protein complex, subunit gamma 1 [Source:HGNC Symbol;Acc:2236]
ENSG00000164713	0.633159	1.7481e-05	BRI3	brain protein I3 [Source:HGNC Symbol;Acc:1109]
ENSG00000188986	0.639746	1.754e-05	NELFB	negative elongation factor complex member B [Source:HGNC Symbol;Acc:24324]
ENSG00000104408	0.53714	1.7582e-05	EIF3E	eukaryotic translation initiation factor 3, subunit E [Source:HGNC Symbol;Acc:3277]
ENSG00000174109	0.582823	1.7588e-05	C16orf91	chromosome 16 open reading frame 91 [Source:HGNC Symbol;Acc:27558]
ENSG00000027075	0.587777	1.7711e-05	PRKCH	protein kinase C, eta [Source:HGNC Symbol;Acc:9403]
ENSG00000113811	0.634833	1.7812e-05	SELK	Selenoprotein K [Source:UniProtKB/Swiss-Prot;Acc:Q9Y6D0]
ENSG00000110921	0.598656	1.7975e-05	MVK	mevalonate kinase [Source:HGNC Symbol;Acc:7530]
ENSG00000134910	0.550529	1.8113e-05	STT3A	STT3A, subunit of the oligosaccharyltransferase complex (catalytic) [Source:HGNC Symbol;Acc:6172]
ENSG00000159685	0.598271	1.8217e-05	CHCHD6	coiled-coil-helix-coiled-coil-helix domain containing 6 [Source:HGNC Symbol;Acc:28184]
ENSG00000164975	0.607619	1.8217e-05	SNAPC3	small nuclear RNA activating complex, polypeptide 3, 50kDa [Source:HGNC Symbol;Acc:11136]
ENSG00000120727	0.628145	1.8237e-05	PAIP2	poly(A) binding protein interacting protein 2 [Source:HGNC Symbol;Acc:17970]
ENSG00000165527	0.555708	1.8385e-05	ARF6	ADP-ribosylation factor 6 [Source:HGNC Symbol;Acc:659]
ENSG00000174891	0.578112	1.9098e-05	RSRC1	arginine/serine-rich coiled-coil 1 [Source:HGNC Symbol;Acc:24152]
ENSG00000145390	0.589895	1.9103e-05	USP53	ubiquitin specific peptidase 53 [Source:HGNC Symbol;Acc:29255]
ENSG00000166822	0.59276	1.9288e-05	TMEM170A	transmembrane protein 170A [Source:HGNC Symbol;Acc:29577]
ENSG00000014641	0.638611	1.9444e-05	MDH1	malate dehydrogenase 1, NAD (soluble) [Source:HGNC Symbol;Acc:6970]
ENSG00000068323	0.625755	1.9453e-05	TFE3	transcription factor binding to IGHM enhancer 3 [Source:HGNC Symbol;Acc:11752]
ENSG00000154473	0.648042	1.9479e-05	BUB3	BUB3 mitotic checkpoint protein [Source:HGNC Symbol;Acc:1151]
ENSG00000138674	0.633142	1.9982e-05	SEC31A	SEC31 homolog A (S. cerevisiae) [Source:HGNC Symbol;Acc:17052]
ENSG00000160867	0.610317	2.0127e-05	FGFR4	fibroblast growth factor receptor 4 [Source:HGNC Symbol;Acc:3691]
ENSG00000204859	0.589548	2.0141e-05	ZBTB48	zinc finger and BTB domain containing 48 [Source:HGNC Symbol;Acc:4930]
ENSG00000198431	0.650829	2.0228e-05	TXNRD1	thioredoxin reductase 1 [Source:HGNC Symbol;Acc:12437]
ENSG00000170734	0.592078	2.028e-05	POLH	polymerase (DNA directed), eta [Source:HGNC Symbol;Acc:9181]
ENSG00000013583	0.58233	2.0469e-05	HEBP1	heme binding protein 1 [Source:HGNC Symbol;Acc:17176]
ENSG00000170421	0.412939	2.0469e-05	KRT8	keratin 8 [Source:HGNC Symbol;Acc:6446]
ENSG00000166855	0.631402	2.0479e-05	CLPX	ClpX caseinolytic peptidase X homolog (E. coli) [Source:HGNC Symbol;Acc:2088]
ENSG00000138757	0.423197	2.088e-05	G3BP2	GTPase activating protein (SH3 domain) binding protein 2 [Source:HGNC Symbol;Acc:30291]
ENSG00000175467	0.532517	2.102e-05	SART1	squamous cell carcinoma antigen recognized by T cells [Source:HGNC Symbol;Acc:10538]
ENSG00000204560	0.628585	2.1164e-05	DHX16	DEAH (Asp-Glu-Ala-His) box polypeptide 16 [Source:HGNC Symbol;Acc:2739]
ENSG00000125995	0.559364	2.1178e-05	ROMO1	reactive oxygen species modulator 1 [Source:HGNC Symbol;Acc:16185]
ENSG00000092208	0.572723	2.1243e-05	GEMIN2	gem (nuclear organelle) associated protein 2 [Source:HGNC Symbol;Acc:10884]
ENSG00000113240	0.461211	2.1243e-05	CLK4	CDC-like kinase 4 [Source:HGNC Symbol;Acc:13659]
ENSG00000269899	0.235027	2.1297e-05	RP11-589N15.2	-
ENSG00000123179	0.452566	2.1784e-05	EBPL	emopamil binding protein-like [Source:HGNC Symbol;Acc:18061]
ENSG00000184557	0.629143	2.1955e-05	SOCS3	suppressor of cytokine signaling 3 [Source:HGNC Symbol;Acc:19391]
ENSG00000089693	0.645818	2.1958e-05	MLF2	myeloid leukemia factor 2 [Source:HGNC Symbol;Acc:7126]
ENSG00000083520	0.629867	2.2364e-05	DIS3	DIS3 mitotic control homolog (S. cerevisiae) [Source:HGNC Symbol;Acc:20604]
ENSG00000144028	0.644901	2.2651e-05	SNRNP200	small nuclear ribonucleoprotein 200kDa (U5) [Source:HGNC Symbol;Acc:30859]
ENSG00000086598	0.642866	2.285e-05	TMED2	transmembrane emp24 domain trafficking protein 2 [Source:HGNC Symbol;Acc:16996]
ENSG00000175110	0.618588	2.285e-05	MRPS22	mitochondrial ribosomal protein S22 [Source:HGNC Symbol;Acc:14508]
ENSG00000205659	0.540543	2.2939e-05	LIN52	lin-52 homolog (C. elegans) [Source:HGNC Symbol;Acc:19856]
ENSG00000126001	0.61997	2.3252e-05	CEP250	centrosomal protein 250kDa [Source:HGNC Symbol;Acc:1859]
ENSG00000128463	0.632229	2.3288e-05	EMC4	ER membrane protein complex subunit 4 [Source:HGNC Symbol;Acc:28032]
ENSG00000101224	0.652021	2.3402e-05	CDC25B	cell division cycle 25B [Source:HGNC Symbol;Acc:1726]
ENSG00000084444	0.59443	2.3736e-05	KIAA1467	KIAA1467 [Source:HGNC Symbol;Acc:29288]
ENSG00000153179	0.636578	2.3765e-05	RASSF3	Ras association (RalGDS/AF-6) domain family member 3 [Source:HGNC Symbol;Acc:14271]
ENSG00000114439	0.580565	2.4103e-05	BBX	bobby sox homolog (Drosophila) [Source:HGNC Symbol;Acc:14422]
ENSG00000175866	0.642697	2.4309e-05	BAIAP2	BAI1-associated protein 2 [Source:HGNC Symbol;Acc:947]
ENSG00000273611	0.588992	2.4311e-05	ZNHIT3	-
ENSG00000136938	0.643093	2.4527e-05	ANP32B	acidic (leucine-rich) nuclear phosphoprotein 32 family, member B [Source:HGNC Symbol;Acc:16677]
ENSG00000054267	0.604641	2.4997e-05	ARID4B	AT rich interactive domain 4B (RBP1-like) [Source:HGNC Symbol;Acc:15550]
ENSG00000132275	0.577839	2.5133e-05	RRP8	ribosomal RNA processing 8, methyltransferase, homolog (yeast) [Source:HGNC Symbol;Acc:29030]
ENSG00000164626	0.584826	2.5133e-05	KCNK5	potassium channel, subfamily K, member 5 [Source:HGNC Symbol;Acc:6280]
ENSG00000107864	0.450532	2.5169e-05	CPEB3	cytoplasmic polyadenylation element binding protein 3 [Source:HGNC Symbol;Acc:21746]
ENSG00000067992	0.559236	2.5563e-05	PDK3	pyruvate dehydrogenase kinase, isozyme 3 [Source:HGNC Symbol;Acc:8811]
ENSG00000143436	0.598378	2.5582e-05	MRPL9	mitochondrial ribosomal protein L9 [Source:HGNC Symbol;Acc:14277]
ENSG00000111639	0.578156	2.5969e-05	MRPL51	mitochondrial ribosomal protein L51 [Source:HGNC Symbol;Acc:14044]
ENSG00000105732	0.531813	2.6012e-05	ZNF574	zinc finger protein 574 [Source:HGNC Symbol;Acc:26166]
ENSG00000158710	0.634117	2.6107e-05	TAGLN2	transgelin 2 [Source:HGNC Symbol;Acc:11554]
ENSG00000166595	0.582339	2.6388e-05	FAM96B	family with sequence similarity 96, member B [Source:HGNC Symbol;Acc:24261]
ENSG00000099817	0.530208	2.6401e-05	POLR2E	polymerase (RNA) II (DNA directed) polypeptide E, 25kDa [Source:HGNC Symbol;Acc:9192]
ENSG00000103051	0.625937	2.674e-05	COG4	component of oligomeric golgi complex 4 [Source:HGNC Symbol;Acc:18620]
ENSG00000105700	0.632905	2.6969e-05	KXD1	KxDL motif containing 1 [Source:HGNC Symbol;Acc:28420]
ENSG00000149418	0.636036	2.7454e-05	ST14	suppression of tumorigenicity 14 (colon carcinoma) [Source:HGNC Symbol;Acc:11344]
ENSG00000121236	0.456125	2.7565e-05	TRIM6	tripartite motif containing 6 [Source:HGNC Symbol;Acc:16277]
ENSG00000139832	0.588457	2.7565e-05	RAB20	RAB20, member RAS oncogene family [Source:HGNC Symbol;Acc:18260]
ENSG00000087088	0.639267	2.7571e-05	BAX	BCL2-associated X protein [Source:HGNC Symbol;Acc:959]
ENSG00000169021	0.638957	2.7571e-05	UQCRFS1	ubiquinol-cytochrome c reductase, Rieske iron-sulfur polypeptide 1 [Source:HGNC Symbol;Acc:12587]
ENSG00000120709	0.628664	2.8009e-05	FAM53C	family with sequence similarity 53, member C [Source:HGNC Symbol;Acc:1336]
Novel00120	0.478968	2.8238e-05	--
ENSG00000006634	0.616422	2.851e-05	DBF4	DBF4 homolog (S. cerevisiae) [Source:HGNC Symbol;Acc:17364]
ENSG00000166987	0.621898	2.8767e-05	MBD6	methyl-CpG binding domain protein 6 [Source:HGNC Symbol;Acc:20445]
ENSG00000073614	0.593401	2.8929e-05	KDM5A	lysine (K)-specific demethylase 5A [Source:HGNC Symbol;Acc:9886]
ENSG00000158195	0.455809	2.8956e-05	WASF2	WAS protein family, member 2 [Source:HGNC Symbol;Acc:12733]
ENSG00000066044	0.641806	2.9274e-05	ELAVL1	ELAV (embryonic lethal, abnormal vision, Drosophila)-like 1 (Hu antigen R) [Source:HGNC Symbol;Acc:3312]
ENSG00000119950	0.38006	2.9604e-05	MXI1	MAX interactor 1, dimerization protein [Source:HGNC Symbol;Acc:7534]
ENSG00000140319	0.648231	2.9674e-05	SRP14	signal recognition particle 14kDa (homologous Alu RNA binding protein) [Source:HGNC Symbol;Acc:11299]
ENSG00000173611	0.5421	2.9855e-05	SCAI	suppressor of cancer cell invasion [Source:HGNC Symbol;Acc:26709]
ENSG00000186871	0.550212	2.9931e-05	ERCC6L	excision repair cross-complementing rodent repair deficiency, complementation group 6-like [Source:HGNC Symbol;Acc:20794]
ENSG00000133874	0.560945	3.0135e-05	RNF122	ring finger protein 122 [Source:HGNC Symbol;Acc:21147]
ENSG00000108759	0.400507	3.0727e-05	KRT32	keratin 32 [Source:HGNC Symbol;Acc:6449]
ENSG00000171160	0.503757	3.074e-05	MORN4	MORN repeat containing 4 [Source:HGNC Symbol;Acc:24001]
ENSG00000132305	0.641789	3.0822e-05	IMMT	inner membrane protein, mitochondrial [Source:HGNC Symbol;Acc:6047]
ENSG00000126016	0.552915	3.1164e-05	AMOT	angiomotin [Source:HGNC Symbol;Acc:17810]
ENSG00000165861	0.605891	3.1295e-05	ZFYVE1	zinc finger, FYVE domain containing 1 [Source:HGNC Symbol;Acc:13180]
ENSG00000130227	0.625911	3.1899e-05	XPO7	exportin 7 [Source:HGNC Symbol;Acc:14108]
ENSG00000117118	0.583442	3.2024e-05	SDHB	succinate dehydrogenase complex, subunit B, iron sulfur (Ip) [Source:HGNC Symbol;Acc:10681]
ENSG00000156804	0.542607	3.2257e-05	FBXO32	F-box protein 32 [Source:HGNC Symbol;Acc:16731]
ENSG00000183684	0.529481	3.2308e-05	ALYREF	Aly/REF export factor [Source:HGNC Symbol;Acc:19071]
ENSG00000085872	0.629697	3.2322e-05	CHERP	calcium homeostasis endoplasmic reticulum protein [Source:HGNC Symbol;Acc:16930]
ENSG00000153774	0.54932	3.2567e-05	CFDP1	craniofacial development protein 1 [Source:HGNC Symbol;Acc:1873]
ENSG00000177700	0.561988	3.3149e-05	POLR2L	polymerase (RNA) II (DNA directed) polypeptide L, 7.6kDa [Source:HGNC Symbol;Acc:9199]
ENSG00000059758	0.542344	3.3406e-05	CDK17	cyclin-dependent kinase 17 [Source:HGNC Symbol;Acc:8750]
ENSG00000126945	0.630649	3.3486e-05	HNRNPH2	heterogeneous nuclear ribonucleoprotein H2 (H') [Source:HGNC Symbol;Acc:5042]
ENSG00000109452	0.57574	3.3577e-05	INPP4B	inositol polyphosphate-4-phosphatase, type II, 105kDa [Source:HGNC Symbol;Acc:6075]
ENSG00000154447	0.629139	3.3758e-05	SH3RF1	SH3 domain containing ring finger 1 [Source:HGNC Symbol;Acc:17650]
ENSG00000130517	0.636256	3.3996e-05	PGPEP1	pyroglutamyl-peptidase I [Source:HGNC Symbol;Acc:13568]
ENSG00000116521	0.63258	3.4016e-05	SCAMP3	secretory carrier membrane protein 3 [Source:HGNC Symbol;Acc:10565]
ENSG00000132912	0.62985	3.4016e-05	DCTN4	dynactin 4 (p62) [Source:HGNC Symbol;Acc:15518]
ENSG00000105879	0.605622	3.4149e-05	CBLL1	Cbl proto-oncogene, E3 ubiquitin protein ligase-like 1 [Source:HGNC Symbol;Acc:21225]
ENSG00000184432	0.650748	3.4289e-05	COPB2	coatomer protein complex, subunit beta 2 (beta prime) [Source:HGNC Symbol;Acc:2232]
ENSG00000044090	0.635992	3.4314e-05	CUL7	cullin 7 [Source:HGNC Symbol;Acc:21024]
ENSG00000100519	0.622019	3.432e-05	PSMC6	proteasome (prosome, macropain) 26S subunit, ATPase, 6 [Source:HGNC Symbol;Acc:9553]
ENSG00000127663	0.643205	3.4547e-05	KDM4B	lysine (K)-specific demethylase 4B [Source:HGNC Symbol;Acc:29136]
ENSG00000141034	0.576247	3.461e-05	GID4	GID complex subunit 4, VID24 homolog (S. cerevisiae) [Source:HGNC Symbol;Acc:28453]
ENSG00000185201	0.541728	3.461e-05	IFITM2	interferon induced transmembrane protein 2 [Source:HGNC Symbol;Acc:5413]
ENSG00000112773	0.584024	3.4786e-05	FAM46A	family with sequence similarity 46, member A [Source:HGNC Symbol;Acc:18345]
ENSG00000127824	0.637762	3.4786e-05	TUBA4A	tubulin, alpha 4a [Source:HGNC Symbol;Acc:12407]
ENSG00000134697	0.645944	3.485e-05	GNL2	guanine nucleotide binding protein-like 2 (nucleolar) [Source:HGNC Symbol;Acc:29925]
ENSG00000226950	0.505345	3.5108e-05	DANCR	differentiation antagonizing non-protein coding RNA [Source:HGNC Symbol;Acc:28964]
ENSG00000105427	0.451595	3.5553e-05	CNFN	cornifelin [Source:HGNC Symbol;Acc:30183]
ENSG00000271869	0.359459	3.577e-05	RP11-51J9.5	-
ENSG00000136699	0.647028	3.6472e-05	SMPD4	sphingomyelin phosphodiesterase 4, neutral membrane (neutral sphingomyelinase-3) [Source:HGNC Symbol;Acc:32949]
ENSG00000181773	0.509068	3.6491e-05	GPR3	G protein-coupled receptor 3 [Source:HGNC Symbol;Acc:4484]
ENSG00000143590	0.49005	3.7096e-05	EFNA3	ephrin-A3 [Source:HGNC Symbol;Acc:3223]
ENSG00000155367	0.505303	3.7174e-05	PPM1J	protein phosphatase, Mg2+/Mn2+ dependent, 1J [Source:HGNC Symbol;Acc:20785]
ENSG00000102096	0.589098	3.7362e-05	PIM2	pim-2 oncogene [Source:HGNC Symbol;Acc:8987]
ENSG00000156232	0.490118	3.7575e-05	WHAMM	WAS protein homolog associated with actin, golgi membranes and microtubules [Source:HGNC Symbol;Acc:30493]
ENSG00000188229	0.603372	3.8094e-05	TUBB4B	tubulin, beta 4B class IVb [Source:HGNC Symbol;Acc:20771]
ENSG00000149547	0.577447	3.8491e-05	EI24	etoposide induced 2.4 [Source:HGNC Symbol;Acc:13276]
ENSG00000101843	0.637948	3.8636e-05	PSMD10	proteasome (prosome, macropain) 26S subunit, non-ATPase, 10 [Source:HGNC Symbol;Acc:9555]
ENSG00000128040	0.331642	3.8718e-05	SPINK2	serine peptidase inhibitor, Kazal type 2 (acrosin-trypsin inhibitor) [Source:HGNC Symbol;Acc:11245]
ENSG00000167674	0.64775	3.8966e-05	HDGFRP2	Hepatoma-derived growth factor-related protein 2 [Source:UniProtKB/Swiss-Prot;Acc:Q7Z4V5]
ENSG00000137440	0.488287	3.9282e-05	FGFBP1	fibroblast growth factor binding protein 1 [Source:HGNC Symbol;Acc:19695]
ENSG00000204396	0.534136	3.9433e-05	VWA7	von Willebrand factor A domain containing 7 [Source:HGNC Symbol;Acc:13939]
ENSG00000143401	0.645563	3.9891e-05	ANP32E	acidic (leucine-rich) nuclear phosphoprotein 32 family, member E [Source:HGNC Symbol;Acc:16673]
ENSG00000261114	0.126009	3.9931e-05	RP11-325K4.2	-
ENSG00000103089	0.618108	4.0317e-05	FA2H	fatty acid 2-hydroxylase [Source:HGNC Symbol;Acc:21197]
ENSG00000273749	0.588865	4.0691e-05	CYFIP1	-
ENSG00000119408	0.632072	4.1049e-05	NEK6	NIMA-related kinase 6 [Source:HGNC Symbol;Acc:7749]
ENSG00000214145	0.376312	4.1352e-05	LINC00887	-
ENSG00000176393	0.604796	4.1493e-05	RNPEP	arginyl aminopeptidase (aminopeptidase B) [Source:HGNC Symbol;Acc:10078]
ENSG00000070831	0.650675	4.2022e-05	CDC42	cell division cycle 42 [Source:HGNC Symbol;Acc:1736]
ENSG00000280987	0.357769	4.2082e-05	MATR3	-
ENSG00000102172	0.556942	4.2542e-05	SMS	spermine synthase [Source:HGNC Symbol;Acc:11123]
ENSG00000126746	0.598964	4.2788e-05	ZNF384	zinc finger protein 384 [Source:HGNC Symbol;Acc:11955]
ENSG00000184277	0.608682	4.2846e-05	TM2D3	TM2 domain containing 3 [Source:HGNC Symbol;Acc:24128]
ENSG00000204220	0.635701	4.3311e-05	PFDN6	prefoldin subunit 6 [Source:HGNC Symbol;Acc:4926]
ENSG00000141446	0.601589	4.372e-05	ESCO1	establishment of cohesion 1 homolog 1 (S. cerevisiae) [Source:HGNC Symbol;Acc:24645]
ENSG00000113391	0.52201	4.5643e-05	FAM172A	family with sequence similarity 172, member A [Source:HGNC Symbol;Acc:25365]
ENSG00000151413	0.470968	4.5738e-05	NUBPL	nucleotide binding protein-like [Source:HGNC Symbol;Acc:20278]
ENSG00000186184	0.649081	4.6301e-05	POLR1D	polymerase (RNA) I polypeptide D, 16kDa [Source:HGNC Symbol;Acc:20422]
ENSG00000177954	0.641682	4.6411e-05	RPS27	ribosomal protein S27 [Source:HGNC Symbol;Acc:10416]
ENSG00000198546	0.502955	4.7203e-05	ZNF511	zinc finger protein 511 [Source:HGNC Symbol;Acc:28445]
ENSG00000145388	0.616785	4.7356e-05	METTL14	methyltransferase like 14 [Source:HGNC Symbol;Acc:29330]
ENSG00000177469	0.464741	4.7929e-05	PTRF	polymerase I and transcript release factor [Source:HGNC Symbol;Acc:9688]
ENSG00000090061	0.579504	4.7945e-05	CCNK	cyclin K [Source:HGNC Symbol;Acc:1596]
ENSG00000162729	0.567334	4.799e-05	IGSF8	immunoglobulin superfamily, member 8 [Source:HGNC Symbol;Acc:17813]
ENSG00000186767	0.517242	4.8059e-05	SPIN4	spindlin family, member 4 [Source:HGNC Symbol;Acc:27040]
ENSG00000124789	0.637806	4.8963e-05	NUP153	nucleoporin 153kDa [Source:HGNC Symbol;Acc:8062]
ENSG00000120539	0.597098	4.9599e-05	MASTL	microtubule associated serine/threonine kinase-like [Source:HGNC Symbol;Acc:19042]
ENSG00000164211	0.279419	4.9744e-05	STARD4	StAR-related lipid transfer (START) domain containing 4 [Source:HGNC Symbol;Acc:18058]
ENSG00000005001	0.62761	4.989e-05	PRSS22	protease, serine, 22 [Source:HGNC Symbol;Acc:14368]
ENSG00000163602	0.557186	5.0639e-05	RYBP	RING1 and YY1 binding protein [Source:HGNC Symbol;Acc:10480]
ENSG00000135930	0.641651	5.1191e-05	EIF4E2	eukaryotic translation initiation factor 4E family member 2 [Source:HGNC Symbol;Acc:3293]
ENSG00000143870	0.57024	5.1528e-05	PDIA6	protein disulfide isomerase family A, member 6 [Source:HGNC Symbol;Acc:30168]
ENSG00000144746	0.63812	5.1545e-05	ARL6IP5	ADP-ribosylation-like factor 6 interacting protein 5 [Source:HGNC Symbol;Acc:16937]
ENSG00000198856	0.646884	5.1566e-05	OSTC	oligosaccharyltransferase complex subunit (non-catalytic) [Source:HGNC Symbol;Acc:24448]
ENSG00000068308	0.638948	5.1781e-05	OTUD5	OTU domain containing 5 [Source:HGNC Symbol;Acc:25402]
ENSG00000089220	0.332886	5.203e-05	PEBP1	phosphatidylethanolamine binding protein 1 [Source:HGNC Symbol;Acc:8630]
ENSG00000177483	0.118159	5.203e-05	RBM44	RNA binding motif protein 44 [Source:HGNC Symbol;Acc:24756]
ENSG00000137936	0.646266	5.2115e-05	BCAR3	breast cancer anti-estrogen resistance 3 [Source:HGNC Symbol;Acc:973]
ENSG00000129636	0.566128	5.2166e-05	ITFG1	integrin alpha FG-GAP repeat containing 1 [Source:HGNC Symbol;Acc:30697]
ENSG00000011478	0.500746	5.2427e-05	QPCTL	glutaminyl-peptide cyclotransferase-like [Source:HGNC Symbol;Acc:25952]
ENSG00000169714	0.556479	5.2862e-05	CNBP	CCHC-type zinc finger, nucleic acid binding protein [Source:HGNC Symbol;Acc:13164]
ENSG00000169689	0.645662	5.2928e-05	STRA13	stimulated by retinoic acid 13 [Source:HGNC Symbol;Acc:11422]
ENSG00000130244	0.633682	5.3871e-05	FAM98C	family with sequence similarity 98, member C [Source:HGNC Symbol;Acc:27119]
ENSG00000085788	0.614592	5.4301e-05	DDHD2	DDHD domain containing 2 [Source:HGNC Symbol;Acc:29106]
ENSG00000129518	0.615645	5.4591e-05	EAPP	E2F-associated phosphoprotein [Source:HGNC Symbol;Acc:19312]
ENSG00000149591	0.368414	5.474e-05	TAGLN	transgelin [Source:HGNC Symbol;Acc:11553]
ENSG00000129158	0.526626	5.5286e-05	SERGEF	secretion regulating guanine nucleotide exchange factor [Source:HGNC Symbol;Acc:17499]
ENSG00000172409	0.599246	5.5618e-05	CLP1	cleavage and polyadenylation factor I subunit 1 [Source:HGNC Symbol;Acc:16999]
ENSG00000247903	0.534307	5.5938e-05	RP11-421F16.3	-
ENSG00000136485	0.658164	5.6104e-05	DCAF7	DDB1 and CUL4 associated factor 7 [Source:HGNC Symbol;Acc:30915]
ENSG00000152382	0.593212	5.6104e-05	TADA1	transcriptional adaptor 1 [Source:HGNC Symbol;Acc:30631]
ENSG00000119326	0.649261	5.6227e-05	CTNNAL1	catenin (cadherin-associated protein), alpha-like 1 [Source:HGNC Symbol;Acc:2512]
ENSG00000167325	0.521085	5.6292e-05	RRM1	ribonucleotide reductase M1 [Source:HGNC Symbol;Acc:10451]
ENSG00000135926	0.607152	5.6412e-05	TMBIM1	transmembrane BAX inhibitor motif containing 1 [Source:HGNC Symbol;Acc:23410]
ENSG00000178449	0.548031	5.6539e-05	COX14	cytochrome c oxidase assembly homolog 14 (S. cerevisiae) [Source:HGNC Symbol;Acc:28216]
ENSG00000104671	0.606185	5.6976e-05	DCTN6	dynactin 6 [Source:HGNC Symbol;Acc:16964]
ENSG00000167468	0.630697	5.7018e-05	GPX4	glutathione peroxidase 4 [Source:HGNC Symbol;Acc:4556]
ENSG00000176597	0.576795	5.7571e-05	B3GNT5	UDP-GlcNAc:betaGal beta-1,3-N-acetylglucosaminyltransferase 5 [Source:HGNC Symbol;Acc:15684]
ENSG00000178252	0.646078	5.7571e-05	WDR6	WD repeat domain 6 [Source:HGNC Symbol;Acc:12758]
ENSG00000168002	0.634284	5.7794e-05	POLR2G	polymerase (RNA) II (DNA directed) polypeptide G [Source:HGNC Symbol;Acc:9194]
ENSG00000115484	0.517378	5.7896e-05	CCT4	chaperonin containing TCP1, subunit 4 (delta) [Source:HGNC Symbol;Acc:1617]
ENSG00000147224	0.637002	5.8282e-05	PRPS1	phosphoribosyl pyrophosphate synthetase 1 [Source:HGNC Symbol;Acc:9462]
ENSG00000123983	0.648968	5.8636e-05	ACSL3	acyl-CoA synthetase long-chain family member 3 [Source:HGNC Symbol;Acc:3570]
ENSG00000205189	0.530815	5.9278e-05	ZBTB10	zinc finger and BTB domain containing 10 [Source:HGNC Symbol;Acc:30953]
ENSG00000105649	0.319038	5.9469e-05	RAB3A	RAB3A, member RAS oncogene family [Source:HGNC Symbol;Acc:9777]
ENSG00000103769	0.649234	6.0051e-05	RAB11A	RAB11A, member RAS oncogene family [Source:HGNC Symbol;Acc:9760]
ENSG00000164105	0.58565	6.0523e-05	SAP30	Sin3A-associated protein, 30kDa [Source:HGNC Symbol;Acc:10532]
ENSG00000223784	0.421996	6.1712e-05	RP11-554I8.2	-
ENSG00000165688	0.654956	6.232e-05	PMPCA	peptidase (mitochondrial processing) alpha [Source:HGNC Symbol;Acc:18667]
ENSG00000079819	0.648842	6.2558e-05	EPB41L2	erythrocyte membrane protein band 4.1-like 2 [Source:HGNC Symbol;Acc:3379]
ENSG00000180964	0.638041	6.3641e-05	TCEAL8	transcription elongation factor A (SII)-like 8 [Source:HGNC Symbol;Acc:28683]
ENSG00000109103	0.640375	6.484e-05	UNC119	unc-119 homolog (C. elegans) [Source:HGNC Symbol;Acc:12565]
ENSG00000204392	0.617581	6.5085e-05	LSM2	LSM2 homolog, U6 small nuclear RNA associated (S. cerevisiae) [Source:HGNC Symbol;Acc:13940]
ENSG00000156030	0.640056	6.5557e-05	ELMSAN1	ELM2 and Myb/SANT-like domain containing 1 [Source:HGNC Symbol;Acc:19853]
ENSG00000102393	0.601635	6.5674e-05	GLA	galactosidase, alpha [Source:HGNC Symbol;Acc:4296]
ENSG00000140534	0.607329	6.6518e-05	TICRR	TOPBP1-interacting checkpoint and replication regulator [Source:HGNC Symbol;Acc:28704]
ENSG00000113300	0.638948	6.7197e-05	CNOT6	CCR4-NOT transcription complex, subunit 6 [Source:HGNC Symbol;Acc:14099]
ENSG00000138495	0.638921	6.7452e-05	COX17	cytochrome c oxidase assembly homolog 17 (yeast) [Source:HGNC Symbol;Acc:2264]
ENSG00000132849	0.638368	6.7556e-05	INADL	InaD-like (Drosophila) [Source:HGNC Symbol;Acc:28881]
ENSG00000104517	0.652505	6.7673e-05	UBR5	ubiquitin protein ligase E3 component n-recognin 5 [Source:HGNC Symbol;Acc:16806]
ENSG00000051009	0.559694	6.7681e-05	FAM160A2	family with sequence similarity 160, member A2 [Source:HGNC Symbol;Acc:25378]
ENSG00000133731	0.623659	6.7821e-05	IMPA1	inositol(myo)-1(or 4)-monophosphatase 1 [Source:HGNC Symbol;Acc:6050]
ENSG00000084652	0.579761	6.8448e-05	TXLNA	taxilin alpha [Source:HGNC Symbol;Acc:30685]
ENSG00000179151	0.62651	6.8881e-05	EDC3	enhancer of mRNA decapping 3 homolog (S. cerevisiae) [Source:HGNC Symbol;Acc:26114]
ENSG00000185900	0.277162	6.999e-05	POMK	Probable inactive protein kinase-like protein SgK196 [Source:UniProtKB/Swiss-Prot;Acc:Q9H5K3]
ENSG00000139793	0.478271	7.0763e-05	MBNL2	muscleblind-like splicing regulator 2 [Source:HGNC Symbol;Acc:16746]
ENSG00000020256	0.620546	7.0792e-05	ZFP64	ZFP64 zinc finger protein [Source:HGNC Symbol;Acc:15940]
ENSG00000130449	0.545704	7.0792e-05	ZSWIM6	zinc finger, SWIM-type containing 6 [Source:HGNC Symbol;Acc:29316]
ENSG00000159167	0.422903	7.0792e-05	STC1	stanniocalcin 1 [Source:HGNC Symbol;Acc:11373]
ENSG00000188610	0.496477	7.1177e-05	FAM72B	family with sequence similarity 72, member B [Source:HGNC Symbol;Acc:24805]
ENSG00000109519	0.585029	7.2076e-05	GRPEL1	GrpE-like 1, mitochondrial (E. coli) [Source:HGNC Symbol;Acc:19696]
ENSG00000117640	0.599146	7.2398e-05	MTFR1L	mitochondrial fission regulator 1-like [Source:HGNC Symbol;Acc:28836]
ENSG00000135837	0.606	7.2398e-05	CEP350	centrosomal protein 350kDa [Source:HGNC Symbol;Acc:24238]
ENSG00000196683	0.581983	7.356e-05	TOMM7	translocase of outer mitochondrial membrane 7 homolog (yeast) [Source:HGNC Symbol;Acc:21648]
ENSG00000101856	0.585926	7.3859e-05	PGRMC1	progesterone receptor membrane component 1 [Source:HGNC Symbol;Acc:16090]
ENSG00000186625	0.621872	7.4286e-05	KATNA1	katanin p60 (ATPase containing) subunit A 1 [Source:HGNC Symbol;Acc:6216]
ENSG00000205339	0.655587	7.5448e-05	IPO7	importin 7 [Source:HGNC Symbol;Acc:9852]
ENSG00000250451	0.382916	7.5714e-05	HOXC-AS1	HOXC cluster antisense RNA 1 [Source:HGNC Symbol;Acc:43749]
ENSG00000187079	0.644401	7.652e-05	TEAD1	TEA domain family member 1 (SV40 transcriptional enhancer factor) [Source:HGNC Symbol;Acc:11714]
ENSG00000172269	0.587895	7.6686e-05	DPAGT1	dolichyl-phosphate (UDP-N-acetylglucosamine) N-acetylglucosaminephosphotransferase 1 (GlcNAc-1-P transferase) [Source:HGNC Symbol;Acc:2995]
ENSG00000165072	0.443744	7.8223e-05	MAMDC2	MAM domain containing 2 [Source:HGNC Symbol;Acc:23673]
ENSG00000134825	0.635639	7.9413e-05	TMEM258	transmembrane protein 258 [Source:HGNC Symbol;Acc:1164]
ENSG00000114626	0.628681	7.9737e-05	ABTB1	ankyrin repeat and BTB (POZ) domain containing 1 [Source:HGNC Symbol;Acc:18275]
ENSG00000074842	0.529734	8.0141e-05	MYDGF	chromosome 19 open reading frame 10 [Source:HGNC Symbol;Acc:16948]
ENSG00000149792	0.639732	8.0228e-05	MRPL49	mitochondrial ribosomal protein L49 [Source:HGNC Symbol;Acc:1176]
ENSG00000112033	0.661196	8.048e-05	PPARD	peroxisome proliferator-activated receptor delta [Source:HGNC Symbol;Acc:9235]
ENSG00000154639	0.633374	8.1362e-05	CXADR	coxsackie virus and adenovirus receptor [Source:HGNC Symbol;Acc:2559]
ENSG00000197822	0.62818	8.1373e-05	OCLN	occludin [Source:HGNC Symbol;Acc:8104]
ENSG00000138111	0.61664	8.1458e-05	TMEM180	transmembrane protein 180 [Source:HGNC Symbol;Acc:26196]
ENSG00000105835	0.655101	8.1717e-05	NAMPT	nicotinamide phosphoribosyltransferase [Source:HGNC Symbol;Acc:30092]
ENSG00000178974	0.625916	8.1806e-05	FBXO34	F-box protein 34 [Source:HGNC Symbol;Acc:20201]
ENSG00000114391	0.604972	8.185e-05	RPL24	ribosomal protein L24 [Source:HGNC Symbol;Acc:10325]
ENSG00000100483	0.295576	8.2726e-05	VCPKMT	methyltransferase like 21D [Source:HGNC Symbol;Acc:20352]
ENSG00000119655	0.576112	8.3642e-05	NPC2	Niemann-Pick disease, type C2 [Source:HGNC Symbol;Acc:14537]
ENSG00000115966	0.612656	8.3947e-05	ATF2	activating transcription factor 2 [Source:HGNC Symbol;Acc:784]
ENSG00000006831	0.658114	8.4967e-05	ADIPOR2	adiponectin receptor 2 [Source:HGNC Symbol;Acc:24041]
ENSG00000183963	0.668157	8.6479e-05	SMTN	smoothelin [Source:HGNC Symbol;Acc:11126]
ENSG00000140471	0.546874	8.6743e-05	LINS	lines homolog (Drosophila) [Source:HGNC Symbol;Acc:30922]
ENSG00000198918	0.606895	8.6747e-05	RPL39	ribosomal protein L39 [Source:HGNC Symbol;Acc:10350]
ENSG00000142655	0.648128	8.7316e-05	PEX14	peroxisomal biogenesis factor 14 [Source:HGNC Symbol;Acc:8856]
ENSG00000112651	0.650256	8.7848e-05	MRPL2	mitochondrial ribosomal protein L2 [Source:HGNC Symbol;Acc:14056]
ENSG00000186281	0.608779	8.8127e-05	GPAT2	glycerol-3-phosphate acyltransferase 2, mitochondrial [Source:HGNC Symbol;Acc:27168]
ENSG00000099290	0.584859	8.8688e-05	FAM21A	family with sequence similarity 21, member A [Source:HGNC Symbol;Acc:23416]
ENSG00000080802	0.589302	8.8788e-05	CNOT4	CCR4-NOT transcription complex, subunit 4 [Source:HGNC Symbol;Acc:7880]
ENSG00000143486	0.617671	8.9327e-05	EIF2D	eukaryotic translation initiation factor 2D [Source:HGNC Symbol;Acc:6583]
ENSG00000165572	0.578593	8.9619e-05	KBTBD6	kelch repeat and BTB (POZ) domain containing 6 [Source:HGNC Symbol;Acc:25340]
ENSG00000076053	0.601797	9.033e-05	RBM7	RNA binding motif protein 7 [Source:HGNC Symbol;Acc:9904]
ENSG00000106144	0.607333	9.0593e-05	CASP2	caspase 2, apoptosis-related cysteine peptidase [Source:HGNC Symbol;Acc:1503]
ENSG00000120071	0.62704	9.0593e-05	KANSL1	KAT8 regulatory NSL complex subunit 1 [Source:HGNC Symbol;Acc:24565]
ENSG00000124383	0.635595	9.3342e-05	MPHOSPH10	M-phase phosphoprotein 10 (U3 small nucleolar ribonucleoprotein) [Source:HGNC Symbol;Acc:7213]
ENSG00000001630	0.423431	9.3476e-05	CYP51A1	cytochrome P450, family 51, subfamily A, polypeptide 1 [Source:HGNC Symbol;Acc:2649]
ENSG00000129696	0.583025	9.407e-05	TTI2	TELO2 interacting protein 2 [Source:HGNC Symbol;Acc:26262]
ENSG00000197114	0.493116	9.4409e-05	ZGPAT	zinc finger, CCCH-type with G patch domain [Source:HGNC Symbol;Acc:15948]
ENSG00000115875	0.660912	9.6099e-05	SRSF7	serine/arginine-rich splicing factor 7 [Source:HGNC Symbol;Acc:10789]
ENSG00000171858	0.650621	9.6381e-05	RPS21	ribosomal protein S21 [Source:HGNC Symbol;Acc:10409]
ENSG00000075415	0.489507	9.693e-05	SLC25A3	solute carrier family 25 (mitochondrial carrier; phosphate carrier), member 3 [Source:HGNC Symbol;Acc:10989]
ENSG00000172819	0.531043	9.7012e-05	RARG	retinoic acid receptor, gamma [Source:HGNC Symbol;Acc:9866]
ENSG00000074071	0.571233	9.7388e-05	MRPS34	mitochondrial ribosomal protein S34 [Source:HGNC Symbol;Acc:16618]
ENSG00000154832	0.463133	9.81e-05	CXXC1	CXXC finger protein 1 [Source:HGNC Symbol;Acc:24343]
ENSG00000172197	0.479632	9.8931e-05	MBOAT1	membrane bound O-acyltransferase domain containing 1 [Source:HGNC Symbol;Acc:21579]
ENSG00000185624	0.606656	9.8931e-05	P4HB	prolyl 4-hydroxylase, beta polypeptide [Source:HGNC Symbol;Acc:8548]
ENSG00000185088	0.657522	0.00010397	RPS27L	ribosomal protein S27-like [Source:HGNC Symbol;Acc:18476]
ENSG00000168610	0.668361	0.00010453	STAT3	signal transducer and activator of transcription 3 (acute-phase response factor) [Source:HGNC Symbol;Acc:11364]
ENSG00000198843	0.65054	0.00010598	SELT	Selenoprotein T [Source:UniProtKB/Swiss-Prot;Acc:P62341]
ENSG00000168763	0.574047	0.00010608	CNNM3	cyclin M3 [Source:HGNC Symbol;Acc:104]
ENSG00000143183	0.645022	0.00010647	TMCO1	transmembrane and coiled-coil domains 1 [Source:HGNC Symbol;Acc:18188]
ENSG00000004059	0.589017	0.00010661	ARF5	ADP-ribosylation factor 5 [Source:HGNC Symbol;Acc:658]
ENSG00000203362	0.414057	0.00010682	RP3-337H4.8	-
ENSG00000257704	0.508215	0.00010755	INAFM1	proline rich 24 [Source:HGNC Symbol;Acc:27406]
ENSG00000108106	0.598113	0.00010802	UBE2S	ubiquitin-conjugating enzyme E2S [Source:HGNC Symbol;Acc:17895]
ENSG00000108474	0.572811	0.00010802	PIGL	phosphatidylinositol glycan anchor biosynthesis, class L [Source:HGNC Symbol;Acc:8966]
ENSG00000155959	0.644369	0.00010868	VBP1	von Hippel-Lindau binding protein 1 [Source:HGNC Symbol;Acc:12662]
ENSG00000272886	0.637338	0.00010894	DCP1A	-
ENSG00000004478	0.541799	0.00011008	FKBP4	FK506 binding protein 4, 59kDa [Source:HGNC Symbol;Acc:3720]
ENSG00000069998	0.523431	0.00011377	CECR5	cat eye syndrome chromosome region, candidate 5 [Source:HGNC Symbol;Acc:1843]
ENSG00000153786	0.658411	0.00011388	ZDHHC7	zinc finger, DHHC-type containing 7 [Source:HGNC Symbol;Acc:18459]
ENSG00000177731	0.66676	0.00011504	FLII	flightless I homolog (Drosophila) [Source:HGNC Symbol;Acc:3750]
ENSG00000173848	0.57289	0.00011526	NET1	neuroepithelial cell transforming 1 [Source:HGNC Symbol;Acc:14592]
ENSG00000189280	0.548841	0.00011544	GJB5	gap junction protein, beta 5, 31.1kDa [Source:HGNC Symbol;Acc:4287]
ENSG00000166949	0.67077	0.00011567	SMAD3	SMAD family member 3 [Source:HGNC Symbol;Acc:6769]
ENSG00000230989	0.585605	0.00011637	HSBP1	heat shock factor binding protein 1 [Source:HGNC Symbol;Acc:5203]
ENSG00000099797	0.499688	0.00011699	TECR	trans-2,3-enoyl-CoA reductase [Source:HGNC Symbol;Acc:4551]
ENSG00000130741	0.503474	0.00011795	EIF2S3	eukaryotic translation initiation factor 2, subunit 3 gamma, 52kDa [Source:HGNC Symbol;Acc:3267]
ENSG00000159873	0.62226	0.00011808	CCDC117	coiled-coil domain containing 117 [Source:HGNC Symbol;Acc:26599]
ENSG00000172809	0.661132	0.00011877	RPL38	ribosomal protein L38 [Source:HGNC Symbol;Acc:10349]
ENSG00000065665	0.524044	0.00011907	SEC61A2	Sec61 alpha 2 subunit (S. cerevisiae) [Source:HGNC Symbol;Acc:17702]
ENSG00000171720	0.658306	0.00011963	HDAC3	histone deacetylase 3 [Source:HGNC Symbol;Acc:4854]
ENSG00000109654	0.550869	0.00012036	TRIM2	tripartite motif containing 2 [Source:HGNC Symbol;Acc:15974]
ENSG00000164615	0.632435	0.00012194	CAMLG	calcium modulating ligand [Source:HGNC Symbol;Acc:1471]
ENSG00000175197	0.639289	0.00012353	DDIT3	DNA-damage-inducible transcript 3 [Source:HGNC Symbol;Acc:2726]
ENSG00000198898	0.65805	0.00012635	CAPZA2	capping protein (actin filament) muscle Z-line, alpha 2 [Source:HGNC Symbol;Acc:1490]
ENSG00000197971	0.650148	0.00012756	MBP	myelin basic protein [Source:HGNC Symbol;Acc:6925]
ENSG00000176171	0.479998	0.0001278	BNIP3	BCL2/adenovirus E1B 19kDa interacting protein 3 [Source:HGNC Symbol;Acc:1084]
ENSG00000204564	0.613557	0.00012913	C6orf136	chromosome 6 open reading frame 136 [Source:HGNC Symbol;Acc:21301]
ENSG00000149262	0.617025	0.0001328	INTS4	integrator complex subunit 4 [Source:HGNC Symbol;Acc:25048]
ENSG00000170653	0.605215	0.00013486	ATF7	activating transcription factor 7 [Source:HGNC Symbol;Acc:792]
ENSG00000178999	0.669339	0.00013486	AURKB	aurora kinase B [Source:HGNC Symbol;Acc:11390]
ENSG00000122026	0.55285	0.00013612	RPL21	ribosomal protein L21 [Source:HGNC Symbol;Acc:10313]
ENSG00000204592	0.669414	0.00013612	HLA-E	major histocompatibility complex, class I, E [Source:HGNC Symbol;Acc:4962]
ENSG00000169813	0.672525	0.00013685	HNRNPF	heterogeneous nuclear ribonucleoprotein F [Source:HGNC Symbol;Acc:5039]
ENSG00000170473	0.61383	0.00013685	WIBG	within bgcn homolog (Drosophila) [Source:HGNC Symbol;Acc:30258]
ENSG00000126088	0.648343	0.00013837	UROD	uroporphyrinogen decarboxylase [Source:HGNC Symbol;Acc:12591]
ENSG00000184903	0.574043	0.00013843	IMMP2L	IMP2 inner mitochondrial membrane peptidase-like (S. cerevisiae) [Source:HGNC Symbol;Acc:14598]
ENSG00000177427	0.609243	0.00014158	MIEF2	Smith-Magenis syndrome chromosome region, candidate 7 [Source:HGNC Symbol;Acc:17920]
ENSG00000272449	0.417428	0.00014689	RP3-395M20.12	-
ENSG00000157224	0.639621	0.00014691	CLDN12	claudin 12 [Source:HGNC Symbol;Acc:2034]
ENSG00000165617	0.5467	0.00014745	DACT1	dapper, antagonist of beta-catenin, homolog 1 (Xenopus laevis) [Source:HGNC Symbol;Acc:17748]
ENSG00000167470	0.621855	0.00014823	MIDN	midnolin [Source:HGNC Symbol;Acc:16298]
ENSG00000025293	0.64837	0.00015086	PHF20	PHD finger protein 20 [Source:HGNC Symbol;Acc:16098]
ENSG00000160072	0.390664	0.00015157	ATAD3B	ATPase family, AAA domain containing 3B [Source:HGNC Symbol;Acc:24007]
ENSG00000178952	0.510524	0.00015424	TUFM	Tu translation elongation factor, mitochondrial [Source:HGNC Symbol;Acc:12420]
ENSG00000137094	0.624836	0.00015508	DNAJB5	DnaJ (Hsp40) homolog, subfamily B, member 5 [Source:HGNC Symbol;Acc:14887]
ENSG00000178035	0.551319	0.00015564	IMPDH2	IMP (inosine 5'-monophosphate) dehydrogenase 2 [Source:HGNC Symbol;Acc:6053]
ENSG00000183011	0.655269	0.00015605	NAA38	LSM domain containing 1 [Source:HGNC Symbol;Acc:28212]
ENSG00000116711	0.570896	0.0001572	PLA2G4A	phospholipase A2, group IVA (cytosolic, calcium-dependent) [Source:HGNC Symbol;Acc:9035]
ENSG00000156482	0.669121	0.00015797	RPL30	ribosomal protein L30 [Source:HGNC Symbol;Acc:10333]
ENSG00000140374	0.663082	0.00015844	ETFA	electron-transfer-flavoprotein, alpha polypeptide [Source:HGNC Symbol;Acc:3481]
ENSG00000113163	0.638483	0.00015984	COL4A3BP	collagen, type IV, alpha 3 (Goodpasture antigen) binding protein [Source:HGNC Symbol;Acc:2205]
ENSG00000165792	0.556985	0.00016108	METTL17	methyltransferase like 17 [Source:HGNC Symbol;Acc:19280]
ENSG00000143321	0.569213	0.00016146	HDGF	hepatoma-derived growth factor [Source:HGNC Symbol;Acc:4856]
ENSG00000147119	0.579809	0.00016146	CHST7	carbohydrate (N-acetylglucosamine 6-O) sulfotransferase 7 [Source:HGNC Symbol;Acc:13817]
ENSG00000087086	0.522318	0.00016169	FTL	ferritin, light polypeptide [Source:HGNC Symbol;Acc:3999]
ENSG00000186352	0.289653	0.0001623	ANKRD37	ankyrin repeat domain 37 [Source:HGNC Symbol;Acc:29593]
ENSG00000169764	0.657121	0.00016269	UGP2	UDP-glucose pyrophosphorylase 2 [Source:HGNC Symbol;Acc:12527]
ENSG00000274523	0.64931	0.00016363	WBSCR16	-
ENSG00000183421	0.440038	0.00016367	RIPK4	receptor-interacting serine-threonine kinase 4 [Source:HGNC Symbol;Acc:496]
ENSG00000091542	0.457233	0.00016514	ALKBH5	alkB, alkylation repair homolog 5 (E. coli) [Source:HGNC Symbol;Acc:25996]
ENSG00000130312	0.650116	0.00016519	MRPL34	mitochondrial ribosomal protein L34 [Source:HGNC Symbol;Acc:14488]
ENSG00000146109	0.651772	0.00016519	ABT1	activator of basal transcription 1 [Source:HGNC Symbol;Acc:17369]
ENSG00000110711	0.660944	0.00016599	AIP	aryl hydrocarbon receptor interacting protein [Source:HGNC Symbol;Acc:358]
ENSG00000105323	0.655428	0.00016737	HNRNPUL1	heterogeneous nuclear ribonucleoprotein U-like 1 [Source:HGNC Symbol;Acc:17011]
ENSG00000196083	0.589315	0.00016812	IL1RAP	interleukin 1 receptor accessory protein [Source:HGNC Symbol;Acc:5995]
ENSG00000129757	0.357149	0.00016813	CDKN1C	cyclin-dependent kinase inhibitor 1C (p57, Kip2) [Source:HGNC Symbol;Acc:1786]
ENSG00000166575	0.547374	0.00016818	TMEM135	transmembrane protein 135 [Source:HGNC Symbol;Acc:26167]
ENSG00000129911	0.486159	0.00016864	KLF16	Kruppel-like factor 16 [Source:HGNC Symbol;Acc:16857]
ENSG00000167767	0.566638	0.00016866	KRT80	keratin 80 [Source:HGNC Symbol;Acc:27056]
ENSG00000139180	0.453162	0.00016877	NDUFA9	NADH dehydrogenase (ubiquinone) 1 alpha subcomplex, 9, 39kDa [Source:HGNC Symbol;Acc:7693]
ENSG00000173482	0.545129	0.00016891	PTPRM	protein tyrosine phosphatase, receptor type, M [Source:HGNC Symbol;Acc:9675]
ENSG00000196123	0.473357	0.00017085	KIAA0895L	KIAA0895-like [Source:HGNC Symbol;Acc:34408]
ENSG00000126267	0.525186	0.000171	COX6B1	cytochrome c oxidase subunit VIb polypeptide 1 (ubiquitous) [Source:HGNC Symbol;Acc:2280]
ENSG00000263535	0.317736	0.00017111	AK4P1	adenylate kinase 4 pseudogene 1 [Source:HGNC Symbol;Acc:364]
ENSG00000072803	0.655233	0.00017212	FBXW11	F-box and WD repeat domain containing 11 [Source:HGNC Symbol;Acc:13607]
ENSG00000105220	0.438212	0.00017225	GPI	glucose-6-phosphate isomerase [Source:HGNC Symbol;Acc:4458]
ENSG00000113368	0.664813	0.00017472	LMNB1	lamin B1 [Source:HGNC Symbol;Acc:6637]
ENSG00000174132	0.611621	0.00017503	FAM174A	family with sequence similarity 174, member A [Source:HGNC Symbol;Acc:24943]
ENSG00000163541	0.546177	0.00017507	SUCLG1	succinate-CoA ligase, alpha subunit [Source:HGNC Symbol;Acc:11449]
ENSG00000197275	0.468039	0.00017591	RAD54B	RAD54 homolog B (S. cerevisiae) [Source:HGNC Symbol;Acc:17228]
ENSG00000120756	0.6455	0.00017881	PLS1	plastin 1 [Source:HGNC Symbol;Acc:9090]
ENSG00000106392	0.641784	0.00017934	C1GALT1	core 1 synthase, glycoprotein-N-acetylgalactosamine 3-beta-galactosyltransferase, 1 [Source:HGNC Symbol;Acc:24337]
ENSG00000064115	0.564944	0.00018003	TM7SF3	transmembrane 7 superfamily member 3 [Source:HGNC Symbol;Acc:23049]
ENSG00000108599	0.446273	0.00018003	AKAP10	A kinase (PRKA) anchor protein 10 [Source:HGNC Symbol;Acc:368]
ENSG00000181885	0.674369	0.00018047	CLDN7	claudin 7 [Source:HGNC Symbol;Acc:2049]
ENSG00000136738	0.632672	0.00018189	STAM	signal transducing adaptor molecule (SH3 domain and ITAM motif) 1 [Source:HGNC Symbol;Acc:11357]
ENSG00000196396	0.672674	0.0001832	PTPN1	protein tyrosine phosphatase, non-receptor type 1 [Source:HGNC Symbol;Acc:9642]
ENSG00000167508	0.570421	0.00018674	MVD	mevalonate (diphospho) decarboxylase [Source:HGNC Symbol;Acc:7529]
ENSG00000205213	0.580501	0.00018683	LGR4	leucine-rich repeat containing G protein-coupled receptor 4 [Source:HGNC Symbol;Acc:13299]
ENSG00000103404	0.567546	0.0001872	USP31	ubiquitin specific peptidase 31 [Source:HGNC Symbol;Acc:20060]
ENSG00000075426	0.603305	0.00018744	FOSL2	FOS-like antigen 2 [Source:HGNC Symbol;Acc:3798]
ENSG00000144659	0.633906	0.0001875	SLC25A38	solute carrier family 25, member 38 [Source:HGNC Symbol;Acc:26054]
ENSG00000187608	0.578697	0.00018761	ISG15	ISG15 ubiquitin-like modifier [Source:HGNC Symbol;Acc:4053]
ENSG00000143570	0.661999	0.00018881	SLC39A1	solute carrier family 39 (zinc transporter), member 1 [Source:HGNC Symbol;Acc:12876]
ENSG00000034713	0.660779	0.00018948	GABARAPL2	GABA(A) receptor-associated protein-like 2 [Source:HGNC Symbol;Acc:13291]
ENSG00000135269	0.672628	0.00018974	TES	testis derived transcript (3 LIM domains) [Source:HGNC Symbol;Acc:14620]
ENSG00000048649	0.647279	0.00019017	RSF1	remodeling and spacing factor 1 [Source:HGNC Symbol;Acc:18118]
ENSG00000104388	0.664085	0.00019022	RAB2A	RAB2A, member RAS oncogene family [Source:HGNC Symbol;Acc:9763]
ENSG00000185664	0.540434	0.00019107	PMEL	premelanosome protein [Source:HGNC Symbol;Acc:10880]
ENSG00000188015	0.461691	0.00019113	S100A3	S100 calcium binding protein A3 [Source:HGNC Symbol;Acc:10493]
ENSG00000140382	0.614933	0.00019245	HMG20A	high mobility group 20A [Source:HGNC Symbol;Acc:5001]
ENSG00000011243	0.661425	0.00019248	AKAP8L	A kinase (PRKA) anchor protein 8-like [Source:HGNC Symbol;Acc:29857]
ENSG00000103024	0.655278	0.0001929	NME3	NME/NM23 nucleoside diphosphate kinase 3 [Source:HGNC Symbol;Acc:7851]
ENSG00000272702	0.360207	0.00019411	RP11-44N22.3	-
ENSG00000196369	0.645621	0.00019535	SRGAP2B	SLIT-ROBO Rho GTPase activating protein 2B [Source:HGNC Symbol;Acc:35237]
ENSG00000184076	0.641593	0.00019801	UQCR10	ubiquinol-cytochrome c reductase, complex III subunit X [Source:HGNC Symbol;Acc:30863]
ENSG00000163155	0.529147	0.00019916	LYSMD1	LysM, putative peptidoglycan-binding, domain containing 1 [Source:HGNC Symbol;Acc:32070]
ENSG00000163468	0.580932	0.00020028	CCT3	chaperonin containing TCP1, subunit 3 (gamma) [Source:HGNC Symbol;Acc:1616]
ENSG00000109475	0.62058	0.00020206	RPL34	ribosomal protein L34 [Source:HGNC Symbol;Acc:10340]
ENSG00000119969	0.610626	0.0002024	HELLS	helicase, lymphoid-specific [Source:HGNC Symbol;Acc:4861]
ENSG00000173653	0.659672	0.00020339	RCE1	RCE1 homolog, prenyl protein protease (S. cerevisiae) [Source:HGNC Symbol;Acc:13721]
ENSG00000080546	0.591972	0.00020534	SESN1	sestrin 1 [Source:HGNC Symbol;Acc:21595]
ENSG00000168439	0.621312	0.0002069	STIP1	stress-induced-phosphoprotein 1 [Source:HGNC Symbol;Acc:11387]
ENSG00000171314	0.379613	0.00020912	PGAM1	phosphoglycerate mutase 1 (brain) [Source:HGNC Symbol;Acc:8888]
ENSG00000182670	0.657567	0.00020972	TTC3	tetratricopeptide repeat domain 3 [Source:HGNC Symbol;Acc:12393]
ENSG00000156970	0.626784	0.00021206	BUB1B	BUB1 mitotic checkpoint serine/threonine kinase B [Source:HGNC Symbol;Acc:1149]
ENSG00000131759	0.557599	0.00021298	RARA	retinoic acid receptor, alpha [Source:HGNC Symbol;Acc:9864]
ENSG00000165775	0.572981	0.00021351	FUNDC2	FUN14 domain containing 2 [Source:HGNC Symbol;Acc:24925]
ENSG00000124067	0.667505	0.00021541	SLC12A4	solute carrier family 12 (potassium/chloride transporters), member 4 [Source:HGNC Symbol;Acc:10913]
ENSG00000094804	0.663998	0.0002155	CDC6	cell division cycle 6 [Source:HGNC Symbol;Acc:1744]
ENSG00000114573	0.65516	0.00021758	ATP6V1A	ATPase, H+ transporting, lysosomal 70kDa, V1 subunit A [Source:HGNC Symbol;Acc:851]
ENSG00000187446	0.672362	0.00022029	CHP1	calcineurin-like EF-hand protein 1 [Source:HGNC Symbol;Acc:17433]
ENSG00000166710	0.679375	0.00022058	B2M	beta-2-microglobulin [Source:HGNC Symbol;Acc:914]
ENSG00000130724	0.587858	0.00022304	CHMP2A	charged multivesicular body protein 2A [Source:HGNC Symbol;Acc:30216]
ENSG00000118482	0.653043	0.00022384	PHF3	PHD finger protein 3 [Source:HGNC Symbol;Acc:8921]
ENSG00000100387	0.663156	0.00022864	RBX1	ring-box 1, E3 ubiquitin protein ligase [Source:HGNC Symbol;Acc:9928]
ENSG00000158669	0.653818	0.00023034	AGPAT6	1-acylglycerol-3-phosphate O-acyltransferase 6 [Source:HGNC Symbol;Acc:20880]
ENSG00000162851	0.625859	0.00023253	TFB2M	transcription factor B2, mitochondrial [Source:HGNC Symbol;Acc:18559]
ENSG00000189159	0.630588	0.00023253	HN1	hematological and neurological expressed 1 [Source:HGNC Symbol;Acc:14569]
ENSG00000102144	0.57208	0.00023294	PGK1	phosphoglycerate kinase 1 [Source:HGNC Symbol;Acc:8896]
ENSG00000196588	0.653093	0.00023363	MKL1	megakaryoblastic leukemia (translocation) 1 [Source:HGNC Symbol;Acc:14334]
ENSG00000164758	0.647032	0.00023484	MED30	mediator complex subunit 30 [Source:HGNC Symbol;Acc:23032]
ENSG00000165424	0.585106	0.00023535	ZCCHC24	zinc finger, CCHC domain containing 24 [Source:HGNC Symbol;Acc:26911]
ENSG00000120885	0.54431	0.00023593	CLU	clusterin [Source:HGNC Symbol;Acc:2095]
ENSG00000172661	0.594966	0.00023756	FAM21C	family with sequence similarity 21, member C [Source:HGNC Symbol;Acc:23414]
ENSG00000139880	0.596292	0.00023946	CDH24	cadherin 24, type 2 [Source:HGNC Symbol;Acc:14265]
ENSG00000156711	0.6598	0.00024006	MAPK13	mitogen-activated protein kinase 13 [Source:HGNC Symbol;Acc:6875]
ENSG00000233006	0.251373	0.00024186	AC034220.3	-
ENSG00000183605	0.612092	0.00024247	SFXN4	sideroflexin 4 [Source:HGNC Symbol;Acc:16088]
ENSG00000139517	0.630317	0.00024262	LNX2	ligand of numb-protein X 2 [Source:HGNC Symbol;Acc:20421]
ENSG00000108797	0.563966	0.00024295	CNTNAP1	contactin associated protein 1 [Source:HGNC Symbol;Acc:8011]
ENSG00000165813	0.645277	0.00024577	CCDC186	chromosome 10 open reading frame 118 [Source:HGNC Symbol;Acc:24349]
ENSG00000015676	0.664628	0.00024664	NUDCD3	NudC domain containing 3 [Source:HGNC Symbol;Acc:22208]
ENSG00000143878	0.677616	0.00025337	RHOB	ras homolog family member B [Source:HGNC Symbol;Acc:668]
ENSG00000175063	0.684883	0.00025514	UBE2C	ubiquitin-conjugating enzyme E2C [Source:HGNC Symbol;Acc:15937]
ENSG00000182307	0.661274	0.00025551	C8orf33	chromosome 8 open reading frame 33 [Source:HGNC Symbol;Acc:26104]
ENSG00000175029	0.675351	0.00025751	CTBP2	C-terminal binding protein 2 [Source:HGNC Symbol;Acc:2495]
ENSG00000123200	0.609446	0.00026379	ZC3H13	zinc finger CCCH-type containing 13 [Source:HGNC Symbol;Acc:20368]
ENSG00000001497	0.656938	0.00026381	LAS1L	LAS1-like (S. cerevisiae) [Source:HGNC Symbol;Acc:25726]
ENSG00000163681	0.663409	0.00026381	SLMAP	sarcolemma associated protein [Source:HGNC Symbol;Acc:16643]
ENSG00000278311	0.664969	0.00026744	GGNBP2	-
ENSG00000126858	0.644651	0.00026783	RHOT1	ras homolog family member T1 [Source:HGNC Symbol;Acc:21168]
ENSG00000130052	0.550468	0.0002722	STARD8	StAR-related lipid transfer (START) domain containing 8 [Source:HGNC Symbol;Acc:19161]
ENSG00000140264	0.651068	0.0002722	SERF2	small EDRK-rich factor 2 [Source:HGNC Symbol;Acc:10757]
ENSG00000144381	0.503059	0.00027246	HSPD1	heat shock 60kDa protein 1 (chaperonin) [Source:HGNC Symbol;Acc:5261]
ENSG00000095303	0.627854	0.00027346	PTGS1	prostaglandin-endoperoxide synthase 1 (prostaglandin G/H synthase and cyclooxygenase) [Source:HGNC Symbol;Acc:9604]
ENSG00000145241	0.460062	0.00027348	CENPC	centromere protein C 1 [Source:HGNC Symbol;Acc:1854]
ENSG00000204590	0.677508	0.00027484	GNL1	guanine nucleotide binding protein-like 1 [Source:HGNC Symbol;Acc:4413]
ENSG00000119396	0.670928	0.00027708	RAB14	RAB14, member RAS oncogene family [Source:HGNC Symbol;Acc:16524]
ENSG00000166233	0.668862	0.00027771	ARIH1	ariadne homolog, ubiquitin-conjugating enzyme E2 binding protein, 1 (Drosophila) [Source:HGNC Symbol;Acc:689]
ENSG00000125746	0.677067	0.00027772	EML2	echinoderm microtubule associated protein like 2 [Source:HGNC Symbol;Acc:18035]
ENSG00000163584	0.677297	0.0002795	RPL22L1	ribosomal protein L22-like 1 [Source:HGNC Symbol;Acc:27610]
ENSG00000143337	0.647863	0.00028137	TOR1AIP1	torsin A interacting protein 1 [Source:HGNC Symbol;Acc:29456]
ENSG00000099917	0.637077	0.00028552	MED15	mediator complex subunit 15 [Source:HGNC Symbol;Acc:14248]
ENSG00000197375	0.576171	0.00028552	SLC22A5	solute carrier family 22 (organic cation/carnitine transporter), member 5 [Source:HGNC Symbol;Acc:10969]
ENSG00000213347	0.567881	0.00028688	MXD3	MAX dimerization protein 3 [Source:HGNC Symbol;Acc:14008]
ENSG00000090776	0.582024	0.00028814	EFNB1	ephrin-B1 [Source:HGNC Symbol;Acc:3226]
ENSG00000131149	0.679238	0.00029063	GSE1	Gse1 coiled-coil protein [Source:HGNC Symbol;Acc:28979]
ENSG00000103540	0.61199	0.00029192	CCP110	centriolar coiled coil protein 110kDa [Source:HGNC Symbol;Acc:24342]
ENSG00000108588	0.640993	0.00029343	CCDC47	coiled-coil domain containing 47 [Source:HGNC Symbol;Acc:24856]
ENSG00000111142	0.629261	0.00029343	METAP2	methionyl aminopeptidase 2 [Source:HGNC Symbol;Acc:16672]
ENSG00000111245	0.262393	0.00029449	MYL2	myosin, light chain 2, regulatory, cardiac, slow [Source:HGNC Symbol;Acc:7583]
ENSG00000065485	0.673211	0.00029498	PDIA5	protein disulfide isomerase family A, member 5 [Source:HGNC Symbol;Acc:24811]
ENSG00000105520	0.601247	0.00029518	LPPR2	Lipid phosphate phosphatase-related protein type 2 [Source:UniProtKB/Swiss-Prot;Acc:Q96GM1]
ENSG00000129460	0.647674	0.00029776	NGDN	neuroguidin, EIF4E binding protein [Source:HGNC Symbol;Acc:20271]
ENSG00000131153	0.642015	0.00029782	GINS2	GINS complex subunit 2 (Psf2 homolog) [Source:HGNC Symbol;Acc:24575]
ENSG00000158290	0.59888	0.00029969	CUL4B	cullin 4B [Source:HGNC Symbol;Acc:2555]
ENSG00000260081	0.299411	0.00030087	RP11-66N11.8	-
ENSG00000213923	0.684988	0.00030134	CSNK1E	casein kinase 1, epsilon [Source:HGNC Symbol;Acc:2453]
ENSG00000103495	0.608576	0.00030235	MAZ	MYC-associated zinc finger protein (purine-binding transcription factor) [Source:HGNC Symbol;Acc:6914]
ENSG00000166592	0.512204	0.0003027	RRAD	Ras-related associated with diabetes [Source:HGNC Symbol;Acc:10446]
ENSG00000166002	0.635824	0.00030416	SMCO4	single-pass membrane protein with coiled-coil domains 4 [Source:HGNC Symbol;Acc:24810]
ENSG00000094914	0.664407	0.00030583	AAAS	achalasia, adrenocortical insufficiency, alacrimia [Source:HGNC Symbol;Acc:13666]
ENSG00000100836	0.669233	0.00031181	PABPN1	poly(A) binding protein, nuclear 1 [Source:HGNC Symbol;Acc:8565]
ENSG00000176890	0.522702	0.00031296	TYMS	thymidylate synthetase [Source:HGNC Symbol;Acc:12441]
ENSG00000169403	0.599258	0.00031494	PTAFR	platelet-activating factor receptor [Source:HGNC Symbol;Acc:9582]
ENSG00000266094	0.41633	0.0003156	RASSF5	Ras association (RalGDS/AF-6) domain family member 5 [Source:HGNC Symbol;Acc:17609]
ENSG00000116133	0.56543	0.00031848	DHCR24	24-dehydrocholesterol reductase [Source:HGNC Symbol;Acc:2859]
ENSG00000172340	0.451094	0.00031954	SUCLG2	succinate-CoA ligase, GDP-forming, beta subunit [Source:HGNC Symbol;Acc:11450]
ENSG00000198901	0.682561	0.00032725	PRC1	protein regulator of cytokinesis 1 [Source:HGNC Symbol;Acc:9341]
ENSG00000102543	0.554808	0.00032822	CDADC1	cytidine and dCMP deaminase domain containing 1 [Source:HGNC Symbol;Acc:20299]
ENSG00000196262	0.53743	0.00033022	PPIA	peptidylprolyl isomerase A (cyclophilin A) [Source:HGNC Symbol;Acc:9253]
ENSG00000197467	0.656975	0.00033036	COL13A1	collagen, type XIII, alpha 1 [Source:HGNC Symbol;Acc:2190]
ENSG00000143702	0.656998	0.00033091	CEP170	centrosomal protein 170kDa [Source:HGNC Symbol;Acc:28920]
ENSG00000153006	0.640979	0.00033687	SREK1IP1	SREK1-interacting protein 1 [Source:HGNC Symbol;Acc:26716]
ENSG00000266472	0.672106	0.0003369	MRPS21	Homo sapiens mitochondrial ribosomal protein S21 (MRPS21), nuclear gene encoding mitochondrial protein, transcript variant 2, mRNA. [Source:RefSeq mRNA;Acc:NM_018997]
ENSG00000171863	0.64718	0.00033727	RPS7	ribosomal protein S7 [Source:HGNC Symbol;Acc:10440]
ENSG00000134882	0.67471	0.00033867	UBAC2	UBA domain containing 2 [Source:HGNC Symbol;Acc:20486]
ENSG00000164543	0.668037	0.0003402	STK17A	serine/threonine kinase 17a [Source:HGNC Symbol;Acc:11395]
ENSG00000196976	0.522774	0.0003441	LAGE3	L antigen family, member 3 [Source:HGNC Symbol;Acc:26058]
ENSG00000137267	0.670184	0.00034638	TUBB2A	tubulin, beta 2A class IIa [Source:HGNC Symbol;Acc:12412]
ENSG00000138744	0.602916	0.00034658	NAAA	N-acylethanolamine acid amidase [Source:HGNC Symbol;Acc:736]
ENSG00000124224	0.526848	0.00035328	PPP4R1L	protein phosphatase 4, regulatory subunit 1-like [Source:HGNC Symbol;Acc:15755]
ENSG00000261609	0.580018	0.00035442	GAN	microRNA 4720 [Source:HGNC Symbol;Acc:41705]
ENSG00000171530	0.649405	0.00035835	TBCA	tubulin folding cofactor A [Source:HGNC Symbol;Acc:11579]
Novel00232	0.498996	0.00035886	--
ENSG00000017797	0.676213	0.00036116	RALBP1	ralA binding protein 1 [Source:HGNC Symbol;Acc:9841]
ENSG00000170584	0.662288	0.00036248	NUDCD2	NudC domain containing 2 [Source:HGNC Symbol;Acc:30535]
ENSG00000174579	0.640593	0.00036264	MSL2	male-specific lethal 2 homolog (Drosophila) [Source:HGNC Symbol;Acc:25544]
ENSG00000170892	0.677677	0.00036278	TSEN34	tRNA splicing endonuclease 34 homolog (S. cerevisiae) [Source:HGNC Symbol;Acc:15506]
ENSG00000182774	0.691912	0.00036889	RPS17	ribosomal protein S17-like [Source:HGNC Symbol;Acc:40029]
ENSG00000135451	0.680105	0.00037026	TROAP	trophinin associated protein [Source:HGNC Symbol;Acc:12327]
ENSG00000147996	0.647338	0.00037129	CBWD5	COBW domain containing 5 [Source:HGNC Symbol;Acc:24584]
ENSG00000237550	0.681417	0.00037142	UBE2Q2P6	ribosomal protein L9 pseudogene 9 [Source:HGNC Symbol;Acc:17251]
ENSG00000164221	0.645205	0.00037202	CCDC112	coiled-coil domain containing 112 [Source:HGNC Symbol;Acc:28599]
ENSG00000143375	0.547526	0.00037355	CGN	cingulin [Source:HGNC Symbol;Acc:17429]
ENSG00000223461	0.218969	0.00037517	AC004471.9	-
ENSG00000077348	0.568878	0.00037786	EXOSC5	exosome component 5 [Source:HGNC Symbol;Acc:24662]
ENSG00000175756	0.666899	0.00038394	AURKAIP1	aurora kinase A interacting protein 1 [Source:HGNC Symbol;Acc:24114]
Novel00082	0.253613	0.00038413	--
ENSG00000180228	0.654244	0.00038466	PRKRA	protein kinase, interferon-inducible double stranded RNA dependent activator [Source:HGNC Symbol;Acc:9438]
ENSG00000155640	0.468493	0.0003921	C10orf12	chromosome 10 open reading frame 12 [Source:HGNC Symbol;Acc:23420]
ENSG00000151247	0.678937	0.00039328	EIF4E	eukaryotic translation initiation factor 4E [Source:HGNC Symbol;Acc:3287]
ENSG00000102978	0.676119	0.00039963	POLR2C	polymerase (RNA) II (DNA directed) polypeptide C, 33kDa [Source:HGNC Symbol;Acc:9189]
ENSG00000151748	0.671012	0.00040105	SAV1	salvador homolog 1 (Drosophila) [Source:HGNC Symbol;Acc:17795]
ENSG00000154917	0.642772	0.00040171	RAB6B	RAB6B, member RAS oncogene family [Source:HGNC Symbol;Acc:14902]
ENSG00000119318	0.686632	0.00040329	RAD23B	RAD23 homolog B (S. cerevisiae) [Source:HGNC Symbol;Acc:9813]
ENSG00000130202	0.516364	0.00040768	PVRL2	poliovirus receptor-related 2 (herpesvirus entry mediator B) [Source:HGNC Symbol;Acc:9707]
ENSG00000064545	0.675777	0.00041006	TMEM161A	transmembrane protein 161A [Source:HGNC Symbol;Acc:26020]
ENSG00000180304	0.680789	0.00041159	OAZ2	ornithine decarboxylase antizyme 2 [Source:HGNC Symbol;Acc:8096]
ENSG00000137947	0.65546	0.00041489	GTF2B	general transcription factor IIB [Source:HGNC Symbol;Acc:4648]
ENSG00000132383	0.682831	0.00041866	RPA1	replication protein A1, 70kDa [Source:HGNC Symbol;Acc:10289]
ENSG00000135631	0.66744	0.00042188	RAB11FIP5	RAB11 family interacting protein 5 (class I) [Source:HGNC Symbol;Acc:24845]
ENSG00000166716	0.657736	0.00042188	ZNF592	zinc finger protein 592 [Source:HGNC Symbol;Acc:28986]
ENSG00000125652	0.476748	0.0004295	ALKBH7	alkB, alkylation repair homolog 7 (E. coli) [Source:HGNC Symbol;Acc:21306]
ENSG00000123933	0.664057	0.00043015	MXD4	MAX dimerization protein 4 [Source:HGNC Symbol;Acc:13906]
ENSG00000182117	0.674963	0.00043091	NOP10	NOP10 ribonucleoprotein [Source:HGNC Symbol;Acc:14378]
ENSG00000185753	0.646414	0.00043101	CXorf38	chromosome X open reading frame 38 [Source:HGNC Symbol;Acc:28589]
ENSG00000125484	0.669047	0.00043268	GTF3C4	general transcription factor IIIC, polypeptide 4, 90kDa [Source:HGNC Symbol;Acc:4667]
ENSG00000019186	0.686999	0.00043962	CYP24A1	cytochrome P450, family 24, subfamily A, polypeptide 1 [Source:HGNC Symbol;Acc:2602]
ENSG00000106211	0.55088	0.00044555	HSPB1	heat shock 27kDa protein 1 [Source:HGNC Symbol;Acc:5246]
ENSG00000174231	0.52175	0.00044664	PRPF8	PRP8 pre-mRNA processing factor 8 homolog (S. cerevisiae) [Source:HGNC Symbol;Acc:17340]
ENSG00000198625	0.658835	0.0004483	MDM4	Mdm4 p53 binding protein homolog (mouse) [Source:HGNC Symbol;Acc:6974]
ENSG00000181035	0.588812	0.00045096	SLC25A42	solute carrier family 25, member 42 [Source:HGNC Symbol;Acc:28380]
ENSG00000100028	0.682452	0.00045191	SNRPD3	small nuclear ribonucleoprotein D3 polypeptide 18kDa [Source:HGNC Symbol;Acc:11160]
ENSG00000168566	0.615124	0.00045844	SNRNP48	small nuclear ribonucleoprotein 48kDa (U11/U12) [Source:HGNC Symbol;Acc:21368]
ENSG00000175575	0.609404	0.00045944	PAAF1	proteasomal ATPase-associated factor 1 [Source:HGNC Symbol;Acc:25687]
ENSG00000104872	0.68003	0.00047073	PIH1D1	PIH1 domain containing 1 [Source:HGNC Symbol;Acc:26075]
ENSG00000251603	0.179667	0.000473	RP11-164P12.4	-
ENSG00000139644	0.682703	0.00047889	TMBIM6	transmembrane BAX inhibitor motif containing 6 [Source:HGNC Symbol;Acc:11723]
ENSG00000163960	0.677748	0.00048006	UBXN7	UBX domain protein 7 [Source:HGNC Symbol;Acc:29119]
ENSG00000112996	0.661489	0.00048163	MRPS30	mitochondrial ribosomal protein S30 [Source:HGNC Symbol;Acc:8769]
ENSG00000135677	0.512808	0.0004858	GNS	glucosamine (N-acetyl)-6-sulfatase [Source:HGNC Symbol;Acc:4422]
ENSG00000147669	0.671337	0.00049139	POLR2K	polymerase (RNA) II (DNA directed) polypeptide K, 7.0kDa [Source:HGNC Symbol;Acc:9198]
ENSG00000221946	0.185965	0.00049267	FXYD7	FXYD domain containing ion transport regulator 7 [Source:HGNC Symbol;Acc:4034]
ENSG00000119888	0.597318	0.00049283	EPCAM	epithelial cell adhesion molecule [Source:HGNC Symbol;Acc:11529]
ENSG00000179456	0.520944	0.00049802	ZBTB18	zinc finger and BTB domain containing 18 [Source:HGNC Symbol;Acc:13030]
ENSG00000143155	0.674883	0.00050193	TIPRL	TIP41, TOR signaling pathway regulator-like (S. cerevisiae) [Source:HGNC Symbol;Acc:30231]
ENSG00000125944	0.692958	0.00050509	HNRNPR	heterogeneous nuclear ribonucleoprotein R [Source:HGNC Symbol;Acc:5047]
ENSG00000181218	0.590869	0.00050723	HIST3H2A	histone cluster 3, H2a [Source:HGNC Symbol;Acc:20507]
ENSG00000123066	0.688129	0.00051033	MED13L	mediator complex subunit 13-like [Source:HGNC Symbol;Acc:22962]
ENSG00000137822	0.593854	0.00051194	TUBGCP4	tubulin, gamma complex associated protein 4 [Source:HGNC Symbol;Acc:16691]
ENSG00000138942	0.645447	0.00051261	RNF185	ring finger protein 185 [Source:HGNC Symbol;Acc:26783]
ENSG00000168495	0.666719	0.00051285	POLR3D	polymerase (RNA) III (DNA directed) polypeptide D, 44kDa [Source:HGNC Symbol;Acc:1080]
ENSG00000130811	0.581318	0.00051336	EIF3G	eukaryotic translation initiation factor 3, subunit G [Source:HGNC Symbol;Acc:3274]
ENSG00000119138	0.643107	0.00051404	KLF9	Kruppel-like factor 9 [Source:HGNC Symbol;Acc:1123]
ENSG00000126012	0.693342	0.00051867	KDM5C	lysine (K)-specific demethylase 5C [Source:HGNC Symbol;Acc:11114]
ENSG00000137770	0.668621	0.00052129	CTDSPL2	CTD (carboxy-terminal domain, RNA polymerase II, polypeptide A) small phosphatase like 2 [Source:HGNC Symbol;Acc:26936]
ENSG00000165819	0.451063	0.00052174	METTL3	methyltransferase like 3 [Source:HGNC Symbol;Acc:17563]
ENSG00000095574	0.634864	0.00052306	IKZF5	IKAROS family zinc finger 5 (Pegasus) [Source:HGNC Symbol;Acc:14283]
ENSG00000128059	0.669182	0.00052509	PPAT	phosphoribosyl pyrophosphate amidotransferase [Source:HGNC Symbol;Acc:9238]
ENSG00000135924	0.684864	0.00053105	DNAJB2	DnaJ (Hsp40) homolog, subfamily B, member 2 [Source:HGNC Symbol;Acc:5228]
ENSG00000140995	0.684779	0.00053259	DEF8	differentially expressed in FDCP 8 homolog (mouse) [Source:HGNC Symbol;Acc:25969]
ENSG00000050130	0.672124	0.00053295	JKAMP	JNK1/MAPK8-associated membrane protein [Source:HGNC Symbol;Acc:20184]
ENSG00000160783	0.585991	0.00053494	PMF1	polyamine-modulated factor 1 [Source:HGNC Symbol;Acc:9112]
ENSG00000099901	0.656438	0.0005354	RANBP1	RAN binding protein 1 [Source:HGNC Symbol;Acc:9847]
ENSG00000075218	0.671738	0.00053682	GTSE1	G-2 and S-phase expressed 1 [Source:HGNC Symbol;Acc:13698]
ENSG00000137269	0.65884	0.00053682	LRRC1	leucine rich repeat containing 1 [Source:HGNC Symbol;Acc:14307]
ENSG00000172009	0.684912	0.00053805	THOP1	thimet oligopeptidase 1 [Source:HGNC Symbol;Acc:11793]
ENSG00000048392	0.677973	0.0005395	RRM2B	ribonucleotide reductase M2 B (TP53 inducible) [Source:HGNC Symbol;Acc:17296]
ENSG00000132341	0.694179	0.00054049	RAN	RAN, member RAS oncogene family [Source:HGNC Symbol;Acc:9846]
ENSG00000237846	0.435155	0.00054929	RP11-216M21.1	-
ENSG00000167315	0.628359	0.00055243	ACAA2	acetyl-CoA acyltransferase 2 [Source:HGNC Symbol;Acc:83]
ENSG00000124172	0.577203	0.00055409	ATP5E	ATP synthase, H+ transporting, mitochondrial F1 complex, epsilon subunit [Source:HGNC Symbol;Acc:838]
ENSG00000070761	0.671663	0.00055579	CFAP20	chromosome 16 open reading frame 80 [Source:HGNC Symbol;Acc:29523]
ENSG00000130726	0.607337	0.00056011	TRIM28	tripartite motif containing 28 [Source:HGNC Symbol;Acc:16384]
ENSG00000167657	0.649621	0.00056254	DAPK3	death-associated protein kinase 3 [Source:HGNC Symbol;Acc:2676]
ENSG00000074657	0.576631	0.00056304	ZNF532	zinc finger protein 532 [Source:HGNC Symbol;Acc:30940]
ENSG00000173915	0.684518	0.00056448	USMG5	up-regulated during skeletal muscle growth 5 homolog (mouse) [Source:HGNC Symbol;Acc:30889]
ENSG00000112855	0.647266	0.00056663	HARS2	histidyl-tRNA synthetase 2, mitochondrial [Source:HGNC Symbol;Acc:4817]
ENSG00000008988	0.679634	0.00057204	RPS20	ribosomal protein S20 [Source:HGNC Symbol;Acc:10405]
ENSG00000111752	0.636225	0.00057204	PHC1	polyhomeotic homolog 1 (Drosophila) [Source:HGNC Symbol;Acc:3182]
ENSG00000140526	0.6728	0.00057961	ABHD2	abhydrolase domain containing 2 [Source:HGNC Symbol;Acc:18717]
ENSG00000132005	0.528755	0.0005827	RFX1	regulatory factor X, 1 (influences HLA class II expression) [Source:HGNC Symbol;Acc:9982]
ENSG00000110195	0.539401	0.00058558	FOLR1	folate receptor 1 (adult) [Source:HGNC Symbol;Acc:3791]
ENSG00000213614	0.431042	0.00058792	HEXA	hexosaminidase A (alpha polypeptide) [Source:HGNC Symbol;Acc:4878]
ENSG00000039068	0.682741	0.00059713	CDH1	cadherin 1, type 1, E-cadherin (epithelial) [Source:HGNC Symbol;Acc:1748]
ENSG00000170144	0.6303	0.00059794	HNRNPA3	heterogeneous nuclear ribonucleoprotein A3 [Source:HGNC Symbol;Acc:24941]
ENSG00000149636	0.64662	0.00060337	DSN1	DSN1, MIND kinetochore complex component, homolog (S. cerevisiae) [Source:HGNC Symbol;Acc:16165]
ENSG00000184990	0.682135	0.0006051	SIVA1	SIVA1, apoptosis-inducing factor [Source:HGNC Symbol;Acc:17712]
ENSG00000185236	0.689222	0.0006051	RAB11B	RAB11B, member RAS oncogene family [Source:HGNC Symbol;Acc:9761]
ENSG00000022277	0.652062	0.00060558	RTFDC1	replication termination factor 2 domain containing 1 [Source:HGNC Symbol;Acc:15890]
ENSG00000204619	0.605563	0.00060816	PPP1R11	protein phosphatase 1, regulatory (inhibitor) subunit 11 [Source:HGNC Symbol;Acc:9285]
ENSG00000184007	0.698814	0.00060852	PTP4A2	protein tyrosine phosphatase type IVA, member 2 [Source:HGNC Symbol;Acc:9635]
ENSG00000146007	0.599653	0.0006111	ZMAT2	zinc finger, matrin-type 2 [Source:HGNC Symbol;Acc:26433]
ENSG00000127129	0.178723	0.00061693	EDN2	endothelin 2 [Source:HGNC Symbol;Acc:3177]
ENSG00000130311	0.689695	0.00061694	DDA1	DET1 and DDB1 associated 1 [Source:HGNC Symbol;Acc:28360]
ENSG00000064607	0.381962	0.0006173	SUGP2	SURP and G patch domain containing 2 [Source:HGNC Symbol;Acc:18641]
ENSG00000213700	0.446924	0.00061851	RPL17P50	ribosomal protein L17 pseudogene 50 [Source:HGNC Symbol;Acc:45098]
ENSG00000158941	0.687433	0.00061898	CCAR2	KIAA1967 [Source:HGNC Symbol;Acc:23360]
ENSG00000149541	0.676194	0.00062001	B3GAT3	beta-1,3-glucuronyltransferase 3 (glucuronosyltransferase I) [Source:HGNC Symbol;Acc:923]
ENSG00000240356	0.562108	0.00062195	RPL23AP7	ribosomal protein L23a pseudogene 7 [Source:HGNC Symbol;Acc:17336]
ENSG00000128524	0.633124	0.00062289	ATP6V1F	ATPase, H+ transporting, lysosomal 14kDa, V1 subunit F [Source:HGNC Symbol;Acc:16832]
ENSG00000184640	0.670663	0.0006259	2009-09-01	septin 9 [Source:HGNC Symbol;Acc:7323]
ENSG00000176018	0.662774	0.00062865	LYSMD3	LysM, putative peptidoglycan-binding, domain containing 3 [Source:HGNC Symbol;Acc:26969]
Novel00065	0.59064	0.0006315	--
ENSG00000153574	0.668676	0.00064143	RPIA	ribose 5-phosphate isomerase A [Source:HGNC Symbol;Acc:10297]
ENSG00000065923	0.560583	0.00065054	SLC9A7	solute carrier family 9, subfamily A (NHE7, cation proton antiporter 7), member 7 [Source:HGNC Symbol;Acc:17123]
ENSG00000279088	0.513124	0.00065206	RP11-574K11.24	-
ENSG00000103510	0.667958	0.00065948	KAT8	K(lysine) acetyltransferase 8 [Source:HGNC Symbol;Acc:17933]
ENSG00000159111	0.561991	0.00066491	MRPL10	mitochondrial ribosomal protein L10 [Source:HGNC Symbol;Acc:14055]
ENSG00000196550	0.576315	0.00066908	FAM72A	family with sequence similarity 72, member A [Source:HGNC Symbol;Acc:24044]
ENSG00000002834	0.638417	0.00066934	LASP1	LIM and SH3 protein 1 [Source:HGNC Symbol;Acc:6513]
ENSG00000185222	0.677536	0.0006707	WBP5	WW domain binding protein 5 [Source:HGNC Symbol;Acc:30084]
ENSG00000153443	0.683181	0.00068222	UBALD1	UBA-like domain containing 1 [Source:HGNC Symbol;Acc:29576]
ENSG00000142168	0.61927	0.00068285	SOD1	superoxide dismutase 1, soluble [Source:HGNC Symbol;Acc:11179]
ENSG00000143393	0.59903	0.00068926	PI4KB	phosphatidylinositol 4-kinase, catalytic, beta [Source:HGNC Symbol;Acc:8984]
ENSG00000129473	0.659557	0.0006906	BCL2L2	BCL2-like 2 [Source:HGNC Symbol;Acc:995]
ENSG00000157540	0.659096	0.00069188	DYRK1A	dual-specificity tyrosine-(Y)-phosphorylation regulated kinase 1A [Source:HGNC Symbol;Acc:3091]
ENSG00000133247	0.519858	0.00069307	SUV420H2	suppressor of variegation 4-20 homolog 2 (Drosophila) [Source:HGNC Symbol;Acc:28405]
ENSG00000197620	0.466129	0.00069307	CXorf40A	chromosome X open reading frame 40A [Source:HGNC Symbol;Acc:28089]
ENSG00000175550	0.697696	0.0006934	DRAP1	DR1-associated protein 1 (negative cofactor 2 alpha) [Source:HGNC Symbol;Acc:3019]
ENSG00000146729	0.682665	0.00069384	GBAS	glioblastoma amplified sequence [Source:HGNC Symbol;Acc:4179]
ENSG00000174780	0.685026	0.00069638	SRP72	signal recognition particle 72kDa [Source:HGNC Symbol;Acc:11303]
ENSG00000162521	0.627405	0.00069876	RBBP4	retinoblastoma binding protein 4 [Source:HGNC Symbol;Acc:9887]
ENSG00000167986	0.659557	0.00069876	DDB1	damage-specific DNA binding protein 1, 127kDa [Source:HGNC Symbol;Acc:2717]
ENSG00000107833	0.639098	0.00070362	NPM3	nucleophosmin/nucleoplasmin 3 [Source:HGNC Symbol;Acc:7931]
ENSG00000205138	0.622144	0.00070373	SDHAF1	succinate dehydrogenase complex assembly factor 1 [Source:HGNC Symbol;Acc:33867]
ENSG00000114383	0.683574	0.00070403	TUSC2	tumor suppressor candidate 2 [Source:HGNC Symbol;Acc:17034]
ENSG00000169814	0.545764	0.00071035	BTD	biotinidase [Source:HGNC Symbol;Acc:1122]
ENSG00000114423	0.605555	0.00071179	CBLB	Cbl proto-oncogene, E3 ubiquitin protein ligase B [Source:HGNC Symbol;Acc:1542]
ENSG00000183148	0.255784	0.00071319	ANKRD20A2	ankyrin repeat domain 20 family, member A2 [Source:HGNC Symbol;Acc:31979]
ENSG00000144566	0.680945	0.00071347	RAB5A	RAB5A, member RAS oncogene family [Source:HGNC Symbol;Acc:9783]
ENSG00000198612	0.664863	0.00071347	COPS8	COP9 signalosome subunit 8 [Source:HGNC Symbol;Acc:24335]
ENSG00000114902	0.588042	0.00071415	SPCS1	signal peptidase complex subunit 1 homolog (S. cerevisiae) [Source:HGNC Symbol;Acc:23401]
ENSG00000162129	0.651397	0.00071415	CLPB	ClpB caseinolytic peptidase B homolog (E. coli) [Source:HGNC Symbol;Acc:30664]
ENSG00000089916	0.593722	0.00071416	GPATCH2L	G patch domain containing 2-like [Source:HGNC Symbol;Acc:20210]
ENSG00000182718	0.639324	0.00071416	ANXA2	annexin A2 [Source:HGNC Symbol;Acc:537]
ENSG00000186868	0.676509	0.00071607	MAPT	microtubule-associated protein tau [Source:HGNC Symbol;Acc:6893]
ENSG00000114544	0.673248	0.0007165	SLC41A3	solute carrier family 41, member 3 [Source:HGNC Symbol;Acc:31046]
ENSG00000108773	0.637205	0.00071672	KAT2A	K(lysine) acetyltransferase 2A [Source:HGNC Symbol;Acc:4201]
ENSG00000158623	0.583591	0.00071747	COPG2	coatomer protein complex, subunit gamma 2 [Source:HGNC Symbol;Acc:2237]
ENSG00000149084	0.667061	0.00071947	HSD17B12	hydroxysteroid (17-beta) dehydrogenase 12 [Source:HGNC Symbol;Acc:18646]
ENSG00000034510	0.610418	0.00072724	TMSB10	thymosin beta 10 [Source:HGNC Symbol;Acc:11879]
ENSG00000131469	0.641273	0.00072834	RPL27	ribosomal protein L27 [Source:HGNC Symbol;Acc:10328]
ENSG00000204959	0.577111	0.00073689	ARHGEF34P	-
ENSG00000088356	0.675379	0.00073715	PDRG1	p53 and DNA-damage regulated 1 [Source:HGNC Symbol;Acc:16119]
ENSG00000143799	0.694848	0.00074049	PARP1	poly (ADP-ribose) polymerase 1 [Source:HGNC Symbol;Acc:270]
ENSG00000159377	0.697498	0.00074585	PSMB4	proteasome (prosome, macropain) subunit, beta type, 4 [Source:HGNC Symbol;Acc:9541]
ENSG00000249087	0.281265	0.00074768	ZNF436-AS1	chromosome 1 open reading frame 213 [Source:HGNC Symbol;Acc:25122]
ENSG00000136159	0.648164	0.00074897	NUDT15	nudix (nucleoside diphosphate linked moiety X)-type motif 15 [Source:HGNC Symbol;Acc:23063]
ENSG00000134905	0.63627	0.00074901	CARS2	cysteinyl-tRNA synthetase 2, mitochondrial (putative) [Source:HGNC Symbol;Acc:25695]
ENSG00000171316	0.648932	0.00075988	CHD7	chromodomain helicase DNA binding protein 7 [Source:HGNC Symbol;Acc:20626]
ENSG00000240682	0.632269	0.00076025	ISY1	ISY1 splicing factor homolog (S. cerevisiae) [Source:HGNC Symbol;Acc:29201]
ENSG00000023445	0.577839	0.00076227	BIRC3	baculoviral IAP repeat containing 3 [Source:HGNC Symbol;Acc:591]
ENSG00000132952	0.652545	0.00076227	USPL1	ubiquitin specific peptidase like 1 [Source:HGNC Symbol;Acc:20294]
ENSG00000153561	0.685263	0.00076831	RMND5A	required for meiotic nuclear division 5 homolog A (S. cerevisiae) [Source:HGNC Symbol;Acc:25850]
ENSG00000136273	0.591791	0.0007688	HUS1	HUS1 checkpoint homolog (S. pombe) [Source:HGNC Symbol;Acc:5309]
ENSG00000075856	0.688076	0.00077055	SART3	squamous cell carcinoma antigen recognized by T cells 3 [Source:HGNC Symbol;Acc:16860]
ENSG00000116171	0.621717	0.00077247	SCP2	sterol carrier protein 2 [Source:HGNC Symbol;Acc:10606]
ENSG00000103035	0.66888	0.00077368	PSMD7	proteasome (prosome, macropain) 26S subunit, non-ATPase, 7 [Source:HGNC Symbol;Acc:9565]
ENSG00000130733	0.689088	0.0007775	YIPF2	Yip1 domain family, member 2 [Source:HGNC Symbol;Acc:28476]
ENSG00000140612	0.679888	0.00077889	SEC11A	SEC11 homolog A (S. cerevisiae) [Source:HGNC Symbol;Acc:17718]
ENSG00000071082	0.691638	0.00077968	RPL31	ribosomal protein L31 [Source:HGNC Symbol;Acc:10334]
ENSG00000237187	0.595763	0.00078012	NR2F1-AS1	-
ENSG00000168765	0.625018	0.00078255	GSTM4	glutathione S-transferase mu 4 [Source:HGNC Symbol;Acc:4636]
ENSG00000187257	0.651804	0.00078893	RSBN1L	round spermatid basic protein 1-like [Source:HGNC Symbol;Acc:24765]
ENSG00000117713	0.69014	0.00078921	ARID1A	AT rich interactive domain 1A (SWI-like) [Source:HGNC Symbol;Acc:11110]
ENSG00000149925	0.388611	0.00079264	ALDOA	aldolase A, fructose-bisphosphate [Source:HGNC Symbol;Acc:414]
ENSG00000168894	0.682088	0.00079707	RNF181	ring finger protein 181 [Source:HGNC Symbol;Acc:28037]
ENSG00000162961	0.682022	0.00080683	DPY30	dpy-30 homolog (C. elegans) [Source:HGNC Symbol;Acc:24590]
ENSG00000063854	0.618695	0.00081176	HAGH	hydroxyacylglutathione hydrolase [Source:HGNC Symbol;Acc:4805]
ENSG00000141385	0.661705	0.00081559	AFG3L2	AFG3 ATPase family member 3-like 2 (S. cerevisiae) [Source:HGNC Symbol;Acc:315]
ENSG00000148498	0.681587	0.00082745	PARD3	par-3 partitioning defective 3 homolog (C. elegans) [Source:HGNC Symbol;Acc:16051]
ENSG00000138069	0.706857	0.00082879	RAB1A	RAB1A, member RAS oncogene family [Source:HGNC Symbol;Acc:9758]
ENSG00000120915	0.571862	0.00083153	EPHX2	epoxide hydrolase 2, cytoplasmic [Source:HGNC Symbol;Acc:3402]
ENSG00000259429	0.354167	0.00084398	UBE2Q2P2	ubiquitin-conjugating enzyme E2Q family member 2 pseudogene 3 [Source:HGNC Symbol;Acc:37669]
ENSG00000137502	0.546775	0.00084695	RAB30	RAB30, member RAS oncogene family [Source:HGNC Symbol;Acc:9770]
ENSG00000143740	0.671305	0.00085008	SNAP47	synaptosomal-associated protein, 47kDa [Source:HGNC Symbol;Acc:30669]
ENSG00000033327	0.579729	0.00085254	GAB2	GRB2-associated binding protein 2 [Source:HGNC Symbol;Acc:14458]
ENSG00000145901	0.676555	0.00085696	TNIP1	TNFAIP3 interacting protein 1 [Source:HGNC Symbol;Acc:16903]
ENSG00000152056	0.694935	0.00085781	AP1S3	adaptor-related protein complex 1, sigma 3 subunit [Source:HGNC Symbol;Acc:18971]
ENSG00000143933	0.70747	0.00087437	CALM2	calmodulin 2 (phosphorylase kinase, delta) [Source:HGNC Symbol;Acc:1445]
ENSG00000105137	0.543405	0.00087484	SYDE1	synapse defective 1, Rho GTPase, homolog 1 (C. elegans) [Source:HGNC Symbol;Acc:25824]
ENSG00000143751	0.667657	0.00087768	SDE2	SDE2 telomere maintenance homolog (S. pombe) [Source:HGNC Symbol;Acc:26643]
ENSG00000144118	0.554101	0.00088011	RALB	v-ral simian leukemia viral oncogene homolog B (ras related; GTP binding protein) [Source:HGNC Symbol;Acc:9840]
ENSG00000145833	0.596155	0.00088899	DDX46	DEAD (Asp-Glu-Ala-Asp) box polypeptide 46 [Source:HGNC Symbol;Acc:18681]
ENSG00000116221	0.482901	0.00090155	MRPL37	mitochondrial ribosomal protein L37 [Source:HGNC Symbol;Acc:14034]
ENSG00000168710	0.695711	0.000911	AHCYL1	adenosylhomocysteinase-like 1 [Source:HGNC Symbol;Acc:344]
ENSG00000196378	0.583858	0.00091131	ZNF34	zinc finger protein 34 [Source:HGNC Symbol;Acc:13098]
ENSG00000108239	0.60113	0.00091193	TBC1D12	TBC1 domain family, member 12 [Source:HGNC Symbol;Acc:29082]
ENSG00000110063	0.554108	0.0009125	DCPS	decapping enzyme, scavenger [Source:HGNC Symbol;Acc:29812]
ENSG00000066583	0.67071	0.00091541	ISOC1	isochorismatase domain containing 1 [Source:HGNC Symbol;Acc:24254]
ENSG00000174521	0.427975	0.00091795	TTC9B	tetratricopeptide repeat domain 9B [Source:HGNC Symbol;Acc:26395]
ENSG00000120910	0.60532	0.00092194	PPP3CC	protein phosphatase 3, catalytic subunit, gamma isozyme [Source:HGNC Symbol;Acc:9316]
ENSG00000205133	0.658078	0.00092194	TRIQK	triple QxxK/R motif containing [Source:HGNC Symbol;Acc:27828]
ENSG00000116478	0.700346	0.0009272	HDAC1	histone deacetylase 1 [Source:HGNC Symbol;Acc:4852]
ENSG00000139725	0.574063	0.00093781	RHOF	ras homolog family member F (in filopodia) [Source:HGNC Symbol;Acc:15703]
ENSG00000204209	0.693544	0.00094004	DAXX	death-domain associated protein [Source:HGNC Symbol;Acc:2681]
ENSG00000178741	0.484242	0.00094108	COX5A	cytochrome c oxidase subunit Va [Source:HGNC Symbol;Acc:2267]
ENSG00000100242	0.687404	0.0009424	SUN2	Sad1 and UNC84 domain containing 2 [Source:HGNC Symbol;Acc:14210]
ENSG00000188000	0.0495868	0.0009424	OR7D2	olfactory receptor, family 7, subfamily D, member 2 [Source:HGNC Symbol;Acc:8378]
ENSG00000143793	0.687809	0.00095373	C1orf35	chromosome 1 open reading frame 35 [Source:HGNC Symbol;Acc:19032]
ENSG00000100504	0.694661	0.00095621	PYGL	phosphorylase, glycogen, liver [Source:HGNC Symbol;Acc:9725]
ENSG00000101493	0.678147	0.00096841	ZNF516	zinc finger protein 516 [Source:HGNC Symbol;Acc:28990]
ENSG00000221867	0.694603	0.00096841	MAGEA3	melanoma antigen family A, 3 [Source:HGNC Symbol;Acc:6801]
ENSG00000166851	0.700875	0.00096937	PLK1	polo-like kinase 1 [Source:HGNC Symbol;Acc:9077]
ENSG00000110811	0.644691	0.0009753	P3H3	leprecan-like 2 [Source:HGNC Symbol;Acc:19318]
ENSG00000146143	0.668287	0.00098369	PRIM2	primase, DNA, polypeptide 2 (58kDa) [Source:HGNC Symbol;Acc:9370]
ENSG00000229117	0.628476	0.00099669	RPL41	ribosomal protein L41 [Source:HGNC Symbol;Acc:10354]
ENSG00000111144	0.69955	0.00099746	LTA4H	leukotriene A4 hydrolase [Source:HGNC Symbol;Acc:6710]
ENSG00000104221	0.53714	0.0010022	BRF2	BRF2, subunit of RNA polymerase III transcription initiation factor, BRF1-like [Source:HGNC Symbol;Acc:17298]
ENSG00000128951	0.673061	0.0010099	DUT	deoxyuridine triphosphatase [Source:HGNC Symbol;Acc:3078]
ENSG00000197785	0.692142	0.0010205	ATAD3A	ATPase family, AAA domain containing 3A [Source:HGNC Symbol;Acc:25567]
ENSG00000196419	0.592271	0.0010211	XRCC6	X-ray repair complementing defective repair in Chinese hamster cells 6 [Source:HGNC Symbol;Acc:4055]
ENSG00000196132	0.597202	0.001023	MYT1	myelin transcription factor 1 [Source:HGNC Symbol;Acc:7622]
ENSG00000170248	0.696947	0.00103	PDCD6IP	programmed cell death 6 interacting protein [Source:HGNC Symbol;Acc:8766]
ENSG00000180071	0.278413	0.0010443	ANKRD18A	ankyrin repeat domain 18A [Source:HGNC Symbol;Acc:23643]
ENSG00000165929	0.659297	0.0010458	TC2N	tandem C2 domains, nuclear [Source:HGNC Symbol;Acc:19859]
ENSG00000180611	0.358961	0.0010508	MB21D2	Mab-21 domain containing 2 [Source:HGNC Symbol;Acc:30438]
ENSG00000167614	0.348468	0.0010676	TTYH1	tweety homolog 1 (Drosophila) [Source:HGNC Symbol;Acc:13476]
ENSG00000168275	0.592206	0.0010715	COA6	cytochrome c oxidase assembly factor 6 homolog (S. cerevisiae) [Source:HGNC Symbol;Acc:18025]
ENSG00000150753	0.703128	0.0010852	CCT5	chaperonin containing TCP1, subunit 5 (epsilon) [Source:HGNC Symbol;Acc:1618]
ENSG00000167191	0.65894	0.0010879	GPRC5B	G protein-coupled receptor, family C, group 5, member B [Source:HGNC Symbol;Acc:13308]
ENSG00000118985	0.688811	0.0010906	ELL2	elongation factor, RNA polymerase II, 2 [Source:HGNC Symbol;Acc:17064]
ENSG00000182979	0.694776	0.0010906	MTA1	metastasis associated 1 [Source:HGNC Symbol;Acc:7410]
ENSG00000182208	0.669066	0.0010992	MOB2	MOB kinase activator 2 [Source:HGNC Symbol;Acc:24904]
ENSG00000158201	0.658101	0.0011038	ABHD3	abhydrolase domain containing 3 [Source:HGNC Symbol;Acc:18718]
ENSG00000148335	0.540884	0.0011338	NTMT1	N-terminal Xaa-Pro-Lys N-methyltransferase 1 [Source:HGNC Symbol;Acc:23373]
ENSG00000124496	0.667204	0.0011481	TRERF1	transcriptional regulating factor 1 [Source:HGNC Symbol;Acc:18273]
ENSG00000127666	0.685054	0.0011518	TICAM1	toll-like receptor adaptor molecule 1 [Source:HGNC Symbol;Acc:18348]
ENSG00000078401	0.231567	0.0011589	EDN1	endothelin 1 [Source:HGNC Symbol;Acc:3176]
ENSG00000141646	0.682027	0.001169	SMAD4	SMAD family member 4 [Source:HGNC Symbol;Acc:6770]
ENSG00000104341	0.548769	0.0011692	LAPTM4B	lysosomal protein transmembrane 4 beta [Source:HGNC Symbol;Acc:13646]
ENSG00000089692	0.303528	0.0011724	LAG3	lymphocyte-activation gene 3 [Source:HGNC Symbol;Acc:6476]
ENSG00000189403	0.707661	0.0011902	HMGB1	high mobility group box 1 [Source:HGNC Symbol;Acc:4983]
ENSG00000080822	0.709837	0.0011926	CLDND1	claudin domain containing 1 [Source:HGNC Symbol;Acc:1322]
ENSG00000105552	0.688152	0.0011978	BCAT2	branched chain amino-acid transaminase 2, mitochondrial [Source:HGNC Symbol;Acc:977]
ENSG00000110955	0.548544	0.0012021	ATP5B	ATP synthase, H+ transporting, mitochondrial F1 complex, beta polypeptide [Source:HGNC Symbol;Acc:830]
ENSG00000130520	0.563212	0.0012039	LSM4	LSM4 homolog, U6 small nuclear RNA associated (S. cerevisiae) [Source:HGNC Symbol;Acc:17259]
ENSG00000169976	0.690661	0.0012124	SF3B5	splicing factor 3b, subunit 5, 10kDa [Source:HGNC Symbol;Acc:21083]
ENSG00000174738	0.696304	0.0012137	NR1D2	nuclear receptor subfamily 1, group D, member 2 [Source:HGNC Symbol;Acc:7963]
ENSG00000100823	0.660211	0.0012145	APEX1	APEX nuclease (multifunctional DNA repair enzyme) 1 [Source:HGNC Symbol;Acc:587]
ENSG00000078061	0.595519	0.0012181	ARAF	v-raf murine sarcoma 3611 viral oncogene homolog [Source:HGNC Symbol;Acc:646]
ENSG00000099377	0.470641	0.0012214	HSD3B7	hydroxy-delta-5-steroid dehydrogenase, 3 beta- and steroid delta-isomerase 7 [Source:HGNC Symbol;Acc:18324]
ENSG00000181704	0.689179	0.0012214	YIPF6	Yip1 domain family, member 6 [Source:HGNC Symbol;Acc:28304]
ENSG00000253948	0.351866	0.0012268	RP11-410L14.2	-
ENSG00000136003	0.702661	0.0012317	ISCU	iron-sulfur cluster scaffold homolog (E. coli) [Source:HGNC Symbol;Acc:29882]
ENSG00000126602	0.521779	0.0012344	TRAP1	TNF receptor-associated protein 1 [Source:HGNC Symbol;Acc:16264]
ENSG00000101000	0.630496	0.0012391	PROCR	protein C receptor, endothelial [Source:HGNC Symbol;Acc:9452]
ENSG00000177885	0.703782	0.0012415	GRB2	growth factor receptor-bound protein 2 [Source:HGNC Symbol;Acc:4566]
ENSG00000135148	0.696478	0.0012428	TRAFD1	TRAF-type zinc finger domain containing 1 [Source:HGNC Symbol;Acc:24808]
ENSG00000100216	0.635225	0.0012459	TOMM22	translocase of outer mitochondrial membrane 22 homolog (yeast) [Source:HGNC Symbol;Acc:18002]
ENSG00000121671	0.678218	0.001248	CRY2	cryptochrome 2 (photolyase-like) [Source:HGNC Symbol;Acc:2385]
ENSG00000105197	0.697768	0.0012538	TIMM50	translocase of inner mitochondrial membrane 50 homolog (S. cerevisiae) [Source:HGNC Symbol;Acc:23656]
ENSG00000133519	0.501976	0.0012755	ZDHHC8P1	zinc finger, DHHC-type containing 8 pseudogene 1 [Source:HGNC Symbol;Acc:26461]
ENSG00000158850	0.689771	0.0012846	B4GALT3	UDP-Gal:betaGlcNAc beta 1,4- galactosyltransferase, polypeptide 3 [Source:HGNC Symbol;Acc:926]
ENSG00000204231	0.702159	0.0012846	RXRB	retinoid X receptor, beta [Source:HGNC Symbol;Acc:10478]
ENSG00000166037	0.670054	0.0012895	CEP57	centrosomal protein 57kDa [Source:HGNC Symbol;Acc:30794]
ENSG00000092140	0.671584	0.0012973	G2E3	G2/M-phase specific E3 ubiquitin protein ligase [Source:HGNC Symbol;Acc:20338]
ENSG00000277105	0.528081	0.001316	-//-
ENSG00000185436	0.645402	0.0013176	IFNLR1	interferon, lambda receptor 1 [Source:HGNC Symbol;Acc:18584]
ENSG00000198015	0.692896	0.001336	MRPL42	mitochondrial ribosomal protein L42 [Source:HGNC Symbol;Acc:14493]
ENSG00000240668	0.199588	0.0013395	KRT8P36	keratin 8 pseudogene 36 [Source:HGNC Symbol;Acc:39870]
ENSG00000074201	0.69615	0.0013413	CLNS1A	chloride channel, nucleotide-sensitive, 1A [Source:HGNC Symbol;Acc:2080]
ENSG00000167754	0.447854	0.0013443	KLK5	kallikrein-related peptidase 5 [Source:HGNC Symbol;Acc:6366]
ENSG00000067334	0.691126	0.001346	DNTTIP2	deoxynucleotidyltransferase, terminal, interacting protein 2 [Source:HGNC Symbol;Acc:24013]
ENSG00000113194	0.700171	0.0013471	FAF2	Fas associated factor family member 2 [Source:HGNC Symbol;Acc:24666]
ENSG00000092199	0.712904	0.0013508	HNRNPC	heterogeneous nuclear ribonucleoprotein C (C1/C2) [Source:HGNC Symbol;Acc:5035]
ENSG00000135486	0.564948	0.0013609	HNRNPA1	heterogeneous nuclear ribonucleoprotein A1 [Source:HGNC Symbol;Acc:5031]
ENSG00000111885	0.69786	0.0013685	MAN1A1	mannosidase, alpha, class 1A, member 1 [Source:HGNC Symbol;Acc:6821]
ENSG00000136521	0.580742	0.0013685	NDUFB5	NADH dehydrogenase (ubiquinone) 1 beta subcomplex, 5, 16kDa [Source:HGNC Symbol;Acc:7700]
ENSG00000168591	0.663386	0.0013698	TMUB2	transmembrane and ubiquitin-like domain containing 2 [Source:HGNC Symbol;Acc:28459]
ENSG00000143476	0.647495	0.0013723	DTL	denticleless E3 ubiquitin protein ligase homolog (Drosophila) [Source:HGNC Symbol;Acc:30288]
ENSG00000023041	0.685947	0.0013733	ZDHHC6	zinc finger, DHHC-type containing 6 [Source:HGNC Symbol;Acc:19160]
ENSG00000162222	0.666941	0.0013806	TTC9C	tetratricopeptide repeat domain 9C [Source:HGNC Symbol;Acc:28432]
ENSG00000147257	0.373946	0.001389	GPC3	glypican 3 [Source:HGNC Symbol;Acc:4451]
ENSG00000100092	0.690565	0.0013898	SH3BP1	SH3-domain binding protein 1 [Source:HGNC Symbol;Acc:10824]
ENSG00000105202	0.628398	0.0013919	FBL	fibrillarin [Source:HGNC Symbol;Acc:3599]
ENSG00000167792	0.646436	0.0013919	NDUFV1	NADH dehydrogenase (ubiquinone) flavoprotein 1, 51kDa [Source:HGNC Symbol;Acc:7716]
ENSG00000107566	0.694598	0.0013936	ERLIN1	ER lipid raft associated 1 [Source:HGNC Symbol;Acc:16947]
ENSG00000164494	0.627897	0.0014118	PDSS2	prenyl (decaprenyl) diphosphate synthase, subunit 2 [Source:HGNC Symbol;Acc:23041]
ENSG00000172014	0.313492	0.0014186	ANKRD20A4	ankyrin repeat domain 20 family, member A4 [Source:HGNC Symbol;Acc:31982]
ENSG00000139433	0.695581	0.0014198	GLTP	glycolipid transfer protein [Source:HGNC Symbol;Acc:24867]
ENSG00000116251	0.580481	0.0014229	RPL22	ribosomal protein L22 [Source:HGNC Symbol;Acc:10315]
ENSG00000157450	0.658831	0.0014267	RNF111	ring finger protein 111 [Source:HGNC Symbol;Acc:17384]
ENSG00000172172	0.695378	0.001433	MRPL13	mitochondrial ribosomal protein L13 [Source:HGNC Symbol;Acc:14278]
ENSG00000009844	0.696918	0.0014411	VTA1	Vps20-associated 1 homolog (S. cerevisiae) [Source:HGNC Symbol;Acc:20954]
ENSG00000198715	0.531249	0.0014518	GLMP	chromosome 1 open reading frame 85 [Source:HGNC Symbol;Acc:29436]
ENSG00000173120	0.691471	0.0014526	KDM2A	lysine (K)-specific demethylase 2A [Source:HGNC Symbol;Acc:13606]
ENSG00000114120	0.683413	0.0014554	SLC25A36	solute carrier family 25 (pyrimidine nucleotide carrier ), member 36 [Source:HGNC Symbol;Acc:25554]
ENSG00000143457	0.561431	0.0014613	GOLPH3L	golgi phosphoprotein 3-like [Source:HGNC Symbol;Acc:24882]
ENSG00000095139	0.708471	0.0014728	ARCN1	archain 1 [Source:HGNC Symbol;Acc:649]
ENSG00000069275	0.68523	0.0014795	NUCKS1	nuclear casein kinase and cyclin-dependent kinase substrate 1 [Source:HGNC Symbol;Acc:29923]
ENSG00000197728	0.591557	0.0014856	RPS26	ribosomal protein S26 [Source:HGNC Symbol;Acc:10414]
ENSG00000164978	0.672763	0.0014858	NUDT2	nudix (nucleoside diphosphate linked moiety X)-type motif 2 [Source:HGNC Symbol;Acc:8049]
ENSG00000099994	0.382439	0.001501	SUSD2	sushi domain containing 2 [Source:HGNC Symbol;Acc:30667]
ENSG00000142937	0.682433	0.0015101	RPS8	ribosomal protein S8 [Source:HGNC Symbol;Acc:10441]
ENSG00000149136	0.646302	0.001516	SSRP1	structure specific recognition protein 1 [Source:HGNC Symbol;Acc:11327]
ENSG00000169230	0.589989	0.0015214	PRELID1	PRELI domain containing 1 [Source:HGNC Symbol;Acc:30255]
ENSG00000147400	0.634679	0.0015217	CETN2	centrin, EF-hand protein, 2 [Source:HGNC Symbol;Acc:1867]
ENSG00000221829	0.672903	0.0015217	FANCG	Fanconi anemia, complementation group G [Source:HGNC Symbol;Acc:3588]
ENSG00000058673	0.557618	0.0015222	ZC3H11A	zinc finger CCCH-type containing 11A [Source:HGNC Symbol;Acc:29093]
ENSG00000196312	0.490254	0.0015577	HIATL2	hippocampus abundant transcript-like 2 [Source:HGNC Symbol;Acc:23672]
ENSG00000120137	0.683612	0.0015596	PANK3	pantothenate kinase 3 [Source:HGNC Symbol;Acc:19365]
ENSG00000197579	0.645805	0.0015782	TOPORS	topoisomerase I binding, arginine/serine-rich, E3 ubiquitin protein ligase [Source:HGNC Symbol;Acc:21653]
ENSG00000187522	0.663648	0.0015785	HSPA14	heat shock 70kDa protein 14 [Source:HGNC Symbol;Acc:29526]
ENSG00000108395	0.679813	0.0015811	TRIM37	tripartite motif containing 37 [Source:HGNC Symbol;Acc:7523]
ENSG00000186174	0.694911	0.0015854	BCL9L	B-cell CLL/lymphoma 9-like [Source:HGNC Symbol;Acc:23688]
ENSG00000138434	0.676429	0.0015896	SSFA2	sperm specific antigen 2 [Source:HGNC Symbol;Acc:11319]
ENSG00000078699	0.58606	0.001592	CBFA2T2	core-binding factor, runt domain, alpha subunit 2; translocated to, 2 [Source:HGNC Symbol;Acc:1536]
ENSG00000184752	0.691523	0.001592	NDUFA12	NADH dehydrogenase (ubiquinone) 1 alpha subcomplex, 12 [Source:HGNC Symbol;Acc:23987]
ENSG00000110435	0.683868	0.0016003	PDHX	pyruvate dehydrogenase complex, component X [Source:HGNC Symbol;Acc:21350]
ENSG00000100075	0.529528	0.0016032	SLC25A1	solute carrier family 25 (mitochondrial carrier; citrate transporter), member 1 [Source:HGNC Symbol;Acc:10979]
ENSG00000108306	0.635225	0.001604	FBXL20	F-box and leucine-rich repeat protein 20 [Source:HGNC Symbol;Acc:24679]
ENSG00000142544	0.624745	0.001613	CTU1	cytosolic thiouridylase subunit 1 homolog (S. pombe) [Source:HGNC Symbol;Acc:29590]
ENSG00000198836	0.693934	0.0016151	OPA1	optic atrophy 1 (autosomal dominant) [Source:HGNC Symbol;Acc:8140]
ENSG00000108091	0.625053	0.0016221	CCDC6	coiled-coil domain containing 6 [Source:HGNC Symbol;Acc:18782]
ENSG00000004455	0.712578	0.0016249	AK2	adenylate kinase 2 [Source:HGNC Symbol;Acc:362]
ENSG00000129354	0.560369	0.0016249	AP1M2	adaptor-related protein complex 1, mu 2 subunit [Source:HGNC Symbol;Acc:558]
ENSG00000184178	0.524462	0.0016249	SCFD2	sec1 family domain containing 2 [Source:HGNC Symbol;Acc:30676]
ENSG00000186153	0.580255	0.0016263	WWOX	WW domain containing oxidoreductase [Source:HGNC Symbol;Acc:12799]
ENSG00000237512	0.582855	0.0016349	UNC5B-AS1	UNC5B antisense RNA 1 [Source:HGNC Symbol;Acc:45096]
ENSG00000141378	0.691706	0.0016415	PTRH2	peptidyl-tRNA hydrolase 2 [Source:HGNC Symbol;Acc:24265]
ENSG00000106400	0.641206	0.0016625	ZNHIT1	zinc finger, HIT-type containing 1 [Source:HGNC Symbol;Acc:21688]
ENSG00000183765	0.671179	0.0016705	CHEK2	checkpoint kinase 2 [Source:HGNC Symbol;Acc:16627]
ENSG00000163682	0.663441	0.0016724	RPL9	ribosomal protein L9 [Source:HGNC Symbol;Acc:10369]
ENSG00000116459	0.632804	0.001689	ATP5F1	ATP synthase, H+ transporting, mitochondrial Fo complex, subunit B1 [Source:HGNC Symbol;Acc:840]
ENSG00000251022	0.59436	0.0017035	THAP9-AS1	THAP9 antisense RNA 1 [Source:HGNC Symbol;Acc:44172]
ENSG00000111640	0.435245	0.0017047	GAPDH	glyceraldehyde-3-phosphate dehydrogenase [Source:HGNC Symbol;Acc:4141]
ENSG00000170035	0.687642	0.0017098	UBE2E3	ubiquitin-conjugating enzyme E2E 3 [Source:HGNC Symbol;Acc:12479]
ENSG00000196655	0.678641	0.0017192	TRAPPC4	trafficking protein particle complex 4 [Source:HGNC Symbol;Acc:19943]
ENSG00000105364	0.689848	0.0017225	MRPL4	mitochondrial ribosomal protein L4 [Source:HGNC Symbol;Acc:14276]
ENSG00000118181	0.651592	0.0017281	RPS25	ribosomal protein S25 [Source:HGNC Symbol;Acc:10413]
ENSG00000160695	0.660747	0.0017357	VPS11	vacuolar protein sorting 11 homolog (S. cerevisiae) [Source:HGNC Symbol;Acc:14583]
ENSG00000011114	0.671635	0.001737	BTBD7	BTB (POZ) domain containing 7 [Source:HGNC Symbol;Acc:18269]
ENSG00000135622	0.660784	0.0017431	SEMA4F	sema domain, immunoglobulin domain (Ig), transmembrane domain (TM) and short cytoplasmic domain, (semaphorin) 4F [Source:HGNC Symbol;Acc:10734]
ENSG00000125730	0.483069	0.0017485	C3	complement component 3 [Source:HGNC Symbol;Acc:1318]
ENSG00000180263	0.605433	0.0017568	FGD6	FYVE, RhoGEF and PH domain containing 6 [Source:HGNC Symbol;Acc:21740]
ENSG00000154914	0.626988	0.0017587	USP43	ubiquitin specific peptidase 43 [Source:HGNC Symbol;Acc:20072]
ENSG00000166439	0.610257	0.0017679	RNF169	ring finger protein 169 [Source:HGNC Symbol;Acc:26961]
ENSG00000132824	0.700851	0.0017724	SERINC3	serine incorporator 3 [Source:HGNC Symbol;Acc:11699]
ENSG00000111481	0.708368	0.0017729	COPZ1	coatomer protein complex, subunit zeta 1 [Source:HGNC Symbol;Acc:2243]
ENSG00000059691	0.654539	0.0017788	GATB	PET112 homolog (yeast) [Source:HGNC Symbol;Acc:8849]
ENSG00000143498	0.618896	0.0017788	TAF1A	TATA box binding protein (TBP)-associated factor, RNA polymerase I, A, 48kDa [Source:HGNC Symbol;Acc:11532]
ENSG00000196205	0.369693	0.0017827	EEF1A1P5	eukaryotic translation elongation factor 1 alpha 1 pseudogene 5 [Source:HGNC Symbol;Acc:3200]
ENSG00000175895	0.661783	0.0017905	PLEKHF2	pleckstrin homology domain containing, family F (with FYVE domain) member 2 [Source:HGNC Symbol;Acc:20757]
ENSG00000119801	0.704631	0.0017976	YPEL5	yippee-like 5 (Drosophila) [Source:HGNC Symbol;Acc:18329]
ENSG00000203875	0.705706	0.0017976	SNHG5	small nucleolar RNA host gene 5 (non-protein coding) [Source:HGNC Symbol;Acc:21026]
ENSG00000228204	0.0565707	0.0018327	RP4-724E13.2	-
ENSG00000102974	0.647396	0.0018533	CTCF	CCCTC-binding factor (zinc finger protein) [Source:HGNC Symbol;Acc:13723]
ENSG00000197763	0.653233	0.0018539	TXNRD3	thioredoxin reductase 3 [Source:HGNC Symbol;Acc:20667]
ENSG00000214113	0.672311	0.0018539	LYRM4	LYR motif containing 4 [Source:HGNC Symbol;Acc:21365]
ENSG00000134153	0.693886	0.0018543	EMC7	ER membrane protein complex subunit 7 [Source:HGNC Symbol;Acc:24301]
ENSG00000143569	0.707533	0.0018602	UBAP2L	ubiquitin associated protein 2-like [Source:HGNC Symbol;Acc:29877]
ENSG00000139977	0.669957	0.001873	NAA30	N(alpha)-acetyltransferase 30, NatC catalytic subunit [Source:HGNC Symbol;Acc:19844]
ENSG00000177169	0.673925	0.0018749	ULK1	unc-51-like kinase 1 (C. elegans) [Source:HGNC Symbol;Acc:12558]
ENSG00000152242	0.680723	0.0018813	C18orf25	chromosome 18 open reading frame 25 [Source:HGNC Symbol;Acc:28172]
ENSG00000167615	0.538374	0.001888	LENG8	leukocyte receptor cluster (LRC) member 8 [Source:HGNC Symbol;Acc:15500]
ENSG00000130939	0.678627	0.0019053	UBE4B	ubiquitination factor E4B [Source:HGNC Symbol;Acc:12500]
ENSG00000225880	0.158132	0.0019079	LINC00115	long intergenic non-protein coding RNA 115 [Source:HGNC Symbol;Acc:26211]
ENSG00000075043	0.55768	0.0019282	KCNQ2	potassium voltage-gated channel, KQT-like subfamily, member 2 [Source:HGNC Symbol;Acc:6296]
ENSG00000147044	0.665943	0.0019414	CASK	calcium/calmodulin-dependent serine protein kinase (MAGUK family) [Source:HGNC Symbol;Acc:1497]
ENSG00000134419	0.684366	0.0019417	RPS15A	ribosomal protein S15a [Source:HGNC Symbol;Acc:10389]
ENSG00000196110	0.454547	0.0019417	ZNF699	zinc finger protein 699 [Source:HGNC Symbol;Acc:24750]
ENSG00000181264	0.551667	0.0019445	TMEM136	transmembrane protein 136 [Source:HGNC Symbol;Acc:28280]
ENSG00000120265	0.706676	0.0019459	PCMT1	protein-L-isoaspartate (D-aspartate) O-methyltransferase [Source:HGNC Symbol;Acc:8728]
ENSG00000137054	0.683806	0.0019462	POLR1E	polymerase (RNA) I polypeptide E, 53kDa [Source:HGNC Symbol;Acc:17631]
ENSG00000196943	0.581604	0.0019536	NOP9	NOP9 nucleolar protein [Source:HGNC Symbol;Acc:19826]
ENSG00000050327	0.682604	0.0019552	ARHGEF5	Rho guanine nucleotide exchange factor (GEF) 5 [Source:HGNC Symbol;Acc:13209]
ENSG00000109814	0.69601	0.001989	UGDH	UDP-glucose 6-dehydrogenase [Source:HGNC Symbol;Acc:12525]
ENSG00000126067	0.63198	0.0019909	PSMB2	proteasome (prosome, macropain) subunit, beta type, 2 [Source:HGNC Symbol;Acc:9539]
ENSG00000101363	0.702471	0.0020103	MANBAL	mannosidase, beta A, lysosomal-like [Source:HGNC Symbol;Acc:15799]
ENSG00000232445	0.624273	0.0020188	RP11-132A1.4	-
ENSG00000111860	0.576651	0.0020274	CEP85L	centrosomal protein 85kDa-like [Source:HGNC Symbol;Acc:21638]
ENSG00000140464	0.601205	0.0020336	PML	promyelocytic leukemia [Source:HGNC Symbol;Acc:9113]
ENSG00000259781	0.675595	0.002052	RP11-673C5.1	-
ENSG00000225442	#NAME?	0.0020536	MPRIP-AS1	MPRIP antisense RNA 1 [Source:HGNC Symbol;Acc:41263]
ENSG00000163931	0.495618	0.0020556	TKT	transketolase [Source:HGNC Symbol;Acc:11834]
ENSG00000169499	0.487407	0.0020556	PLEKHA2	pleckstrin homology domain containing, family A (phosphoinositide binding specific) member 2 [Source:HGNC Symbol;Acc:14336]
ENSG00000158092	0.656515	0.0020601	NCK1	NCK adaptor protein 1 [Source:HGNC Symbol;Acc:7664]
ENSG00000090273	0.714047	0.0020606	NUDC	nuclear distribution C homolog (A. nidulans) [Source:HGNC Symbol;Acc:8045]
ENSG00000175826	0.656761	0.0020706	CTDNEP1	CTD nuclear envelope phosphatase 1 [Source:HGNC Symbol;Acc:19085]
ENSG00000106330	0.679615	0.0021004	MOSPD3	motile sperm domain containing 3 [Source:HGNC Symbol;Acc:25078]
ENSG00000137497	0.709178	0.0021004	NUMA1	nuclear mitotic apparatus protein 1 [Source:HGNC Symbol;Acc:8059]
ENSG00000243147	0.69614	0.0021004	MRPL33	mitochondrial ribosomal protein L33 [Source:HGNC Symbol;Acc:14487]
ENSG00000105717	0.598785	0.0021038	PBX4	pre-B-cell leukemia homeobox 4 [Source:HGNC Symbol;Acc:13403]
ENSG00000096401	0.598374	0.0021158	CDC5L	cell division cycle 5-like [Source:HGNC Symbol;Acc:1743]
ENSG00000248424	0.0512146	0.0021401	OR51K1P	olfactory receptor, family 51, subfamily K, member 1 pseudogene [Source:HGNC Symbol;Acc:15202]
ENSG00000121691	0.704035	0.0021448	CAT	catalase [Source:HGNC Symbol;Acc:1516]
ENSG00000101752	0.708279	0.0021523	MIB1	mindbomb E3 ubiquitin protein ligase 1 [Source:HGNC Symbol;Acc:21086]
ENSG00000161513	0.716684	0.0021748	FDXR	ferredoxin reductase [Source:HGNC Symbol;Acc:3642]
ENSG00000106591	0.687442	0.002175	MRPL32	mitochondrial ribosomal protein L32 [Source:HGNC Symbol;Acc:14035]
ENSG00000142676	0.659923	0.002175	RPL11	ribosomal protein L11 [Source:HGNC Symbol;Acc:10301]
ENSG00000164587	0.674752	0.002178	RPS14	ribosomal protein S14 [Source:HGNC Symbol;Acc:10387]
ENSG00000110048	0.714626	0.0021871	OSBP	oxysterol binding protein [Source:HGNC Symbol;Acc:8503]
ENSG00000081923	0.675319	0.002199	ATP8B1	ATPase, aminophospholipid transporter, class I, type 8B, member 1 [Source:HGNC Symbol;Acc:3706]
ENSG00000112335	0.665837	0.0022007	SNX3	sorting nexin 3 [Source:HGNC Symbol;Acc:11174]
ENSG00000136826	0.704763	0.0022115	KLF4	Kruppel-like factor 4 (gut) [Source:HGNC Symbol;Acc:6348]
ENSG00000170385	0.692315	0.0022212	SLC30A1	solute carrier family 30 (zinc transporter), member 1 [Source:HGNC Symbol;Acc:11012]
ENSG00000146731	0.712055	0.002237	CCT6A	chaperonin containing TCP1, subunit 6A (zeta 1) [Source:HGNC Symbol;Acc:1620]
ENSG00000115425	0.620017	0.0022497	PECR	peroxisomal trans-2-enoyl-CoA reductase [Source:HGNC Symbol;Acc:18281]
ENSG00000151779	0.599794	0.0022508	NBAS	neuroblastoma amplified sequence [Source:HGNC Symbol;Acc:15625]
ENSG00000156795	0.643067	0.0022508	WDYHV1	WDYHV motif containing 1 [Source:HGNC Symbol;Acc:25490]
ENSG00000174547	0.563661	0.0022637	MRPL11	mitochondrial ribosomal protein L11 [Source:HGNC Symbol;Acc:14042]
ENSG00000173545	0.695388	0.0022644	ZNF622	zinc finger protein 622 [Source:HGNC Symbol;Acc:30958]
ENSG00000114503	0.710994	0.0022865	NCBP2	nuclear cap binding protein subunit 2, 20kDa [Source:HGNC Symbol;Acc:7659]
ENSG00000023892	0.704255	0.0022967	DEF6	differentially expressed in FDCP 6 homolog (mouse) [Source:HGNC Symbol;Acc:2760]
ENSG00000121067	0.698794	0.0022987	SPOP	speckle-type POZ protein [Source:HGNC Symbol;Acc:11254]
ENSG00000124702	0.644026	0.0023084	KLHDC3	kelch domain containing 3 [Source:HGNC Symbol;Acc:20704]
ENSG00000168811	0.468006	0.0023248	IL12A	interleukin 12A (natural killer cell stimulatory factor 1, cytotoxic lymphocyte maturation factor 1, p35) [Source:HGNC Symbol;Acc:5969]
ENSG00000006576	0.687685	0.0023399	PHTF2	putative homeodomain transcription factor 2 [Source:HGNC Symbol;Acc:13411]
ENSG00000156515	0.563399	0.002351	HK1	hexokinase 1 [Source:HGNC Symbol;Acc:4922]
ENSG00000189077	0.683247	0.002352	TMEM120A	transmembrane protein 120A [Source:HGNC Symbol;Acc:21697]
ENSG00000100804	0.656724	0.002366	PSMB5	proteasome (prosome, macropain) subunit, beta type, 5 [Source:HGNC Symbol;Acc:9542]
ENSG00000105438	0.523035	0.002371	KDELR1	KDEL (Lys-Asp-Glu-Leu) endoplasmic reticulum protein retention receptor 1 [Source:HGNC Symbol;Acc:6304]
ENSG00000115507	0.643495	0.0023743	OTX1	orthodenticle homeobox 1 [Source:HGNC Symbol;Acc:8521]
ENSG00000110700	0.62648	0.0024065	RPS13	ribosomal protein S13 [Source:HGNC Symbol;Acc:10386]
ENSG00000169241	0.700157	0.0024121	SLC50A1	solute carrier family 50 (sugar transporter), member 1 [Source:HGNC Symbol;Acc:30657]
ENSG00000170759	0.714289	0.0024299	KIF5B	kinesin family member 5B [Source:HGNC Symbol;Acc:6324]
ENSG00000156650	0.658187	0.0024492	KAT6B	K(lysine) acetyltransferase 6B [Source:HGNC Symbol;Acc:17582]
ENSG00000166145	0.657745	0.0024561	SPINT1	serine peptidase inhibitor, Kunitz type 1 [Source:HGNC Symbol;Acc:11246]
ENSG00000127452	0.682325	0.0024592	FBXL12	F-box and leucine-rich repeat protein 12 [Source:HGNC Symbol;Acc:13611]
ENSG00000156958	0.591193	0.0024592	GALK2	galactokinase 2 [Source:HGNC Symbol;Acc:4119]
ENSG00000124422	0.720385	0.002511	USP22	ubiquitin specific peptidase 22 [Source:HGNC Symbol;Acc:12621]
ENSG00000173575	0.596631	0.0025407	CHD2	chromodomain helicase DNA binding protein 2 [Source:HGNC Symbol;Acc:1917]
ENSG00000136810	0.67212	0.0025424	TXN	thioredoxin [Source:HGNC Symbol;Acc:12435]
ENSG00000175745	0.686861	0.0025463	NR2F1	nuclear receptor subfamily 2, group F, member 1 [Source:HGNC Symbol;Acc:7975]
ENSG00000181163	0.664154	0.0025463	NPM1	nucleophosmin (nucleolar phosphoprotein B23, numatrin) [Source:HGNC Symbol;Acc:7910]
ENSG00000134330	0.632317	0.0025739	IAH1	isoamyl acetate-hydrolyzing esterase 1 homolog (S. cerevisiae) [Source:HGNC Symbol;Acc:27696]
ENSG00000184110	0.508772	0.0025776	EIF3C	eukaryotic translation initiation factor 3, subunit C [Source:HGNC Symbol;Acc:3279]
ENSG00000171988	0.687223	0.0025838	JMJD1C	jumonji domain containing 1C [Source:HGNC Symbol;Acc:12313]
ENSG00000122565	0.723633	0.0025897	CBX3	chromobox homolog 3 [Source:HGNC Symbol;Acc:1553]
ENSG00000091073	0.686885	0.0026058	DTX2	deltex homolog 2 (Drosophila) [Source:HGNC Symbol;Acc:15973]
ENSG00000167945	0.115031	0.0026216	PRR25	proline rich 25 [Source:HGNC Symbol;Acc:37230]
ENSG00000198382	0.648501	0.0026216	UVRAG	UV radiation resistance associated [Source:HGNC Symbol;Acc:12640]
ENSG00000077684	0.667625	0.0026272	JADE1	PHD finger protein 17 [Source:HGNC Symbol;Acc:30027]
ENSG00000089159	0.721404	0.0026438	PXN	paxillin [Source:HGNC Symbol;Acc:9718]
ENSG00000129562	0.58974	0.0026562	DAD1	defender against cell death 1 [Source:HGNC Symbol;Acc:2664]
ENSG00000077463	0.710064	0.0026658	SIRT6	sirtuin 6 [Source:HGNC Symbol;Acc:14934]
[truncated: 1,166 more rows]
